# Supplementary material for: Comparative genome analysis of Spiroplasma melliferum IPMB4A, a honeybee-associated bacterium
Source: BMC Genomics. 2013 Jan 16;14:22. doi: 10.1186/1471-2164-14-22 (PMC3563533; doi:10.1186/1471-2164-14-22)
Supplement: Additional file 1: Table S1 — Lists of shared and unique homologous gene clusters among S. melliferum IPMB4A (SmI), S. melliferum KC3 (SmK), and S. citri (Sc). The genes in each worksheet were sorted by (1) COG categories, (2) Genome ID, (3) gene name, and (4) gene description. [file 1471-2164-14-22-S1.xls]

## Sheet: all+
Cluster_id	Genome_id	Locus_tag	Contig	Order	Start	End	Size	Strand	Gene	Description	KEGG	COG	COG_cat	COG_desc
679	Sc	SPICI03_214	AM285304	214	186636	188309	1674	1	argS	probable arginyl-trna synthetase protein	K01887	COG0018	J	Arginyl-tRNA synthetase
626	Sc	SPICI03_142	AM285304	142	115399	116766	1368	1	asnS	putative asparaginyl-trna synthetase protein	K01893	COG0017	J	Aspartyl/asparaginyl-tRNA synthetases
431	Sc	SPICI06_034	AM285307	34	20866	22599	1734	1	aspS	probable aspartyl-trna synthetase protein	K01876	COG0173;COG0017	J	Aspartyl-tRNA synthetase;Aspartyl/asparaginyl-tRNA synthetases
764	Sc	SPICI15_040	AM285316	40	33921	34445	525	-1	cspR	putative trna /rrna methyl transferase protein	K03216	COG0219	J	Predicted rRNA methylase (SpoU class)
539	Sc	SPICI03_047	AM285304	47	39625	40962	1338	1	cysS	probable cysteinyl-trna synthetase protein	K01883	COG0215	J	Cysteinyl-tRNA synthetase
675	Sc	SPICI03_210	AM285304	210	183472	184050	579	-1	defB	putative peptide deformylase 2 protein	K01462	COG0242	J	N-formylmethionyl-tRNA deformylase
374	Sc	SPICI01B_017	AM285302	17	20140	20928	789	1	dus1	probable trna-dihydrouridine synthase n-terminal truncated protein	K05540	COG0042	J	tRNA-dihydrouridine synthase
790	Sc	SPICI12_019	AM285313	19	15379	15936	558	-1	efp	probable translation elongation factor p protein	K02356	COG0231	J	Translation elongation factor P (EF-P)/translation initiation factor 5A (eIF-5A)
552	Sc	SPICI03_063	AM285304	63	49167	50267	1101	1	engD	gtp-dependent nucleic acid-binding protein	K06942	COG0012	J	Predicted GTPase, probable translation factor
160	Sc	SPICI04_087	AM285305	87	68292	69251	960	1	fmt	probable methionyl-trna formyltransferase protein	K00604	COG0223	J	Methionyl-tRNA formyltransferase
404	Sc	SPICI01B_077	AM285302	77	78779	80857	2079	1	fus	translation elongation factor ef-g protein	K02355	COG0480	J	Translation elongation factors (GTPases)
298	Sc	SPICI20_033	AM285321	33	24658	26133	1476	-1	gatA	putative glutamyl-trna(gln) amidotransferase subunit a transmembrane protein	K02433	COG0154	J	Asp-tRNAAsn/Glu-tRNAGln amidotransferase A subunit and related amidases
297	Sc	SPICI20_032	AM285321	32	23223	24665	1443	-1	gatB	probable glutamyl-trna(gln) amidotransferase subunit b protein	K02434	COG0064	J	Asp-tRNAAsn/Glu-tRNAGln amidotransferase B subunit (PET112 homolog)
299	Sc	SPICI20_034	AM285321	34	26135	26428	294	-1	gatC	hypothetical glutamyl-trna(gln) amidotransferase subunit c protein	K02435	COG0721	J	Asp-tRNAAsn/Glu-tRNAGln amidotransferase C subunit
540	Sc	SPICI03_048	AM285304	48	40967	41989	1023	1	gid	probable gid protein c-terminal truncated	K04094	COG1206	J	NAD(FAD)-utilizing enzyme possibly involved in translation
554	Sc	SPICI03_065	AM285304	65	50760	52208	1449	1	gltX	probable glutamyl-trna synthetase protein	K01885	COG0008	J	Glutamyl- and glutaminyl-tRNA synthetases
706	Sc	SPICI03_253	AM285304	253	226383	227750	1368	1	glyS	probable glycyl-trna synthetase, protein	K01880	COG0423	J	Glycyl-tRNA synthetase (class II)
432	Sc	SPICI06_033	AM285307	33	19610	20866	1257	1	hisS	putative histidyl-trna synthetase protein	K01892	COG0124	J	Histidyl-tRNA synthetase
141	Sc	SPICI04_127	AM285305	127	101154	103880	2727	1	IleS	probable isoleucyl-trna synthetase protein	K01870	COG0060	J	Isoleucyl-tRNA synthetase
609	Sc	SPICI03_123	AM285304	123	103357	103575	219	1	infA	translation initiation factor if-1 protein	K02518	COG0361	J	Translation initiation factor 1 (IF-1)
232	Sc	SPICI18_010	AM285319	10	7275	9128	1854	-1	infB	translation initiation factor if-2 protein	K02519	COG0532	J	Translation initiation factor 2 (IF-2; GTPase)
442	Sc	SPICI04_011	AM285305	11	6166	6696	531	1	infC	putative translation initiation factor if-3 protein	K02520	COG0290	J	Translation initiation factor 3 (IF-3)
346	Sc	SPICI01A_042	AM285301	42	31249	32097	849	-1	ksgA	putative dimethyladenosine transferase protein	K02528	COG0030	J	Dimethyladenosine transferase (rRNA methylation)
246	Sc	SPICI18_028	AM285319	28	24971	27388	2418	-1	leuS	leucyl-trna synthetase protein	K01869	COG0495	J	Leucyl-tRNA synthetase
375	Sc	SPICI01B_018	AM285302	18	20946	22448	1503	1	lysS	lysyl-trna synthetase protein	K04567	COG1190	J	Lysyl-tRNA synthetase (class II)
615	Sc	SPICI03_129	AM285304	129	105936	106679	744	1	map	probable methionine aminopeptidase protein	K01265	COG0024	J	Methionine aminopeptidase
392	Sc	SPICI01B_044	AM285302	44	40869	41408	540	1	NA	conserved hypothetical protein	K07566	COG0009	J	Putative translation factor (SUA5)
720	Sc	SPICI03_271	AM285304	271	243918	244232	315	1	NA	conserved hypothetical protein	K07584	COG2868	J	Predicted ribosomal protein
153	Sc	SPICI04_115	AM285305	115	89795	90832	1038	1	pheS	probable phenylalanyl-trna synthetase alpha chain protein	K01889	COG0016	J	Phenylalanyl-tRNA synthetase alpha subunit
152	Sc	SPICI04_116	AM285305	116	90843	93239	2397	1	pheT	hypothetical phenylalanyl-trna synthetase beta chain protein	K01890	COG0072	J	Phenylalanyl-tRNA synthetase beta subunit
256	Sc	SPICI19_061	AM285320	61	38268	40376	2109	-1	pnpA	3' exoribonuclease transmembrane protein	K00962	COG1185	J	Polyribonucleotide nucleotidyltransferase (polynucleotide phosphorylase)
389	Sc	SPICI01B_041	AM285302	41	37439	38515	1077	1	prfA	peptide chain release factor 1 protein	K02835	COG0216	J	Protein chain release factor A
292	Sc	SPICI20_027	AM285321	27	16829	18253	1425	-1	proS	prolyl-trna synthetase protein	K01881	COG0442	J	Prolyl-tRNA synthetase
560	Sc	SPICI03_071	AM285304	71	58365	58934	570	1	pth	probable peptidyl-trna hydrolase protein	K01056	COG0193	J	Peptidyl-tRNA hydrolase
455	Sc	SPICI04_025	AM285305	25	17149	17487	339	1	rbfA	putative ribosome-binding factor a protein	K02834	COG0858	J	Ribosome-binding factor A
736	Sc	SPICI03_296	AM285304	296	264072	264875	804	1	rluB	probable ribosomal large subunit pseudouridine synthase b protein	K06178	COG1187	J	16S rRNA uridine-516 pseudouridylate synthase and related pseudouridylate synthases
169	Sc	SPICI04_078	AM285305	78	59329	60267	939	1	rluC	hypothetical rna pseudouridylate synthase c protein	K06179	COG0564	J	Pseudouridylate synthases, 23S RNA-specific
139	Sc	SPICI04_129	AM285305	129	104491	105411	921	1	rluD	probable pseudouridine synthase d protein	K06180	COG0564	J	Pseudouridylate synthases, 23S RNA-specific
356	Sc	SPICI01A_063	AM285301	63	49488	49817	330	-1	rnpA	putative ribonuclease p protein component	K03536	COG0594	J	RNase P protein component
308	Sc	SPICI20_046	AM285321	46	37588	38274	687	-1	rplA	50s ribosomal protein l1	K02863	COG0081	J	Ribosomal protein L1
591	Sc	SPICI03_105	AM285304	105	93291	94127	837	1	rplB	50s ribosomal protein l2	K02886	COG0090	J	Ribosomal protein L2
588	Sc	SPICI03_102	AM285304	102	91523	92299	777	1	rplC	50s ribosomal protein l3	K02906	COG0087	J	Ribosomal protein L3
589	Sc	SPICI03_103	AM285304	103	92322	92948	627	1	rplD	50s ribosomal protein l4	K02926	COG0088	J	Ribosomal protein L4
600	Sc	SPICI03_114	AM285304	114	98067	98609	543	1	rplE	50s ribosomal protein l5	K02931	COG0094	J	Ribosomal protein L5
603	Sc	SPICI03_117	AM285304	117	99242	99781	540	1	rplF	50s ribosomal protein l6	K02933	COG0097	J	Ribosomal protein L6P/L9E
582	Sc	SPICI03_096	AM285304	96	86765	87217	453	1	rplI	putative ribosomal protein l9	K02939	COG0359	J	Ribosomal protein L9
339	Sc	SPICI01A_019	AM285301	19	14154	14645	492	-1	rplJ	probable 50s ribosomal protein l10	K02864	COG0244	J	Ribosomal protein L10
309	Sc	SPICI20_047	AM285321	47	38277	38711	435	-1	rplK	probable 50s ribosomal protein l11	K02867	COG0080	J	Ribosomal protein L11
97	Sc	SPICI01A_018	AM285301	18	13733	14098	366	-1	rplL	putative 50s ribosomal protein l7/l12	K02935	COG0222	J	Ribosomal protein L7/L12
329	Sc	SPICI20_074	AM285321	74	65579	66019	441	-1	rplM	50s ribosomal protein l13	K02871	COG0102	J	Ribosomal protein L13
598	Sc	SPICI03_112	AM285304	112	97347	97715	369	1	rplN	50s ribosomal protein l14	K02874	COG0093	J	Ribosomal protein L14
606	Sc	SPICI03_120	AM285304	120	100811	101248	438	1	rplO	50s ribosomal protein l15	K02876	COG0200	J	Ribosomal protein L15
595	Sc	SPICI03_109	AM285304	109	95632	96045	414	1	rplP	50s ribosomal protein l16	K02878	COG0197	J	Ribosomal protein L16/L10E
614	Sc	SPICI03_128	AM285304	128	105502	105861	360	1	rplQ	50s ribosomal protein l17	K02879	COG0203	J	Ribosomal protein L17
604	Sc	SPICI03_118	AM285304	118	99803	100168	366	1	rplR	50s ribosomal protein l18	K02881	COG0256	J	Ribosomal protein L18
635	Sc	SPICI03_152	AM285304	152	121271	121627	357	1	rplS	50s ribosomal protein l19	K02884	COG0335	J	Ribosomal protein L19
444	Sc	SPICI04_013	AM285305	13	6959	7318	360	1	rplT	50s ribosomal protein l20	K02887	COG0292	J	Ribosomal protein L20
719	Sc	SPICI03_270	AM285304	270	243366	243911	546	1	rplU	probable 50s ribosomal protein l21	K02888	COG0261	J	Ribosomal protein L21
593	Sc	SPICI03_107	AM285304	107	94516	94854	339	1	rplV	50s ribosomal protein l22	K02890	COG0091	J	Ribosomal protein L22
590	Sc	SPICI03_104	AM285304	104	92948	93235	288	1	rplW	probable 50s ribosomal protein l23	K02892	COG0089	J	Ribosomal protein L23
599	Sc	SPICI03_113	AM285304	113	97727	98047	321	1	rplX	50s ribosomal protein l24	K02895	COG0198	J	Ribosomal protein L24
721	Sc	SPICI03_272	AM285304	272	244232	244525	294	1	rpmA	50s ribosomal protein l27	K02899	COG0211	J	Ribosomal protein L27
219	Sc	SPICI16_036	AM285317	36	34595	34792	198	1	rpmB	50s ribosomal protein l28	K02902	COG0227	J	Ribosomal protein L28
384	Sc	SPICI01B_036	AM285302	36	33062	33367	306	1	rpmE	probable 50s ribosomal protein l31	K02909	COG0254	J	Ribosomal protein L31
149	Sc	SPICI04_119	AM285305	119	94875	95051	177	1	rpmF	50s ribosomal protein l32	K02911	COG0333	J	Ribosomal protein L32
543	Sc	SPICI03_053	AM285304	53	43570	43731	162	1	rpmG	50s ribosomal protein l33	K02913	COG0267	J	Ribosomal protein L33
357	Sc	SPICI01A_064	AM285301	64	49848	49982	135	-1	rpmH	50s ribosomal protein l34	K02914	COG0230	J	Ribosomal protein L34
443	Sc	SPICI04_012	AM285305	12	6741	6935	195	1	rpmI	50s ribosomal protein l35	K02916	COG0291	J	Ribosomal protein L35
610	Sc	SPICI03_124	AM285304	124	103613	103726	114	1	rpmJ	50s ribosomal protein l36	K02919	COG0257	J	Ribosomal protein L36
132	Sc	SPICI04_136	AM285305	136	111310	112389	1080	1	rpsB	30s ribosomal protein s2	K02967	COG0052	J	Ribosomal protein S2
594	Sc	SPICI03_108	AM285304	108	94874	95632	759	1	rpsC	30s ribosomal protein s3	K02982	COG0092	J	Ribosomal protein S3
211	Sc	SPICI16_022	AM285317	22	22577	23191	615	1	rpsD	probable 30s ribosomal protein s4	K02986	COG0522	J	Ribosomal protein S4 and related proteins
605	Sc	SPICI03_119	AM285304	119	100187	100798	612	1	rpsE	30s ribosomal protein s5	K02988	COG0098	J	Ribosomal protein S5
378	Sc	SPICI01B_021	AM285302	21	24262	24711	450	1	rpsF	putative 30s ribosomal protein s6	K02990	COG0360	J	Ribosomal protein S6
403	Sc	SPICI01B_076	AM285302	76	78290	78757	468	1	rpsG	30s ribosomal protein s7	K02992	COG0049	J	Ribosomal protein S7
602	Sc	SPICI03_116	AM285304	116	98828	99217	390	1	rpsH	30s ribosomal protein s8	K02994	COG0096	J	Ribosomal protein S8
328	Sc	SPICI20_073	AM285321	73	65166	65567	402	-1	rpsI	30s ribosomal protein s9	K02996	COG0103	J	Ribosomal protein S9
587	Sc	SPICI03_101	AM285304	101	91148	91456	309	1	rpsJ	30s ribosomal protein s10	K02946	COG0051	J	Ribosomal protein S10
612	Sc	SPICI03_126	AM285304	126	104128	104517	390	1	rpsK	30s ribosomal protein s11	K02948	COG0100	J	Ribosomal protein S11
402	Sc	SPICI01B_075	AM285302	75	77842	78264	423	1	rpsL	30s ribosomal protein s12	K02950	COG0048	J	Ribosomal protein S12
611	Sc	SPICI03_125	AM285304	125	103744	104109	366	1	rpsM	30s ribosomal protein s13	K02952	COG0099	J	Ribosomal protein S13
601	Sc	SPICI03_115	AM285304	115	98623	98808	186	1	rpsN	30s ribosomal protein s14	K02954	COG0199	J	Ribosomal protein S14
464	Sc	SPICI04_045	AM285305	45	35895	36161	267	1	rpsO	probable 30s ribosomal protein s15	K02956	COG0184	J	Ribosomal protein S15P/S13E
631	Sc	SPICI03_148	AM285304	148	119382	119741	360	1	rpsP	30s ribosomal protein s16	K02959	COG0228	J	Ribosomal protein S16
597	Sc	SPICI03_111	AM285304	111	97068	97325	258	1	rpsQ	30s ribosomal protein s17	K02961	COG0186	J	Ribosomal protein S17
380	Sc	SPICI01B_023	AM285302	23	25190	25414	225	1	rpsR	30s ribosomal protein s18	K02963	COG0238	J	Ribosomal protein S18
592	Sc	SPICI03_106	AM285304	106	94211	94486	276	1	rpsS	30s ribosomal protein s19	K02965	COG0185	J	Ribosomal protein S19
504	Sc	SPICI02_055	AM285303	55	44759	45010	252	-1	rpsT	putative 30s ribosomal protein s20	K02968	COG0268	J	Ribosomal protein S20
758	Sc	SPICI15_046	AM285316	46	39884	40048	165	-1	rpsU	putative 30s ribosomal protein s21 ribosomal protein	K02970	COG0828	J	Ribosomal protein S21
698	Sc	SPICI03_245	AM285304	245	215324	215872	549	1	rrf	ribosome recycling factor protein	K02838	COG0233	J	Ribosome recycling factor
678	Sc	SPICI03_213	AM285304	213	185310	186581	1272	1	rsmB	putative ribosomal rna small subunit methyltransferase protein	K03500	COG0144	J	tRNA and rRNA cytosine-C5-methylases
363	Sc	SPICI01B_005	AM285302	5	7216	8484	1269	1	serS	seryl-trna synthetase protein	K01875	COG0172	J	Seryl-tRNA synthetase
126	Sc	SPICI04_142	AM285305	142	117866	119782	1917	1	thrS	probable threonyl-trna synthetase 1 protein	K01868	COG0441	J	Threonyl-tRNA synthetase
634	Sc	SPICI03_151	AM285304	151	120514	121245	732	1	trmD	probable trna guanine-n1--methyltransferase protein	K00554	COG0336	J	tRNA-(guanine-N1)-methyltransferase
767	Sc	SPICI15_036	AM285316	36	23966	25099	1134	-1	trmU	probable trna 5-methylaminomethyl-2-thiouridylate-methyltransferase protein	K00566	COG0482	J	Predicted tRNA(5-methylaminomethyl-2-thiouridylate) methyltransferase, contains the PP-loop ATPase domain
579	Sc	SPICI03_093	AM285304	93	83280	84020	741	1	truA	hypothetical trna pseudouridine synthase a protein	K06173	COG0101	J	Pseudouridylate synthase
462	Sc	SPICI04_043	AM285305	43	34000	34911	912	1	truB	putative trna pseudouridine synthase b protein	K03177	COG0130	J	Pseudouridine synthase
131	Sc	SPICI04_137	AM285305	137	112459	113349	891	1	tsf	elongation factor ts protein	K02357	COG0264	J	Translation elongation factor Ts
405	Sc	SPICI01B_078	AM285302	78	80976	82166	1191	1	tuf	translation elongation factor ef-tu protein	K02358	COG0050	J	GTPases - translation elongation factors
279	Sc	SPICI01B_135	AM285302	135	120071	121336	1266	1	tyrS	probable tyrosyl-trna synthetase classIprotein	K01866	COG0162	J	Tyrosyl-tRNA synthetase
722	Sc	SPICI03_275	AM285304	275	247243	249909	2667	1	valS	probable valyl-trna synthetase protein	K01873	COG0525	J	Valyl-tRNA synthetase
782	Sc	SPICI12_029	AM285313	29	27572	27955	384	-1	yabJ	probable yjgf-like protein	K07567	COG0251	J	Putative translation initiation inhibitor, yjgF family
571	Sc	SPICI03_085	AM285304	85	73289	73612	324	1	yabR	conserved hypothetical protein yabr	K07571	COG1098	J	Predicted RNA binding protein (contains ribosomal protein S1 domain)
541	Sc	SPICI03_050	AM285304	50	42341	43075	735	1	yacO	putative trna/rrna methyltransferase protein	K03218	COG0566	J	rRNA methylases
412	Sc	SPICI08_033	AM285309	33	29189	29998	810	-1	yqxC	probable ribosomal 23s rrna methyltransferase protein	K06442	COG1189	J	Predicted rRNA methylase
690	Sc	SPICI03_228	AM285304	228	199808	200596	789	1	ysgA	putative rrna methyl transferase protein	K03437	COG0566	J	rRNA methylases
390	Sc	SPICI01B_042	AM285302	42	38515	39390	876	1	ywkE	putative s-adenosyl-methionine-dependent methyltransferase protein	K02493	COG2890	J	Methylase of polypeptide chain release factors
679	SmI	SMIPMB4A_v3c7630	SMIPMB4A_v3Contig3B	58	65305	66978	1674	1	argS	arginyl-tRNA synthetase	K01887	COG0018	J	Arginyl-tRNA synthetase
626	SmI	SMIPMB4A_v3c7030	SMIPMB4A_v3Contig3B	2	989	2356	1368	1	asnC	asparaginyl-tRNA synthetase	K01893	COG0017	J	Aspartyl/asparaginyl-tRNA synthetases
431	SmI	SMIPMB4A_v3c4210	SMIPMB4A_v3Contig1M	3	2035	3768	1734	-1	aspS	aspartyl-tRNA synthetase	K01876	COG0173;COG0017	J	Aspartyl-tRNA synthetase;Aspartyl/asparaginyl-tRNA synthetases
764	SmI	SMIPMB4A_v3c8810	SMIPMB4A_v3Contig3E	19	23501	24025	525	1	cspR	RNA methyltransferase	K03216	COG0219	J	Predicted rRNA methylase (SpoU class)
539	SmI	SMIPMB4A_v3c6160	SMIPMB4A_v3Contig3A	3	3996	5333	1338	1	cysS	cysteinyl-tRNA synthetase	K01883	COG0215	J	Cysteinyl-tRNA synthetase
675	SmI	SMIPMB4A_v3c7590	SMIPMB4A_v3Contig3B	54	62139	62720	582	-1	def	peptide deformylase	K01462	COG0242	J	N-formylmethionyl-tRNA deformylase
374	SmI	SMIPMB4A_v3c3370	SMIPMB4A_v3Contig1J	50	69068	70060	993	1	dusB	tRNA-dihydrouridine synthase B	K05540	COG0042	J	tRNA-dihydrouridine synthase
790	SmI	SMIPMB4A_v3c9270	SMIPMB4A_v3Contig3E	61	84968	85525	558	1	efp	elongation factor P	K02356	COG0231	J	Translation elongation factor P (EF-P)/translation initiation factor 5A (eIF-5A)
552	SmI	SMIPMB4A_v3c6280	SMIPMB4A_v3Contig3A	16	13690	14790	1101	1	engD	GTP-dependent nucleic acid-binding protein EngD	K06942	COG0012	J	Predicted GTPase, probable translation factor
160	SmI	SMIPMB4A_v3c0410	SMIPMB4A_v3Contig1B	5	3686	4645	960	-1	fmt	methionyl-tRNA formyltransferase	K00604	COG0223	J	Methionyl-tRNA formyltransferase
698	SmI	SMIPMB4A_v3c7940	SMIPMB4A_v3Contig3C	4	2496	3044	549	1	frr	ribosome recycling factor	K02838	COG0233	J	Ribosome recycling factor
404	SmI	SMIPMB4A_v3c3710	SMIPMB4A_v3Contig1J	84	112335	114413	2079	1	fusA	elongation factor G	K02355	COG0480	J	Translation elongation factors (GTPases)
298	SmI	SMIPMB4A_v3c2480	SMIPMB4A_v3Contig1H	30	32255	33730	1476	-1	gatA	aspartyl/glutamyl-tRNA amidotransferase subunit A	K02433	COG0154	J	Asp-tRNAAsn/Glu-tRNAGln amidotransferase A subunit and related amidases
297	SmI	SMIPMB4A_v3c2470	SMIPMB4A_v3Contig1H	29	30820	32262	1443	-1	gatB	aspartyl/glutamyl-tRNA amidotransferase subunit B	K02434	COG0064	J	Asp-tRNAAsn/Glu-tRNAGln amidotransferase B subunit (PET112 homolog)
299	SmI	SMIPMB4A_v3c2490	SMIPMB4A_v3Contig1H	31	33732	34025	294	-1	gatC	glutamyl-tRNA(Gln) amidotransferase subunit C	K02435	COG0721	J	Asp-tRNAAsn/Glu-tRNAGln amidotransferase C subunit
106	SmI	SMIPMB4A_v3c8250	SMIPMB4A_v3Contig3C	32	37011	38345	1335	1	gid	tRNA (uracil-5-)-methyltransferase Gid	K04094	COG1206	J	NAD(FAD)-utilizing enzyme possibly involved in translation
540	SmI	SMIPMB4A_v3c6170	SMIPMB4A_v3Contig3A	4	5338	6651	1314	1	gid	tRNA (uracil-5-)-methyltransferase Gid	K04094	COG1206	J	NAD(FAD)-utilizing enzyme possibly involved in translation
554	SmI	SMIPMB4A_v3c6300	SMIPMB4A_v3Contig3A	18	15288	16736	1449	1	gltX	glutamyl-tRNA synthetase	K01885	COG0008	J	Glutamyl- and glutaminyl-tRNA synthetases
706	SmI	SMIPMB4A_v3c8020	SMIPMB4A_v3Contig3C	12	13559	14926	1368	1	glyS	glycyl-tRNA synthetase	K01880	COG0423	J	Glycyl-tRNA synthetase (class II)
432	SmI	SMIPMB4A_v3c4220	SMIPMB4A_v3Contig1M	4	3768	5024	1257	-1	hisS	histidyl-tRNA synthetase	K01892	COG0124	J	Histidyl-tRNA synthetase
141	SmI	SMIPMB4A_v3c0180	SMIPMB4A_v3Contig1A	18	19239	21965	2727	-1	ileS	isoleucyl-tRNA synthetase	K01870	COG0060	J	Isoleucyl-tRNA synthetase
609	SmI	SMIPMB4A_v3c6870	SMIPMB4A_v3Contig3A	73	68251	68469	219	1	infA	translation initiation factor IF-1	K02518	COG0361	J	Translation initiation factor 1 (IF-1)
232	SmI	SMIPMB4A_v3c1460	SMIPMB4A_v3Contig1D	33	36611	38464	1854	-1	infB	translation initiation factor IF-2	K02519	COG0532	J	Translation initiation factor 2 (IF-2; GTPase)
442	SmI	SMIPMB4A_v3c4450	SMIPMB4A_v3Contig1N	9	8719	9249	531	1	infC	translation initiation factor IF-3	K02520	COG0290	J	Translation initiation factor 3 (IF-3)
346	SmI	SMIPMB4A_v3c3070	SMIPMB4A_v3Contig1J	20	31640	32488	849	-1	ksgA	dimethyladenosine transferase	K02528	COG0030	J	Dimethyladenosine transferase (rRNA methylation)
246	SmI	SMIPMB4A_v3c1700	SMIPMB4A_v3Contig1E	2	830	3247	2418	-1	leuS	leucyl-tRNA synthetase	K01869	COG0495	J	Leucyl-tRNA synthetase
375	SmI	SMIPMB4A_v3c3380	SMIPMB4A_v3Contig1J	51	70078	71580	1503	1	lysS	lysyl-tRNA synthetase	K04567	COG1190	J	Lysyl-tRNA synthetase (class II)
615	SmI	SMIPMB4A_v3c6920	SMIPMB4A_v3Contig3A	79	70829	71572	744	1	map	methionine aminopeptidase	K01265	COG0024	J	Methionine aminopeptidase
767	SmI	SMIPMB4A_v3c8960	SMIPMB4A_v3Contig3E	33	44106	45239	1134	1	mnmA	tRNA-specific 2-thiouridylase MnmA	K00566	COG0482	J	Predicted tRNA(5-methylaminomethyl-2-thiouridylate) methyltransferase, contains the PP-loop ATPase domain
720	SmI	SMIPMB4A_v3c8190	SMIPMB4A_v3Contig3C	27	31061	31375	315	1	NA	hypothetical protein	K07584	COG2868	J	Predicted ribosomal protein
390	SmI	SMIPMB4A_v3c3550	SMIPMB4A_v3Contig1J	68	87814	88674	861	1	NA	N5-glutamine S-adenosyl-L-methionine-dependent methyltransferase	K02493	COG2890	J	Methylase of polypeptide chain release factors
571	SmI	SMIPMB4A_v3c6490	SMIPMB4A_v3Contig3A	35	38168	38491	324	1	NA	RNA-binding S1 domain-containing protein	K07571	COG1098	J	Predicted RNA binding protein (contains ribosomal protein S1 domain)
392	SmI	SMIPMB4A_v3c3570	SMIPMB4A_v3Contig1J	70	90153	90692	540	1	NA	Sua5/YciO/YrdC/YwlC family protein	K07566	COG0009	J	Putative translation factor (SUA5)
541	SmI	SMIPMB4A_v3c6180	SMIPMB4A_v3Contig3A	5	6713	7447	735	1	NA	tRNA/rRNA methyltransferase	K03218	COG0566	J	rRNA methylases
153	SmI	SMIPMB4A_v3c0300	SMIPMB4A_v3Contig1A	30	32270	33307	1038	-1	pheS	phenylalanyl-tRNA synthetase subunit alpha	K01889	COG0016	J	Phenylalanyl-tRNA synthetase alpha subunit
152	SmI	SMIPMB4A_v3c0290	SMIPMB4A_v3Contig1A	29	29866	32259	2394	-1	pheT	phenylalanyl-tRNA synthetase subunit beta	K01890	COG0072	J	Phenylalanyl-tRNA synthetase beta subunit
256	SmI	SMIPMB4A_v3c1890	SMIPMB4A_v3Contig1E	19	23122	25230	2109	-1	pnp	polynucleotide phosphorylase/polyadenylase	K00962	COG1185	J	Polyribonucleotide nucleotidyltransferase (polynucleotide phosphorylase)
389	SmI	SMIPMB4A_v3c3540	SMIPMB4A_v3Contig1J	67	86738	87814	1077	1	prfA	peptide chain release factor 1	K02835	COG0216	J	Protein chain release factor A
292	SmI	SMIPMB4A_v3c2420	SMIPMB4A_v3Contig1H	24	24426	25850	1425	-1	proS	prolyl-tRNA synthetase	K01881	COG0442	J	Prolyl-tRNA synthetase
560	SmI	SMIPMB4A_v3c6360	SMIPMB4A_v3Contig3A	24	22902	23471	570	1	pth	peptidyl-tRNA hydrolase	K01056	COG0193	J	Peptidyl-tRNA hydrolase
455	SmI	SMIPMB4A_v3c4650	SMIPMB4A_v3Contig1N	29	27288	27626	339	1	rbfA	ribosome-binding factor A	K02834	COG0858	J	Ribosome-binding factor A
736	SmI	SMIPMB4A_v3c8420	SMIPMB4A_v3Contig3C	49	53949	54692	744	1	rluB	ribosomal large subunit pseudouridine synthase B	K06178	COG1187	J	16S rRNA uridine-516 pseudouridylate synthase and related pseudouridylate synthases
169	SmI	SMIPMB4A_v3c0500	SMIPMB4A_v3Contig1B	14	12690	13628	939	-1	rluC	ribosomal large subunit pseudouridine synthase C	K06179	COG0564	J	Pseudouridylate synthases, 23S RNA-specific
139	SmI	SMIPMB4A_v3c0160	SMIPMB4A_v3Contig1A	16	17708	18628	921	-1	rluD	ribosomal large subunit pseudouridylate synthase D	K06180	COG0564	J	Pseudouridylate synthases, 23S RNA-specific
356	SmI	SMIPMB4A_v3c3190	SMIPMB4A_v3Contig1J	32	46396	46713	318	-1	rnpA	ribonuclease P (protein C5)	K03536	COG0594	J	RNase P protein component
308	SmI	SMIPMB4A_v3c2590	SMIPMB4A_v3Contig1I	4	3534	4220	687	-1	rplA	50S ribosomal protein L1	K02863	COG0081	J	Ribosomal protein L1
591	SmI	SMIPMB4A_v3c6690	SMIPMB4A_v3Contig3A	55	58185	59021	837	1	rplB	50S ribosomal protein L2	K02886	COG0090	J	Ribosomal protein L2
588	SmI	SMIPMB4A_v3c6660	SMIPMB4A_v3Contig3A	52	56417	57193	777	1	rplC	50S ribosomal protein L3	K02906	COG0087	J	Ribosomal protein L3
589	SmI	SMIPMB4A_v3c6670	SMIPMB4A_v3Contig3A	53	57216	57842	627	1	rplD	50S ribosomal protein L4	K02926	COG0088	J	Ribosomal protein L4
600	SmI	SMIPMB4A_v3c6780	SMIPMB4A_v3Contig3A	64	62961	63503	543	1	rplE	50S ribosomal protein L5	K02931	COG0094	J	Ribosomal protein L5
603	SmI	SMIPMB4A_v3c6810	SMIPMB4A_v3Contig3A	67	64136	64675	540	1	rplF	50S ribosomal protein L6	K02933	COG0097	J	Ribosomal protein L6P/L9E
582	SmI	SMIPMB4A_v3c6600	SMIPMB4A_v3Contig3A	46	51689	52141	453	1	rplI	50S ribosomal protein L9	K02939	COG0359	J	Ribosomal protein L9
339	SmI	SMIPMB4A_v3c2960	SMIPMB4A_v3Contig1J	9	14768	15259	492	-1	rplJ	50S ribosomal protein L10	K02864	COG0244	J	Ribosomal protein L10
309	SmI	SMIPMB4A_v3c2600	SMIPMB4A_v3Contig1I	5	4223	4657	435	-1	rplK	50S ribosomal protein L11	K02867	COG0080	J	Ribosomal protein L11
97	SmI	SMIPMB4A_v3c2950	SMIPMB4A_v3Contig1J	8	14347	14712	366	-1	rplL	50S ribosomal protein L7/L12	K02935	COG0222	J	Ribosomal protein L7/L12
329	SmI	SMIPMB4A_v3c2800	SMIPMB4A_v3Contig1I	25	29002	29442	441	-1	rplM	50S ribosomal protein L13	K02871	COG0102	J	Ribosomal protein L13
598	SmI	SMIPMB4A_v3c6760	SMIPMB4A_v3Contig3A	62	62241	62609	369	1	rplN	50S ribosomal protein L14	K02874	COG0093	J	Ribosomal protein L14
606	SmI	SMIPMB4A_v3c6840	SMIPMB4A_v3Contig3A	70	65705	66142	438	1	rplO	50S ribosomal protein L15	K02876	COG0200	J	Ribosomal protein L15
595	SmI	SMIPMB4A_v3c6730	SMIPMB4A_v3Contig3A	59	60526	60939	414	1	rplP	50S ribosomal protein L16	K02878	COG0197	J	Ribosomal protein L16/L10E
614	SmI	SMIPMB4A_v3c6910	SMIPMB4A_v3Contig3A	78	70396	70755	360	1	rplQ	50S ribosomal protein L17	K02879	COG0203	J	Ribosomal protein L17
604	SmI	SMIPMB4A_v3c6820	SMIPMB4A_v3Contig3A	68	64697	65062	366	1	rplR	50S ribosomal protein L18	K02881	COG0256	J	Ribosomal protein L18
635	SmI	SMIPMB4A_v3c7120	SMIPMB4A_v3Contig3B	11	6852	7208	357	1	rplS	50S ribosomal protein L19	K02884	COG0335	J	Ribosomal protein L19
444	SmI	SMIPMB4A_v3c4470	SMIPMB4A_v3Contig1N	11	9517	9876	360	1	rplT	50S ribosomal protein L20	K02887	COG0292	J	Ribosomal protein L20
719	SmI	SMIPMB4A_v3c8180	SMIPMB4A_v3Contig3C	26	30479	31054	576	1	rplU	50S ribosomal protein L21	K02888	COG0261	J	Ribosomal protein L21
593	SmI	SMIPMB4A_v3c6710	SMIPMB4A_v3Contig3A	57	59410	59748	339	1	rplV	50S ribosomal protein L22	K02890	COG0091	J	Ribosomal protein L22
590	SmI	SMIPMB4A_v3c6680	SMIPMB4A_v3Contig3A	54	57842	58129	288	1	rplW	50S ribosomal protein L23	K02892	COG0089	J	Ribosomal protein L23
599	SmI	SMIPMB4A_v3c6770	SMIPMB4A_v3Contig3A	63	62621	62941	321	1	rplX	50S ribosomal protein L24	K02895	COG0198	J	Ribosomal protein L24
721	SmI	SMIPMB4A_v3c8200	SMIPMB4A_v3Contig3C	28	31375	31668	294	1	rpmA	50S ribosomal protein L27	K02899	COG0211	J	Ribosomal protein L27
219	SmI	SMIPMB4A_v3c1310	SMIPMB4A_v3Contig1D	18	20564	20761	198	1	rpmB	50S ribosomal protein L28	K02902	COG0227	J	Ribosomal protein L28
384	SmI	SMIPMB4A_v3c3490	SMIPMB4A_v3Contig1J	62	82368	82673	306	1	rpmE	50S ribosomal protein L31	K02909	COG0254	J	Ribosomal protein L31
149	SmI	SMIPMB4A_v3c0260	SMIPMB4A_v3Contig1A	26	28059	28235	177	-1	rpmF	50S ribosomal protein L32	K02911	COG0333	J	Ribosomal protein L32
543	SmI	SMIPMB4A_v3c6195	SMIPMB4A_v3Contig3A	7	8105	8254	150	1	rpmG	50s ribosomal protein L33	K02913	COG0267	J	Ribosomal protein L33
357	SmI	SMIPMB4A_v3c3200	SMIPMB4A_v3Contig1J	33	46756	46890	135	-1	rpmH	50S ribosomal protein L34	K02914	COG0230	J	Ribosomal protein L34
443	SmI	SMIPMB4A_v3c4460	SMIPMB4A_v3Contig1N	10	9294	9488	195	1	rpmI	50S ribosomal protein L35	K02916	COG0291	J	Ribosomal protein L35
610	SmI	SMIPMB4A_v3c6875	SMIPMB4A_v3Contig3A	74	68507	68620	114	1	rpmJ	50S ribosomal protein L36	K02919	COG0257	J	Ribosomal protein L36
132	SmI	SMIPMB4A_v3c0090	SMIPMB4A_v3Contig1A	9	10696	11796	1101	-1	rpsB	30S ribosomal protein S2	K02967	COG0052	J	Ribosomal protein S2
594	SmI	SMIPMB4A_v3c6720	SMIPMB4A_v3Contig3A	58	59768	60526	759	1	rpsC	30S ribosomal protein S3	K02982	COG0092	J	Ribosomal protein S3
211	SmI	SMIPMB4A_v3c1210	SMIPMB4A_v3Contig1D	9	11156	11770	615	1	rpsD	30S ribosomal protein S4	K02986	COG0522	J	Ribosomal protein S4 and related proteins
605	SmI	SMIPMB4A_v3c6830	SMIPMB4A_v3Contig3A	69	65081	65692	612	1	rpsE	30S ribosomal protein S5	K02988	COG0098	J	Ribosomal protein S5
378	SmI	SMIPMB4A_v3c3410	SMIPMB4A_v3Contig1J	54	73394	73843	450	1	rpsF	30S ribosomal protein S6	K02990	COG0360	J	Ribosomal protein S6
403	SmI	SMIPMB4A_v3c3700	SMIPMB4A_v3Contig1J	83	111846	112313	468	1	rpsG	30S ribosomal protein S7	K02992	COG0049	J	Ribosomal protein S7
602	SmI	SMIPMB4A_v3c6800	SMIPMB4A_v3Contig3A	66	63722	64111	390	1	rpsH	30S ribosomal protein S8	K02994	COG0096	J	Ribosomal protein S8
328	SmI	SMIPMB4A_v3c2790	SMIPMB4A_v3Contig1I	24	28589	28990	402	-1	rpsI	30S ribosomal protein S9	K02996	COG0103	J	Ribosomal protein S9
587	SmI	SMIPMB4A_v3c6650	SMIPMB4A_v3Contig3A	51	56044	56352	309	1	rpsJ	30S ribosomal protein S10	K02946	COG0051	J	Ribosomal protein S10
612	SmI	SMIPMB4A_v3c6890	SMIPMB4A_v3Contig3A	76	69022	69411	390	1	rpsK	30S ribosomal protein S11	K02948	COG0100	J	Ribosomal protein S11
402	SmI	SMIPMB4A_v3c3690	SMIPMB4A_v3Contig1J	82	111398	111820	423	1	rpsL	30S ribosomal protein S12	K02950	COG0048	J	Ribosomal protein S12
611	SmI	SMIPMB4A_v3c6880	SMIPMB4A_v3Contig3A	75	68638	69003	366	1	rpsM	30S ribosomal protein S13	K02952	COG0099	J	Ribosomal protein S13
601	SmI	SMIPMB4A_v3c6790	SMIPMB4A_v3Contig3A	65	63517	63702	186	1	rpsN	30S ribosomal protein S14	K02954	COG0199	J	Ribosomal protein S14
464	SmI	SMIPMB4A_v3c4740	SMIPMB4A_v3Contig1N	38	37032	37298	267	1	rpsO	30S ribosomal protein S15	K02956	COG0184	J	Ribosomal protein S15P/S13E
631	SmI	SMIPMB4A_v3c7080	SMIPMB4A_v3Contig3B	7	4962	5321	360	1	rpsP	30S ribosomal protein S16	K02959	COG0228	J	Ribosomal protein S16
597	SmI	SMIPMB4A_v3c6750	SMIPMB4A_v3Contig3A	61	61962	62219	258	1	rpsQ	30S ribosomal protein S17	K02961	COG0186	J	Ribosomal protein S17
380	SmI	SMIPMB4A_v3c3430	SMIPMB4A_v3Contig1J	56	74322	74546	225	1	rpsR	30S ribosomal protein S18	K02963	COG0238	J	Ribosomal protein S18
592	SmI	SMIPMB4A_v3c6700	SMIPMB4A_v3Contig3A	56	59105	59380	276	1	rpsS	30S ribosomal protein S19	K02965	COG0185	J	Ribosomal protein S19
504	SmI	SMIPMB4A_v3c5640	SMIPMB4A_v3Contig2A	32	36916	37167	252	1	rpsT	30S ribosomal protein S20	K02968	COG0268	J	Ribosomal protein S20
758	SmI	SMIPMB4A_v3c8750	SMIPMB4A_v3Contig3E	13	18277	18441	165	1	rpsU	30S ribosomal protein S21	K02970	COG0828	J	Ribosomal protein S21
678	SmI	SMIPMB4A_v3c7620	SMIPMB4A_v3Contig3B	57	63979	65250	1272	1	rsmB	RNA-binding Sun protein	K03500	COG0144	J	tRNA and rRNA cytosine-C5-methylases
363	SmI	SMIPMB4A_v3c3260	SMIPMB4A_v3Contig1J	39	56292	57560	1269	1	serS	seryl-tRNA synthetase	K01875	COG0172	J	Seryl-tRNA synthetase
690	SmI	SMIPMB4A_v3c7740	SMIPMB4A_v3Contig3B	69	77635	78417	783	1	spoU	rRNA methylase	K03437	COG0566	J	rRNA methylases
126	SmI	SMIPMB4A_v3c0030	SMIPMB4A_v3Contig1A	3	3297	5213	1917	-1	thrS	threonyl-tRNA synthetase	K01868	COG0441	J	Threonyl-tRNA synthetase
634	SmI	SMIPMB4A_v3c7110	SMIPMB4A_v3Contig3B	10	6094	6825	732	1	trmD	tRNA (guanine-N(1)-)-methyltransferase	K00554	COG0336	J	tRNA-(guanine-N1)-methyltransferase
579	SmI	SMIPMB4A_v3c6570	SMIPMB4A_v3Contig3A	43	48175	48915	741	1	truA	tRNA pseudouridine synthase A	K06173	COG0101	J	Pseudouridylate synthase
462	SmI	SMIPMB4A_v3c4720	SMIPMB4A_v3Contig1N	36	35137	36048	912	1	truB	tRNA pseudouridine synthase B	K03177	COG0130	J	Pseudouridine synthase
131	SmI	SMIPMB4A_v3c0080	SMIPMB4A_v3Contig1A	8	9736	10626	891	-1	tsf	elongation factor Ts	K02357	COG0264	J	Translation elongation factor Ts
405	SmI	SMIPMB4A_v3c3720	SMIPMB4A_v3Contig1J	85	114532	115722	1191	1	tufA	elongation factor Tu	K02358	COG0050	J	GTPases - translation elongation factors
279	SmI	SMIPMB4A_v3c2280	SMIPMB4A_v3Contig1H	10	11852	13114	1263	-1	tyrS	tyrosyl-tRNA synthetase	K01866	COG0162	J	Tyrosyl-tRNA synthetase
722	SmI	SMIPMB4A_v3c8240	SMIPMB4A_v3Contig3C	31	34364	37030	2667	1	valS	valyl-tRNA synthetase	K01873	COG0525	J	Valyl-tRNA synthetase
782	SmI	SMIPMB4A_v3c9180	SMIPMB4A_v3Contig3E	52	72875	73258	384	1	yabJ	endoribonuclease L-PSP	K07567	COG0251	J	Putative translation initiation inhibitor, yjgF family
412	SmI	SMIPMB4A_v3c3870	SMIPMB4A_v3Contig1K	7	5201	6010	810	1	yqxC	rRNA methyltransferase	K06442	COG1189	J	Predicted rRNA methylase
679	SmK	SPM_05437	AGBZ01000004	152	145734	147407	1674	1	argS	arginyl-tRNA synthetase	K01887	COG0018	J	Arginyl-tRNA synthetase
626	SmK	SPM_05137	AGBZ01000004	92	81322	82689	1368	1	asnC	asparaginyl-tRNA synthetase	K01893	COG0017	J	Aspartyl/asparaginyl-tRNA synthetases
431	SmK	SPM_03085	AGBZ01000001	610	595636	597369	1734	-1	aspS	aspartyl-tRNA synthetase	K01876	COG0173;COG0017	J	Aspartyl-tRNA synthetase;Aspartyl/asparaginyl-tRNA synthetases
539	SmK	SPM_04697	AGBZ01000004	4	4957	6294	1338	1	cysS	cysteinyl-tRNA synthetase	K01883	COG0215	J	Cysteinyl-tRNA synthetase
698	SmK	SPM_05632	AGBZ01000004	191	179996	180544	549	1	frr	ribosome recycling factor	K02838	COG0233	J	Ribosome recycling factor
298	SmK	SPM_01860	AGBZ01000001	365	347959	349434	1476	-1	gatA	aspartyl/glutamyl-tRNA amidotransferase subunit A	K02433	COG0154	J	Asp-tRNAAsn/Glu-tRNAGln amidotransferase A subunit and related amidases
297	SmK	SPM_01855	AGBZ01000001	364	346524	347966	1443	-1	gatB	aspartyl/glutamyl-tRNA amidotransferase subunit B	K02434	COG0064	J	Asp-tRNAAsn/Glu-tRNAGln amidotransferase B subunit (PET112 homolog)
554	SmK	SPM_04772	AGBZ01000004	19	16249	17697	1449	1	gltX	glutamyl-tRNA synthetase	K01885	COG0008	J	Glutamyl- and glutaminyl-tRNA synthetases
432	SmK	SPM_03090	AGBZ01000001	611	597369	598625	1257	-1	hisS	histidyl-tRNA synthetase	K01892	COG0124	J	Histidyl-tRNA synthetase
141	SmK	SPM_00145	AGBZ01000001	29	24225	26951	2727	-1	ileS	isoleucyl-tRNA synthetase	K01870	COG0060	J	Isoleucyl-tRNA synthetase
609	SmK	SPM_05052	AGBZ01000004	75	69212	69430	219	1	infA	translation initiation factor IF-1	K02518	COG0361	J	Translation initiation factor 1 (IF-1)
232	SmK	SPM_01085	AGBZ01000001	215	201871	203724	1854	-1	infB	translation initiation factor IF-2	K02519	COG0532	J	Translation initiation factor 2 (IF-2; GTPase)
442	SmK	SPM_03345	AGBZ01000001	662	635620	636150	531	1	infC	translation initiation factor IF-3	K02520	COG0290	J	Translation initiation factor 3 (IF-3)
246	SmK	SPM_01270	AGBZ01000001	250	235284	237701	2418	-1	leuS	leucyl-tRNA synthetase	K01869	COG0495	J	Leucyl-tRNA synthetase
375	SmK	SPM_02525	AGBZ01000001	498	486220	487722	1503	1	lysS	lysyl-tRNA synthetase	K04567	COG1190	J	Lysyl-tRNA synthetase (class II)
767	SmK	SPM_06172	AGBZ01000004	298	297560	298693	1134	1	mnmA	tRNA-specific 2-thiouridylase MnmA	K00566	COG0482	J	Predicted tRNA(5-methylaminomethyl-2-thiouridylate) methyltransferase, contains the PP-loop ATPase domain
139	SmK	SPM_00135	AGBZ01000001	27	22694	23614	921	-1	NA	23S rRNA/tRNA pseudouridine synthase	K06180	COG0564	J	Pseudouridylate synthases, 23S RNA-specific
612	SmK	SPM_05067	AGBZ01000004	78	69983	70372	390	1	NA	30S ribosomal protein S11	K02948	COG0100	J	Ribosomal protein S11
601	SmK	SPM_05012	AGBZ01000004	67	64478	64663	186	1	NA	30S ribosomal protein S14 type Z	K02954	COG0199	J	Ribosomal protein S14
592	SmK	SPM_04967	AGBZ01000004	58	60066	60341	276	1	NA	30S ribosomal protein S19	K02965	COG0185	J	Ribosomal protein S19
403	SmK	SPM_02685	AGBZ01000001	530	527987	528454	468	1	NA	30S ribosomal protein S7	K02992	COG0049	J	Ribosomal protein S7
719	SmK	SPM_05747	AGBZ01000004	214	208043	208618	576	1	NA	50S ribosomal protein L21	K02888	COG0261	J	Ribosomal protein L21
543	SmK	SPM_04717	AGBZ01000004	8	9066	9215	150	1	NA	50S ribosomal protein L33	K02913	COG0267	J	Ribosomal protein L33
357	SmK	SPM_02435	AGBZ01000001	480	462880	463014	135	-1	NA	50S ribosomal protein L34	K02914	COG0230	J	Ribosomal protein L34
600	SmK	SPM_05007	AGBZ01000004	66	63922	64464	543	1	NA	50S ribosomal protein L5	K02931	COG0094	J	Ribosomal protein L5
346	SmK	SPM_02370	AGBZ01000001	467	447764	448612	849	-1	NA	dimethyladenosine transferase	K02528	COG0030	J	Dimethyladenosine transferase (rRNA methylation)
404	SmK	SPM_02690	AGBZ01000001	531	528476	530554	2079	1	NA	elongation factor G	K02355	COG0480	J	Translation elongation factors (GTPases)
790	SmK	SPM_06332	AGBZ01000004	330	338424	338981	558	1	NA	elongation factor P	K02356	COG0231	J	Translation elongation factor P (EF-P)/translation initiation factor 5A (eIF-5A)
782	SmK	SPM_06287	AGBZ01000004	321	326331	326714	384	1	NA	endoribonuclease L-PSP	K07567	COG0251	J	Putative translation initiation inhibitor, yjgF family
299	SmK	SPM_01865	AGBZ01000001	366	349436	349729	294	-1	NA	glutamyl-tRNA(Gln) amidotransferase, C subunit	K02435	COG0721	J	Asp-tRNAAsn/Glu-tRNAGln amidotransferase C subunit
706	SmK	SPM_05672	AGBZ01000004	199	191059	192426	1368	1	NA	glycyl-tRNA synthetase	K01880	COG0423	J	Glycyl-tRNA synthetase (class II)
552	SmK	SPM_04762	AGBZ01000004	17	14651	15751	1101	1	NA	GTP-binding protein YchF	K06942	COG0012	J	Predicted GTPase, probable translation factor
720	SmK	SPM_05752	AGBZ01000004	215	208625	208939	315	1	NA	hypothetical protein	K07584	COG2868	J	Predicted ribosomal protein
615	SmK	SPM_05082	AGBZ01000004	81	71790	72533	744	1	NA	methionine aminopeptidase	K01265	COG0024	J	Methionine aminopeptidase
160	SmK	SPM_00260	AGBZ01000001	50	51354	52313	960	-1	NA	methionyl-tRNA formyltransferase	K00604	COG0223	J	Methionyl-tRNA formyltransferase
390	SmK	SPM_02610	AGBZ01000001	515	503954	504814	861	1	NA	N5-glutamine S-adenosyl-L-methionine-dependent methyltransferase	K02493	COG2890	J	Methylase of polypeptide chain release factors
675	SmK	SPM_05417	AGBZ01000004	148	142568	143149	582	-1	NA	peptide deformylase 2	K01462	COG0242	J	N-formylmethionyl-tRNA deformylase
560	SmK	SPM_04802	AGBZ01000004	25	23863	24432	570	1	NA	peptidyl-tRNA hydrolase	K01056	COG0193	J	Peptidyl-tRNA hydrolase
153	SmK	SPM_00205	AGBZ01000001	41	37257	38294	1038	-1	NA	phenylalanyl-tRNA synthetase subunit alpha	K01889	COG0016	J	Phenylalanyl-tRNA synthetase alpha subunit
256	SmK	SPM_01365	AGBZ01000001	269	257673	259781	2109	-1	NA	polynucleotide phosphorylase/polyadenylase	K00962	COG1185	J	Polyribonucleotide nucleotidyltransferase (polynucleotide phosphorylase)
292	SmK	SPM_01830	AGBZ01000001	359	340130	341554	1425	-1	NA	prolyl-tRNA synthetase	K01881	COG0442	J	Prolyl-tRNA synthetase
736	SmK	SPM_05877	AGBZ01000004	240	231573	232316	744	1	NA	pseudouridylate synthase	K06178	COG1187	J	16S rRNA uridine-516 pseudouridylate synthase and related pseudouridylate synthases
412	SmK	SPM_02905	AGBZ01000001	574	565092	565901	810	1	NA	putative hemolysin	K06442	COG1189	J	Predicted rRNA methylase
678	SmK	SPM_05432	AGBZ01000004	151	144408	145679	1272	1	NA	putative rRNA small subunit methyltransferase B	K03500	COG0144	J	tRNA and rRNA cytosine-C5-methylases
356	SmK	SPM_02430	AGBZ01000001	479	462520	462837	318	-1	NA	ribonuclease P protein component	K03536	COG0594	J	RNase P protein component
721	SmK	SPM_05757	AGBZ01000004	216	208939	209232	294	1	NA	ribosomal protein L27	K02899	COG0211	J	Ribosomal protein L27
455	SmK	SPM_03450	AGBZ01000001	683	654189	654527	339	1	NA	ribosome-binding factor A	K02834	COG0858	J	Ribosome-binding factor A
169	SmK	SPM_00305	AGBZ01000001	59	60358	61296	939	-1	NA	RNA pseudouridylate synthase family protein	K06179	COG0564	J	Pseudouridylate synthases, 23S RNA-specific
571	SmK	SPM_04862	AGBZ01000004	37	39128	39451	324	1	NA	RNA-binding S1 domain-containing protein	K07571	COG1098	J	Predicted RNA binding protein (contains ribosomal protein S1 domain)
690	SmK	SPM_05492	AGBZ01000004	163	158063	158845	783	1	NA	rRNA methylase	K03437	COG0566	J	rRNA methylases
363	SmK	SPM_02465	AGBZ01000001	486	472416	473684	1269	1	NA	seryl-tRNA synthetase	K01875	COG0172	J	Seryl-tRNA synthetase
392	SmK	SPM_02620	AGBZ01000001	517	506293	506832	540	1	NA	Sua5/YciO/YrdC/YwlC family protein	K07566	COG0009	J	Putative translation factor (SUA5)
126	SmK	SPM_00060	AGBZ01000001	12	8317	10233	1917	-1	NA	threonyl-tRNA synthetase	K01868	COG0441	J	Threonyl-tRNA synthetase
374	SmK	SPM_02520	AGBZ01000001	497	485210	486202	993	1	NA	TIM-barrel protein, nifR3 family	K05540	COG0042	J	tRNA-dihydrouridine synthase
405	SmK	SPM_02695	AGBZ01000001	532	530673	531863	1191	1	NA	translation elongation factor Tu	K02358	COG0050	J	GTPases - translation elongation factors
541	SmK	SPM_04707	AGBZ01000004	6	7674	8408	735	1	NA	TrmH family RNA methyltransferase	K03218	COG0566	J	rRNA methylases
106	SmK	SPM_05782	AGBZ01000004	221	214576	215910	1335	1	NA	tRNA (uracil-5-)-methyltransferase Gid	K04094	COG1206	J	NAD(FAD)-utilizing enzyme possibly involved in translation
540	SmK	SPM_04702	AGBZ01000004	5	6299	7612	1314	1	NA	tRNA (uracil-5-)-methyltransferase Gid	K04094	COG1206	J	NAD(FAD)-utilizing enzyme possibly involved in translation
462	SmK	SPM_03485	AGBZ01000001	690	662038	662949	912	1	NA	tRNA pseudouridine synthase B	K03177	COG0130	J	Pseudouridine synthase
764	SmK	SPM_06097	AGBZ01000004	283	276963	277487	525	1	NA	tRNA/rRNA methyltransferase	K03216	COG0219	J	Predicted rRNA methylase (SpoU class)
279	SmK	SPM_01755	AGBZ01000001	345	327457	328719	1263	-1	NA	tyrosyl-tRNA synthetase	K01866	COG0162	J	Tyrosyl-tRNA synthetase
152	SmK	SPM_00200	AGBZ01000001	40	34853	37246	2394	-1	pheT	phenylalanyl-tRNA synthetase subunit beta	K01890	COG0072	J	Phenylalanyl-tRNA synthetase beta subunit
389	SmK	SPM_02605	AGBZ01000001	514	502878	503954	1077	1	prfA	peptide chain release factor 1	K02835	COG0216	J	Protein chain release factor A
308	SmK	SPM_02005	AGBZ01000001	394	368099	368785	687	-1	rplA	50S ribosomal protein L1	K02863	COG0081	J	Ribosomal protein L1
591	SmK	SPM_04962	AGBZ01000004	57	59146	59982	837	1	rplB	50S ribosomal protein L2	K02886	COG0090	J	Ribosomal protein L2
588	SmK	SPM_04947	AGBZ01000004	54	57378	58154	777	1	rplC	50S ribosomal protein L3	K02906	COG0087	J	Ribosomal protein L3
589	SmK	SPM_04952	AGBZ01000004	55	58177	58803	627	1	rplD	50S ribosomal protein L4	K02926	COG0088	J	Ribosomal protein L4
603	SmK	SPM_05022	AGBZ01000004	69	65097	65636	540	1	rplF	50S ribosomal protein L6	K02933	COG0097	J	Ribosomal protein L6P/L9E
582	SmK	SPM_04917	AGBZ01000004	48	52653	53102	450	1	rplI	50S ribosomal protein L9	K02939	COG0359	J	Ribosomal protein L9
339	SmK	SPM_02220	AGBZ01000001	437	420826	421317	492	-1	rplJ	50S ribosomal protein L10	K02864	COG0244	J	Ribosomal protein L10
309	SmK	SPM_02010	AGBZ01000001	395	368788	369222	435	-1	rplK	50S ribosomal protein L11	K02867	COG0080	J	Ribosomal protein L11
97	SmK	SPM_02215	AGBZ01000001	436	420405	420770	366	-1	rplL	50S ribosomal protein L7/L12	K02935	COG0222	J	Ribosomal protein L7/L12
329	SmK	SPM_02110	AGBZ01000001	415	393567	394007	441	-1	rplM	50S ribosomal protein L13	K02871	COG0102	J	Ribosomal protein L13
598	SmK	SPM_04997	AGBZ01000004	64	63202	63570	369	1	rplN	50S ribosomal protein L14	K02874	COG0093	J	Ribosomal protein L14
606	SmK	SPM_05037	AGBZ01000004	72	66666	67103	438	1	rplO	50S ribosomal protein L15	K02876	COG0200	J	Ribosomal protein L15
595	SmK	SPM_04982	AGBZ01000004	61	61487	61900	414	1	rplP	50S ribosomal protein L16	K02878	COG0197	J	Ribosomal protein L16/L10E
614	SmK	SPM_05077	AGBZ01000004	80	71357	71716	360	1	rplQ	50S ribosomal protein L17	K02879	COG0203	J	Ribosomal protein L17
604	SmK	SPM_05027	AGBZ01000004	70	65658	66023	366	1	rplR	50S ribosomal protein L18	K02881	COG0256	J	Ribosomal protein L18
635	SmK	SPM_05187	AGBZ01000004	102	87192	87542	351	1	rplS	50S ribosomal protein L19	K02884	COG0335	J	Ribosomal protein L19
444	SmK	SPM_03355	AGBZ01000001	664	636418	636777	360	1	rplT	50S ribosomal protein L20	K02887	COG0292	J	Ribosomal protein L20
593	SmK	SPM_04972	AGBZ01000004	59	60371	60709	339	1	rplV	50S ribosomal protein L22	K02890	COG0091	J	Ribosomal protein L22
590	SmK	SPM_04957	AGBZ01000004	56	58803	59090	288	1	rplW	50S ribosomal protein L23	K02892	COG0089	J	Ribosomal protein L23
599	SmK	SPM_05002	AGBZ01000004	65	63582	63902	321	1	rplX	50S ribosomal protein L24	K02895	COG0198	J	Ribosomal protein L24
219	SmK	SPM_01010	AGBZ01000001	200	185826	186023	198	1	rpmB	50S ribosomal protein L28	K02902	COG0227	J	Ribosomal protein L28
384	SmK	SPM_02580	AGBZ01000001	509	498508	498813	306	1	rpmE	50S ribosomal protein L31	K02909	COG0254	J	Ribosomal protein L31
149	SmK	SPM_00185	AGBZ01000001	37	33046	33222	177	-1	rpmF	50S ribosomal protein L32	K02911	COG0333	J	Ribosomal protein L32
443	SmK	SPM_03350	AGBZ01000001	663	636195	636389	195	1	rpmI	50S ribosomal protein L35	K02916	COG0291	J	Ribosomal protein L35
610	SmK	SPM_05057	AGBZ01000004	76	69468	69581	114	1	rpmJ	50S ribosomal protein L36	K02919	COG0257	J	Ribosomal protein L36
132	SmK	SPM_00090	AGBZ01000001	18	15716	16816	1101	-1	rpsB	30S ribosomal protein S2	K02967	COG0052	J	Ribosomal protein S2
594	SmK	SPM_04977	AGBZ01000004	60	60729	61487	759	1	rpsC	30S ribosomal protein S3	K02982	COG0092	J	Ribosomal protein S3
211	SmK	SPM_00950	AGBZ01000001	188	176418	177032	615	1	rpsD	30S ribosomal protein S4	K02986	COG0522	J	Ribosomal protein S4 and related proteins
605	SmK	SPM_05032	AGBZ01000004	71	66042	66653	612	1	rpsE	30S ribosomal protein S5	K02988	COG0098	J	Ribosomal protein S5
378	SmK	SPM_02540	AGBZ01000001	501	489536	489985	450	1	rpsF	30S ribosomal protein S6	K02990	COG0360	J	Ribosomal protein S6
602	SmK	SPM_05017	AGBZ01000004	68	64683	65072	390	1	rpsH	30S ribosomal protein S8	K02994	COG0096	J	Ribosomal protein S8
328	SmK	SPM_02105	AGBZ01000001	414	393154	393555	402	-1	rpsI	30S ribosomal protein S9	K02996	COG0103	J	Ribosomal protein S9
587	SmK	SPM_04942	AGBZ01000004	53	57005	57313	309	1	rpsJ	30S ribosomal protein S10	K02946	COG0051	J	Ribosomal protein S10
402	SmK	SPM_02680	AGBZ01000001	529	527539	527961	423	1	rpsL	30S ribosomal protein S12	K02950	COG0048	J	Ribosomal protein S12
611	SmK	SPM_05062	AGBZ01000004	77	69599	69964	366	1	rpsM	30S ribosomal protein S13	K02952	COG0099	J	Ribosomal protein S13
464	SmK	SPM_03495	AGBZ01000001	692	663933	664199	267	1	rpsO	30S ribosomal protein S15	K02956	COG0184	J	Ribosomal protein S15P/S13E
631	SmK	SPM_05167	AGBZ01000004	98	85296	85655	360	1	rpsP	30S ribosomal protein S16	K02959	COG0228	J	Ribosomal protein S16
597	SmK	SPM_04992	AGBZ01000004	63	62923	63180	258	1	rpsQ	30S ribosomal protein S17	K02961	COG0186	J	Ribosomal protein S17
380	SmK	SPM_02550	AGBZ01000001	503	490464	490688	225	1	rpsR	30S ribosomal protein S18	K02963	COG0238	J	Ribosomal protein S18
504	SmK	SPM_04412	AGBZ01000003	38	38820	39071	252	1	rpsT	30S ribosomal protein S20	K02968	COG0268	J	Ribosomal protein S20
758	SmK	SPM_06062	AGBZ01000004	277	271739	271903	165	1	rpsU	30S ribosomal protein S21	K02970	COG0828	J	Ribosomal protein S21
634	SmK	SPM_05182	AGBZ01000004	101	86428	87159	732	1	trmD	tRNA (guanine-N(1)-)-methyltransferase	K00554	COG0336	J	tRNA-(guanine-N1)-methyltransferase
579	SmK	SPM_04902	AGBZ01000004	45	49136	49876	741	1	truA	tRNA pseudouridine synthase A	K06173	COG0101	J	Pseudouridylate synthase
131	SmK	SPM_00085	AGBZ01000001	17	14756	15646	891	-1	tsf	elongation factor Ts	K02357	COG0264	J	Translation elongation factor Ts
722	SmK	SPM_05777	AGBZ01000004	220	211929	214595	2667	1	valS	valyl-tRNA synthetase	K01873	COG0525	J	Valyl-tRNA synthetase
793	Sc	SPICI12_011	AM285313	11	10332	10802	471	-1	greA	probable transcription elongation factor grea protein	K03624	COG0782	K	Transcription elongation factor
261	Sc	SPICI19_066	AM285320	66	44488	45534	1047	-1	hrcA	putative transcription repressor transcription regulator protein	K03705	COG1420	K	Transcriptional regulator of heat shock gene
461	Sc	SPICI04_041	AM285305	41	31163	31927	765	1	NA	hypothetical transcriptional regulator transcription regulator protein	K03525	COG1521	K	Putative transcriptional regulator, homolog of Bvg accessory factor
235	Sc	SPICI18_013	AM285319	13	9755	11170	1416	-1	nusA	putative transcription termination factor protein	K02600	COG0195	K	Transcription elongation factor
545	Sc	SPICI03_055	AM285304	55	44209	44862	654	1	nusG	putative transcription antitermination nusg transmembrane protein	K02601	COG0250	K	Transcription antiterminator
551	Sc	SPICI03_061	AM285304	61	48250	48843	594	1	parB	probable spoj partition protein parb c-terminal truncated	K03497	COG1475	K	Predicted transcriptional regulators
254	Sc	SPICI19_059	AM285320	59	36431	37177	747	-1	rnc	putative ribonuclease III protein	K03685	COG0571	K	dsRNA-specific ribonuclease
521	Sc	SPICI02_016	AM285303	16	13177	15294	2118	1	rnr	probable ribonuclease r protein	K12573	COG0557	K	Exoribonuclease R
613	Sc	SPICI03_127	AM285304	127	104533	105486	954	1	rpoA	probable dna-directed rna polymerase alpha chain protein	K03040	COG0202	K	DNA-directed RNA polymerase, alpha subunit/40 kD subunit
400	Sc	SPICI01B_073	AM285302	73	70035	73940	3906	1	rpoB	dna-directed rna polymerase beta chain protein	K03043	COG0085	K	DNA-directed RNA polymerase, beta subunit/140 kD subunit
401	Sc	SPICI01B_074	AM285302	74	73955	77707	3753	1	rpoC	dna-directed rna polymerase beta prime chain protein	K03046	COG0086	K	DNA-directed RNA polymerase, beta' subunit/160 kD subunit
708	Sc	SPICI03_255	AM285304	255	229655	230992	1338	1	rpoD	probable rna polymerase sigma-a factor protein	K03086	COG0568	K	DNA-directed RNA polymerase, sigma subunit (sigma70/sigma32)
735	Sc	SPICI03_295	AM285304	295	263524	264072	549	1	scpB	putative chromosome segregation and condensation protein b	K06024	COG1386	K	Predicted transcriptional regulator containing the HTH domain
234	Sc	SPICI18_012	AM285319	12	9460	9735	276	-1	ylxR	conserved hypothetical duf448 protein	K07742	COG2740	K	Predicted nucleic-acid-binding protein implicated in transcription termination
793	SmI	SMIPMB4A_v3c9310	SMIPMB4A_v3Contig3E	65	88702	89172	471	1	greA	transcription elongation factor GreA	K03624	COG0782	K	Transcription elongation factor
261	SmI	SMIPMB4A_v3c1940	SMIPMB4A_v3Contig1E	24	29342	30388	1047	-1	hrcA	heat-inducible transcription repressor	K03705	COG1420	K	Transcriptional regulator of heat shock gene
461	SmI	SMIPMB4A_v3c4710	SMIPMB4A_v3Contig1N	35	33673	34437	765	1	NA	putative transcriptional regulator	K03525	COG1521	K	Putative transcriptional regulator, homolog of Bvg accessory factor
235	SmI	SMIPMB4A_v3c1490	SMIPMB4A_v3Contig1D	36	39091	40518	1428	-1	nusA	transcription elongation factor NusA	K02600	COG0195	K	Transcription elongation factor
545	SmI	SMIPMB4A_v3c6210	SMIPMB4A_v3Contig3A	9	8732	9385	654	1	nusG	transcription antitermination protein NusG	K02601	COG0250	K	Transcription antiterminator
551	SmI	SMIPMB4A_v3c6270	SMIPMB4A_v3Contig3A	15	12772	13668	897	1	parB	site-specific DNA-binding protein	K03497	COG1475	K	Predicted transcriptional regulators
254	SmI	SMIPMB4A_v3c1870	SMIPMB4A_v3Contig1E	17	21284	22030	747	-1	rnc	ribonuclease III	K03685	COG0571	K	dsRNA-specific ribonuclease
521	SmI	SMIPMB4A_v3c5820	SMIPMB4A_v3Contig2A	50	55673	57790	2118	-1	rnr	ribonuclease R	K12573	COG0557	K	Exoribonuclease R
613	SmI	SMIPMB4A_v3c6900	SMIPMB4A_v3Contig3A	77	69427	70380	954	1	rpoA	DNA-directed RNA polymerase subunit alpha	K03040	COG0202	K	DNA-directed RNA polymerase, alpha subunit/40 kD subunit
400	SmI	SMIPMB4A_v3c3670	SMIPMB4A_v3Contig1J	80	103587	107495	3909	1	rpoB	DNA-directed RNA polymerase subunit beta	K03043	COG0085	K	DNA-directed RNA polymerase, beta subunit/140 kD subunit
401	SmI	SMIPMB4A_v3c3680	SMIPMB4A_v3Contig1J	81	107510	111262	3753	1	rpoC	DNA-directed RNA polymerase subunit beta'	K03046	COG0086	K	DNA-directed RNA polymerase, beta' subunit/160 kD subunit
708	SmI	SMIPMB4A_v3c8040	SMIPMB4A_v3Contig3C	14	16831	18168	1338	1	rpoD	RNA polymerase sigma factor RpoD	K03086	COG0568	K	DNA-directed RNA polymerase, sigma subunit (sigma70/sigma32)
735	SmI	SMIPMB4A_v3c8410	SMIPMB4A_v3Contig3C	48	53401	53949	549	1	scpB	chromosome condensation and segregation factor B	K06024	COG1386	K	Predicted transcriptional regulator containing the HTH domain
234	SmI	SMIPMB4A_v3c1480	SMIPMB4A_v3Contig1D	35	38796	39071	276	-1	ylxR	putative RNA-binding protein	K07742	COG2740	K	Predicted nucleic-acid-binding protein implicated in transcription termination
793	SmK	SPM_06352	AGBZ01000004	334	342158	342628	471	1	greA	transcription elongation factor GreA	K03624	COG0782	K	Transcription elongation factor
613	SmK	SPM_05072	AGBZ01000004	79	70388	71341	954	1	NA	DNA-directed RNA polymerase subunit alpha	K03040	COG0202	K	DNA-directed RNA polymerase, alpha subunit/40 kD subunit
401	SmK	SPM_02675	AGBZ01000001	528	523651	527403	3753	1	NA	DNA-directed RNA polymerase subunit beta'	K03046	COG0086	K	DNA-directed RNA polymerase, beta' subunit/160 kD subunit
261	SmK	SPM_01390	AGBZ01000001	274	263892	264938	1047	-1	NA	heat-inducible transcription repressor HrcA	K03705	COG1420	K	Transcriptional regulator of heat shock gene
234	SmK	SPM_01095	AGBZ01000001	217	204056	204331	276	-1	NA	hypothetical protein	K07742	COG2740	K	Predicted nucleic-acid-binding protein implicated in transcription termination
551	SmK	SPM_04757	AGBZ01000004	16	13733	14629	897	1	NA	ParB-like partition protein	K03497	COG1475	K	Predicted transcriptional regulators
461	SmK	SPM_03480	AGBZ01000001	689	660574	661338	765	1	NA	putative transcriptional regulator transcription regulator protein	K03525	COG1521	K	Putative transcriptional regulator, homolog of Bvg accessory factor
254	SmK	SPM_01355	AGBZ01000001	267	255835	256581	747	-1	NA	ribonuclease III	K03685	COG0571	K	dsRNA-specific ribonuclease
521	SmK	SPM_04512	AGBZ01000003	58	57576	59693	2118	-1	NA	ribonuclease R	K12573	COG0557	K	Exoribonuclease R
708	SmK	SPM_05682	AGBZ01000004	201	194331	195668	1338	1	NA	RNA polymerase sigma factor	K03086	COG0568	K	DNA-directed RNA polymerase, sigma subunit (sigma70/sigma32)
545	SmK	SPM_04727	AGBZ01000004	10	9693	10346	654	1	NA	transcription antitermination protein NUSG	K02601	COG0250	K	Transcription antiterminator
235	SmK	SPM_01100	AGBZ01000001	218	204351	205766	1416	-1	nusA	transcription elongation factor NusA	K02600	COG0195	K	Transcription elongation factor
400	SmK	SPM_02670	AGBZ01000001	527	519728	523636	3909	1	rpoB	DNA-directed RNA polymerase subunit beta	K03043	COG0085	K	DNA-directed RNA polymerase, beta subunit/140 kD subunit
735	SmK	SPM_05872	AGBZ01000004	239	231025	231573	549	1	scpB	segregation and condensation protein B	K06024	COG1386	K	Predicted transcriptional regulator containing the HTH domain
88	Sc	SPICI18_021	AM285319	21	19362	19610	249	-1	adaB	probable methylated-dna--protein-cysteine methyltransferase n-terminal truncated	K00567	COG0350	L	Methylated DNA-protein cysteine methyltransferase
66	Sc	SPICI07_048	AM285308	48	30802	31074	273	-1	dinB	putative dna polymerase iv c-terminal truncated protein	K02346	COG0389	L	Nucleotidyltransferase/DNA polymerase involved in DNA repair
66	Sc	SPICI07_047	AM285308	47	30555	30842	288	-1	dinB	putative dna polymerase iv n-terminal and c-terminal truncated protein	K02346	COG0389	L	Nucleotidyltransferase/DNA polymerase involved in DNA repair
359	Sc	SPICI01B_001	AM285302	1	1	1353	1353	1	dnaA	putative chromosomal replication initiator protein dnaa	K02313	COG0593	L	ATPase involved in DNA replication initiation
477	Sc	SPICI03_040	AM285304	40	31434	32681	1248	1	dnaB	hypothetical chromosome replication initiation and membrane attachment protein	K03346	COG3611	L	Replication initiation/membrane attachment protein
583	Sc	SPICI03_097	AM285304	97	87221	88597	1377	1	dnaC	probable replicative dna helicase protein	K02314	COG0305	L	Replicative DNA helicase
208	Sc	SPICI16_018	AM285317	18	15902	18946	3045	-1	dnaE	probable dna polymerase III alpha chain transmembrane protein	K02337	COG0587	L	DNA polymerase III, alpha subunit
707	Sc	SPICI03_254	AM285304	254	227769	229649	1881	1	dnaG	putative dna primase protein	K02316	COG0358	L	DNA primase (bacterial type)
476	Sc	SPICI03_041	AM285304	41	32710	33621	912	1	dnaI	hypothetical primosomal protein dnai	K11144	COG1484	L	DNA replication protein
360	Sc	SPICI01B_002	AM285302	2	1523	2641	1119	1	dnaN	putative dna polymerase III, beta chain protein	K02338	COG0592	L	DNA polymerase sliding clamp subunit (PCNA homolog)
365	Sc	SPICI01B_007	AM285302	7	9171	11243	2073	1	dnaX	putative dna polymerase III gamma/tau subunits protein	K02343	COG2812	L	DNA polymerase III, gamma/tau subunits
362	Sc	SPICI01B_004	AM285302	4	4748	7213	2466	1	gyrA	dna gyrase subunit a protein	K02469	COG0188	L	Type IIA topoisomerase (DNA gyrase/topo II, topoisomerase IV), A subunit
361	Sc	SPICI01B_003	AM285302	3	2816	4735	1920	1	gyrB	dna gyrase subunit b protein	K02470	COG0187	L	Type IIA topoisomerase (DNA gyrase/topo II, topoisomerase IV), B subunit
368	Sc	SPICI01B_010	AM285302	10	12499	13335	837	1	holB	hypothetical dna polymerase III delta prime subunit protein	K02341	COG0470	L	ATPase involved in DNA replication
190	Sc	SPICI09_036	AM285310	36	30226	30510	285	-1	hup2	probable dna-binding protein hu2	K03530	COG0776	L	Bacterial nucleoid DNA-binding protein
300	Sc	SPICI20_035	AM285321	35	26430	28433	2004	-1	ligA	dna ligase protein	K01972	COG0272	L	NAD-dependent DNA ligase (contains BRCT domain type II)
343	Sc	SPICI01A_039	AM285301	39	26883	27716	834	-1	mutM	probable formamidopyrimidine-dna glycosylase protein	K10563	COG0266	L	Formamidopyrimidine-DNA glycosylase
800	Sc	SPICI12_003	AM285313	3	2990	3916	927	-1	nfo	probable endonuclease iv protein	K01151	COG0648	L	Endonuclease IV
813	Sc	SPICI06_078	AM285307	78	47189	50587	3399	1	parC	probable topoisomerase iv subunit a protein	K02621	COG0188	L	Type IIA topoisomerase (DNA gyrase/topo II, topoisomerase IV), A subunit
815	Sc	SPICI06_076	AM285307	76	44452	46389	1938	1	parE	dna topoisomerase iv subunit b protein	K02622	COG0187	L	Type IIA topoisomerase (DNA gyrase/topo II, topoisomerase IV), B subunit
620	Sc	SPICI03_134	AM285304	134	109257	111449	2193	1	pcrA	putative atp-dependent dna helicase pcra protein	K03657	COG0210	L	Superfamily I DNA and RNA helicases
425	Sc	SPICI07_043	AM285308	43	27733	29040	1308	-1	phrB	putative deoxyribodipyrimidine photolyase protein	K01669	COG0415	L	Deoxyribodipyrimidine photolyase
344	Sc	SPICI01A_040	AM285301	40	27822	30431	2610	-1	polA	probable dna polymeraseIprotein	K02335	COG0258;COG0749	L	5'-3' exonuclease (including N-terminal domain of PolI);DNA polymerase I - 3'-5' exonuclease and polymerase domains
703	Sc	SPICI03_250	AM285304	250	220270	224631	4362	1	polC	probable dna polymerase III alpha subunit protein	K03763	COG2176	L	DNA polymerase III, alpha subunit (gram-positive type)
366	Sc	SPICI01B_008	AM285302	8	11282	11806	525	1	recR	putative recombination protein recr dna repair	K06187	COG0353	L	Recombinational DNA repair protein (RecF pathway)
638	Sc	SPICI03_156	AM285304	156	123482	124105	624	1	rnhB	putative ribonuclease h II protein	K03470	COG0164	L	Ribonuclease HII
135	Sc	SPICI04_133	AM285305	133	108620	109519	900	-1	rnhC	putative ribonuclease hIII protein	K03471	COG1039	L	Ribonuclease HIII
379	Sc	SPICI01B_022	AM285302	22	24737	25171	435	1	ssb	probable single-strand binding protein ssb	K03111	COG0629	L	Single-stranded DNA-binding protein
332	Sc	SPICI20_077	AM285321	77	68489	69151	663	-1	ung	probable uracil-dna glycosylase protein	K03648	COG0692	L	Uracil DNA glycosylase
480	Sc	SPICI03_037	AM285304	37	26590	29427	2838	1	uvrA	excinuclease abc subunit a protein	K03701	COG0178	L	Excinuclease ATPase subunit
495	Sc	SPICI03_020	AM285304	20	10132	12096	1965	1	uvrB	excinuclease abc subunit b protein	K03702	COG0556	L	Helicase subunit of the DNA excision repair complex
445	Sc	SPICI04_014	AM285305	14	7449	9230	1782	1	uvrC	putative uvrc protein excinuclease abc subunit c	K03703	COG0322	L	Nuclease subunit of the excinuclease complex
352	Sc	SPICI01A_050	AM285301	50	38320	39090	771	-1	yabD	probable deoxyribonuclease protein	K03424	COG0084	L	Mg-dependent DNase
347	Sc	SPICI01A_043	AM285301	44	32058	32615	558	-1	yabF	putative primase related protein	K05985	COG1658	L	Small primase-like proteins (Toprim domain)
483	Sc	SPICI03_033	AM285304	33	25103	25402	300	1	yazA	conserved upf0213 hypothetical protein	K07461	COG2827	L	Predicted endonuclease containing a URI domain
506	Sc	SPICI02_053	AM285303	53	42187	43152	966	1	yqeN	conserved hypothetical protein	K02340	COG1466	L	DNA polymerase III, delta subunit
768	Sc	SPICI15_035	AM285316	35	21788	23950	2163	-1	yrrC	putative exodeoxyribonuclease v alpha subunit protein	K03581	COG0507	L	ATP-dependent exoDNAse (exonuclease V), alpha subunit - helicase superfamily I member
755	Sc	SPICI13_008	AM285314	8	3692	4927	1236	-1	yrvN	putative conserved aaa type atpase protein	K07478	COG2256	L	ATPase related to the helicase subunit of the Holliday junction resolvase
546	Sc	SPICI03_056	AM285304	56	44947	45501	555	1	yxlJ	putative methylpurine-dna glycosylase (mpg) transmembrane protein	K03652	COG2094	L	3-methyladenine DNA glycosylase
88	SmI	SMIPMB4A_v3c1630	SMIPMB4A_v3Contig1D	48	56144	56665	522	-1	adaB	O6-methylguanine-DNA methyltransferase	K00567	COG0350	L	Methylated DNA-protein cysteine methyltransferase
66	SmI	SMIPMB4A_v3c4100	SMIPMB4A_v3Contig1K	27	23645	24901	1257	-1	dinB	DNA polymerase IV	K02346	COG0389	L	Nucleotidyltransferase/DNA polymerase involved in DNA repair
359	SmI	SMIPMB4A_v3c3220	SMIPMB4A_v3Contig1J	35	49084	50436	1353	1	dnaA	chromosomal replication initiation protein	K02313	COG0593	L	ATPase involved in DNA replication initiation
477	SmI	SMIPMB4A_v3c5370	SMIPMB4A_v3Contig2A	5	3316	4563	1248	-1	dnaB	chromosome replication initiation and membrane attachment protein	K03346	COG3611	L	Replication initiation/membrane attachment protein
583	SmI	SMIPMB4A_v3c6610	SMIPMB4A_v3Contig3A	47	52145	53521	1377	1	dnaC	replicative DNA helicase	K02314	COG0305	L	Replicative DNA helicase
208	SmI	SMIPMB4A_v3c1170	SMIPMB4A_v3Contig1D	5	4476	7520	3045	-1	dnaE	DNA polymerase III subunit alpha (DnaE)	K02337	COG0587	L	DNA polymerase III, alpha subunit
707	SmI	SMIPMB4A_v3c8030	SMIPMB4A_v3Contig3C	13	14945	16825	1881	1	dnaG	DNA primase	K02316	COG0358	L	DNA primase (bacterial type)
476	SmI	SMIPMB4A_v3c5360	SMIPMB4A_v3Contig2A	4	2376	3287	912	-1	dnaI	primosomal protein DnaI	K11144	COG1484	L	DNA replication protein
360	SmI	SMIPMB4A_v3c3230	SMIPMB4A_v3Contig1J	36	50605	51723	1119	1	dnaN	DNA polymerase III subunit beta	K02338	COG0592	L	DNA polymerase sliding clamp subunit (PCNA homolog)
365	SmI	SMIPMB4A_v3c3280	SMIPMB4A_v3Contig1J	41	58303	60375	2073	1	dnaX	DNA polymerase III subunits gamma and tau	K02343	COG2812	L	DNA polymerase III, gamma/tau subunits
362	SmI	SMIPMB4A_v3c3250	SMIPMB4A_v3Contig1J	38	53827	56289	2463	1	gyrA	DNA gyrase subunit A	K02469	COG0188	L	Type IIA topoisomerase (DNA gyrase/topo II, topoisomerase IV), A subunit
361	SmI	SMIPMB4A_v3c3240	SMIPMB4A_v3Contig1J	37	51892	53811	1920	1	gyrB	DNA gyrase subunit B	K02470	COG0187	L	Type IIA topoisomerase (DNA gyrase/topo II, topoisomerase IV), B subunit
506	SmI	SMIPMB4A_v3c5660	SMIPMB4A_v3Contig2A	34	38765	39730	966	-1	holA	DNA polymerase III subunit delta	K02340	COG1466	L	DNA polymerase III, delta subunit
368	SmI	SMIPMB4A_v3c3310	SMIPMB4A_v3Contig1J	44	61629	62465	837	1	holB	DNA polymerase III subunit delta'	K02341	COG0470	L	ATPase involved in DNA replication
190	SmI	SMIPMB4A_v3c0960	SMIPMB4A_v3Contig1C	36	49018	49302	285	-1	hupB	DNA-binding protein HU-beta	K03530	COG0776	L	Bacterial nucleoid DNA-binding protein
300	SmI	SMIPMB4A_v3c2500	SMIPMB4A_v3Contig1H	32	34027	36030	2004	-1	ligA	NAD-dependent DNA ligase	K01972	COG0272	L	NAD-dependent DNA ligase (contains BRCT domain type II)
343	SmI	SMIPMB4A_v3c3040	SMIPMB4A_v3Contig1J	17	27274	28107	834	-1	mutM	formamidopyrimidine-DNA glycosylase	K10563	COG0266	L	Formamidopyrimidine-DNA glycosylase
347	SmI	SMIPMB4A_v3c3080	SMIPMB4A_v3Contig1J	21	32488	33006	519	-1	NA	primase-like protein	K05985	COG1658	L	Small primase-like proteins (Toprim domain)
800	SmI	SMIPMB4A_v3c9390	SMIPMB4A_v3Contig3E	73	95793	96719	927	1	nfo	endonuclease IV	K01151	COG0648	L	Endonuclease IV
813	SmI	SMIPMB4A_v3c9730	SMIPMB4A_v3Contig4B	7	6143	9577	3435	-1	parC	DNA topoisomerase IV subunit A	K02621	COG0188	L	Type IIA topoisomerase (DNA gyrase/topo II, topoisomerase IV), A subunit
815	SmI	SMIPMB4A_v3c9750	SMIPMB4A_v3Contig4B	9	10497	12434	1938	-1	parE	DNA topoisomerase IV subunit B	K02622	COG0187	L	Type IIA topoisomerase (DNA gyrase/topo II, topoisomerase IV), B subunit
620	SmI	SMIPMB4A_v3c6970	SMIPMB4A_v3Contig3A	84	74218	76410	2193	1	pcrA	ATP-dependent DNA helicase	K03657	COG0210	L	Superfamily I DNA and RNA helicases
425	SmI	SMIPMB4A_v3c4080	SMIPMB4A_v3Contig1K	25	21406	22701	1296	-1	phrB	putative deoxyribodipyrimidine photolyase protein	K01669	COG0415	L	Deoxyribodipyrimidine photolyase
344	SmI	SMIPMB4A_v3c3050	SMIPMB4A_v3Contig1J	18	28213	30822	2610	-1	polA	DNA polymerase I	K02335	COG0258;COG0749	L	5'-3' exonuclease (including N-terminal domain of PolI);DNA polymerase I - 3'-5' exonuclease and polymerase domains
703	SmI	SMIPMB4A_v3c7990	SMIPMB4A_v3Contig3C	9	7445	11806	4362	1	polC	DNA polymerase III subunit alpha (PolC)	K03763	COG2176	L	DNA polymerase III, alpha subunit (gram-positive type)
768	SmI	SMIPMB4A_v3c8970	SMIPMB4A_v3Contig3E	34	45255	47417	2163	1	recD	exodeoxyribonuclease V subunit alpha	K03581	COG0507	L	ATP-dependent exoDNAse (exonuclease V), alpha subunit - helicase superfamily I member
705	SmI	SMIPMB4A_v3c8010	SMIPMB4A_v3Contig3C	11	12761	13507	747	1	recO	DNA repair protein recO	K03584	COG1381	L	Recombinational DNA repair protein (RecF pathway)
366	SmI	SMIPMB4A_v3c3290	SMIPMB4A_v3Contig1J	42	60393	60974	582	1	recR	recombination protein RecR	K06187	COG0353	L	Recombinational DNA repair protein (RecF pathway)
638	SmI	SMIPMB4A_v3c7150	SMIPMB4A_v3Contig3B	14	9062	9685	624	1	rnhB	ribonuclease HII	K03470	COG0164	L	Ribonuclease HII
135	SmI	SMIPMB4A_v3c0120	SMIPMB4A_v3Contig1A	12	13588	14487	900	1	rnhC	ribonuclease HIII	K03471	COG1039	L	Ribonuclease HIII
379	SmI	SMIPMB4A_v3c3420	SMIPMB4A_v3Contig1J	55	73869	74303	435	1	ssbA	single-strand DNA-binding protein	K03111	COG0629	L	Single-stranded DNA-binding protein
352	SmI	SMIPMB4A_v3c3140	SMIPMB4A_v3Contig1J	27	38709	39479	771	-1	tatD	Mg-dependent DNase	K03424	COG0084	L	Mg-dependent DNase
332	SmI	SMIPMB4A_v3c2830	SMIPMB4A_v3Contig1I	28	31912	32574	663	-1	ung	uracil-DNA glycosylase	K03648	COG0692	L	Uracil DNA glycosylase
480	SmI	SMIPMB4A_v3c5400	SMIPMB4A_v3Contig2A	8	6571	9408	2838	-1	uvrA	excinuclease ABC subunit A	K03701	COG0178	L	Excinuclease ATPase subunit
495	SmI	SMIPMB4A_v3c5550	SMIPMB4A_v3Contig2A	23	23824	25788	1965	-1	uvrB	excinuclease ABC subunit B	K03702	COG0556	L	Helicase subunit of the DNA excision repair complex
445	SmI	SMIPMB4A_v3c4480	SMIPMB4A_v3Contig1N	12	10007	11788	1782	1	uvrC	excinuclease ABC subunit C	K03703	COG0322	L	Nuclease subunit of the excinuclease complex
483	SmI	SMIPMB4A_v3c5430	SMIPMB4A_v3Contig2A	11	10597	10896	300	-1	yazA	GIY-YIG nuclease superfamily protein	K07461	COG2827	L	Predicted endonuclease containing a URI domain
755	SmI	SMIPMB4A_v3c8630	SMIPMB4A_v3Contig3E	3	4291	5526	1236	1	yrvN	recombination factor protein RarA	K07478	COG2256	L	ATPase related to the helicase subunit of the Holliday junction resolvase
546	SmI	SMIPMB4A_v3c6220	SMIPMB4A_v3Contig3A	10	9431	10024	594	1	yxlJ	3-methyladenine DNA glycosylase	K03652	COG2094	L	3-methyladenine DNA glycosylase
359	SmK	SPM_02445	AGBZ01000001	482	465208	466560	1353	1	dnaA	chromosomal replication initiation protein	K02313	COG0593	L	ATPase involved in DNA replication initiation
208	SmK	SPM_00925	AGBZ01000001	183	169740	172889	3150	-1	dnaE	DNA polymerase III DnaE	K02337	COG0587	L	DNA polymerase III, alpha subunit
361	SmK	SPM_02455	AGBZ01000001	484	468016	469935	1920	1	gyrB	DNA gyrase subunit B	K02470	COG0187	L	Type IIA topoisomerase (DNA gyrase/topo II, topoisomerase IV), B subunit
362	SmK	SPM_02460	AGBZ01000001	485	469951	472413	2463	1	NA	DNA gyrase subunit A	K02469	COG0188	L	Type IIA topoisomerase (DNA gyrase/topo II, topoisomerase IV), A subunit
300	SmK	SPM_01870	AGBZ01000001	367	349731	351734	2004	-1	NA	DNA ligase (NAD(+))	K01972	COG0272	L	NAD-dependent DNA ligase (contains BRCT domain type II)
344	SmK	SPM_02360	AGBZ01000001	465	444337	446946	2610	-1	NA	DNA polymerase I	K02335	COG0258;COG0749	L	5'-3' exonuclease (including N-terminal domain of PolI);DNA polymerase I - 3'-5' exonuclease and polymerase domains
368	SmK	SPM_02490	AGBZ01000001	491	477753	478589	837	1	NA	DNA polymerase III delta' subunit	K02341	COG0470	L	ATPase involved in DNA replication
506	SmK	SPM_04427	AGBZ01000003	41	40669	41634	966	-1	NA	DNA polymerase III subunit delta	K02340	COG1466	L	DNA polymerase III, delta subunit
365	SmK	SPM_02475	AGBZ01000001	488	474427	476499	2073	1	NA	DNA polymerase III subunits gamma and tau	K02343	COG2812	L	DNA polymerase III, gamma/tau subunits
703	SmK	SPM_05657	AGBZ01000004	196	184948	189306	4359	1	NA	DNA polymerase III, alpha subunit, Gram-positive type	K03763	COG2176	L	DNA polymerase III, alpha subunit (gram-positive type)
360	SmK	SPM_02450	AGBZ01000001	483	466729	467847	1119	1	NA	DNA polymerase III, beta subunit	K02338	COG0592	L	DNA polymerase sliding clamp subunit (PCNA homolog)
66	SmK	SPM_03020	AGBZ01000001	597	583499	584527	1029	-1	NA	DNA polymerase IV	K02346	COG0389	L	Nucleotidyltransferase/DNA polymerase involved in DNA repair
66	SmK	SPM_03025	AGBZ01000001	598	584537	584755	219	-1	NA	DNA polymerase IV	K02346	COG0389	L	Nucleotidyltransferase/DNA polymerase involved in DNA repair
707	SmK	SPM_05677	AGBZ01000004	200	192445	194325	1881	1	NA	DNA primase	K02316	COG0358	L	DNA primase (bacterial type)
705	SmK	SPM_05667	AGBZ01000004	198	190261	191007	747	1	NA	DNA repair protein recO	K03584	COG1381	L	Recombinational DNA repair protein (RecF pathway)
583	SmK	SPM_04922	AGBZ01000004	49	53106	54482	1377	1	NA	DNA replication priming helicase	K02314	COG0305	L	Replicative DNA helicase
815	SmK	SPM_04127	AGBZ01000002	36	40238	42175	1938	-1	NA	DNA topoisomerase IV subunit B	K02622	COG0187	L	Type IIA topoisomerase (DNA gyrase/topo II, topoisomerase IV), B subunit
813	SmK	SPM_04117	AGBZ01000002	34	35884	39318	3435	-1	NA	DNA topoisomerase IV, A subunit	K02621	COG0188	L	Type IIA topoisomerase (DNA gyrase/topo II, topoisomerase IV), A subunit
546	SmK	SPM_04732	AGBZ01000004	11	10392	10985	594	1	NA	DNA-3-methyladenine glycosylase	K03652	COG2094	L	3-methyladenine DNA glycosylase
190	SmK	SPM_00565	AGBZ01000001	111	120563	120847	285	-1	NA	DNA-binding protein HU-beta	K03530	COG0776	L	Bacterial nucleoid DNA-binding protein
800	SmK	SPM_06392	AGBZ01000004	342	349456	350382	927	1	NA	endonuclease IV	K01151	COG0648	L	Endonuclease IV
480	SmK	SPM_04292	AGBZ01000003	14	8478	11315	2838	-1	NA	excinuclease ABC subunit A	K03701	COG0178	L	Excinuclease ATPase subunit
495	SmK	SPM_04367	AGBZ01000003	29	25728	27692	1965	-1	NA	excinuclease ABC subunit B	K03702	COG0556	L	Helicase subunit of the DNA excision repair complex
343	SmK	SPM_02355	AGBZ01000001	464	443398	444231	834	-1	NA	formamidopyrimidine/5-formyluracil/ 5-hydroxymethyluracil DNA glycosylase	K10563	COG0266	L	Formamidopyrimidine-DNA glycosylase
483	SmK	SPM_04307	AGBZ01000003	17	12504	12803	300	-1	NA	GIY-YIG nuclease superfamily protein	K07461	COG2827	L	Predicted endonuclease containing a URI domain
768	SmK	SPM_06177	AGBZ01000004	299	298709	300871	2163	1	NA	helicase, RecD/TraA family protein	K03581	COG0507	L	ATP-dependent exoDNAse (exonuclease V), alpha subunit - helicase superfamily I member
352	SmK	SPM_02405	AGBZ01000001	474	454833	455603	771	-1	NA	hydrolase, TatD family protein	K03424	COG0084	L	Mg-dependent DNase
88	SmK	SPM_01170	AGBZ01000001	230	221384	221905	522	-1	NA	methylated-DNA--protein-cysteine S-methyltransferase	K00567	COG0350	L	Methylated DNA-protein cysteine methyltransferase
347	SmK	SPM_02375	AGBZ01000001	468	448612	449130	519	-1	NA	Primase-like protein	K05985	COG1658	L	Small primase-like proteins (Toprim domain)
425	SmK	SPM_03010	AGBZ01000001	595	581257	582552	1296	-1	NA	putative deoxyribodipyrimidine photolyase protein	K01669	COG0415	L	Deoxyribodipyrimidine photolyase
476	SmK	SPM_04272	AGBZ01000003	10	4283	5194	912	-1	NA	putative primosomal protein	K11144	COG1484	L	DNA replication protein
755	SmK	SPM_06002	AGBZ01000004	265	257751	258995	1245	1	NA	recombination factor protein RarA	K07478	COG2256	L	ATPase related to the helicase subunit of the Holliday junction resolvase
366	SmK	SPM_02480	AGBZ01000001	489	476517	477098	582	1	NA	recombination protein RecR	K06187	COG0353	L	Recombinational DNA repair protein (RecF pathway)
620	SmK	SPM_05107	AGBZ01000004	86	75179	77371	2193	1	NA	repair endonuclease ATP-dependent DNA helicase	K03657	COG0210	L	Superfamily I DNA and RNA helicases
445	SmK	SPM_03360	AGBZ01000001	665	636908	638689	1782	1	NA	repair endonuclease subunit C	K03703	COG0322	L	Nuclease subunit of the excinuclease complex
477	SmK	SPM_04277	AGBZ01000003	11	5223	6470	1248	-1	NA	replication initiation and membrane attachment family protein	K03346	COG3611	L	Replication initiation/membrane attachment protein
638	SmK	SPM_05202	AGBZ01000004	105	89396	90019	624	1	NA	ribonuclease HII	K03470	COG0164	L	Ribonuclease HII
135	SmK	SPM_00110	AGBZ01000001	22	18608	19507	900	1	NA	ribonuclease HIII	K03471	COG1039	L	Ribonuclease HIII
379	SmK	SPM_02545	AGBZ01000001	502	490011	490445	435	1	NA	single-strand DNA binding protein	K03111	COG0629	L	Single-stranded DNA-binding protein
332	SmK	SPM_02125	AGBZ01000001	418	396477	397139	663	-1	NA	uracil-DNA glycosylase	K03648	COG0692	L	Uracil DNA glycosylase
575	Sc	SPICI03_089	AM285304	89	77398	80364	2967	1	ftsK	probable dna segregation atp binding translocase transmembrane protein	K03466	COG1674	D	DNA segregation ATPase FtsK/SpoIIIE and related proteins
145	Sc	SPICI04_123	AM285305	123	98089	99327	1239	1	ftsZ	probable cell division ftsz transmembrane protein	K03531	COG0206	D	Cell division GTPase
538	Sc	SPICI03_046	AM285304	46	37733	39613	1881	1	gidA	probable glucose inhibited division protein a	K03495	COG0445	D	NAD/FAD-utilizing enzyme apparently involved in cell division
44	Sc	SPICI13_009	AM285314	9	5109	6149	1041	-1	mreB1	cell shape-determining protein mreb1	K03569	COG1077	D	Actin-like ATPase involved in cell morphogenesis
348	Sc	SPICI01A_045	AM285301	45	32744	33793	1050	1	mreB2	cell shape determining protein mreb	K03569	COG1077	D	Actin-like ATPase involved in cell morphogenesis
349	Sc	SPICI01A_046	AM285301	46	34053	35111	1059	1	mreB3	cell shape determining protein mreb	K03569	COG1077	D	Actin-like ATPase involved in cell morphogenesis
44	Sc	SPICI01A_048	AM285301	48	36092	37135	1044	1	mreB4	cell shape determining protein mreb	K03569	COG1077	D	Actin-like ATPase involved in cell morphogenesis
351	Sc	SPICI01A_049	AM285301	49	37189	38247	1059	1	mreB5	cell shape determining protein mreb	K03569	COG1077	D	Actin-like ATPase involved in cell morphogenesis
370	Sc	SPICI01B_012	AM285302	12	14069	15373	1305	1	NA	hypothetical protein mesj of the pp-loop superfamily	K04075	COG0037	D	Predicted ATPase of the PP-loop superfamily implicated in cell cycle control
550	Sc	SPICI03_060	AM285304	60	47490	48260	771	1	parA	soj-like partition protein para	K03496	COG1192	D	ATPases involved in chromosome partitioning
642	Sc	SPICI03_165	AM285304	165	132506	135472	2967	1	smc	hypothetical chromosome segregation smc protein	K03529	COG1196	D	Chromosome segregation ATPases
146	SmI	SMIPMB4A_v3c0230	SMIPMB4A_v3Contig1A	23	25061	26407	1347	-1	ftsA	cell division protein FtsA	K03590	COG0849	D	Actin-like ATPase involved in cell division
575	SmI	SMIPMB4A_v3c6530	SMIPMB4A_v3Contig3A	39	42301	45267	2967	1	ftsK	DNA translocase	K03466	COG1674	D	DNA segregation ATPase FtsK/SpoIIIE and related proteins
145	SmI	SMIPMB4A_v3c0220	SMIPMB4A_v3Contig1A	22	23789	25024	1236	-1	ftsZ	cell division protein FtsZ	K03531	COG0206	D	Cell division GTPase
538	SmI	SMIPMB4A_v3c6150	SMIPMB4A_v3Contig3A	2	2104	3984	1881	1	gidA	tRNA uridine 5-carboxymethylaminomethyl modification protein GidA	K03495	COG0445	D	NAD/FAD-utilizing enzyme apparently involved in cell division
44	SmI	SMIPMB4A_v3c8620	SMIPMB4A_v3Contig3E	2	3069	4109	1041	1	mreB1	cell shape determining protein MreB	K03569	COG1077	D	Actin-like ATPase involved in cell morphogenesis
348	SmI	SMIPMB4A_v3c3090	SMIPMB4A_v3Contig1J	22	33135	34184	1050	1	mreB2	cell shape determining protein MreB	K03569	COG1077	D	Actin-like ATPase involved in cell morphogenesis
349	SmI	SMIPMB4A_v3c3100	SMIPMB4A_v3Contig1J	23	34444	35502	1059	1	mreB3	cell shape determining protein MreB	K03569	COG1077	D	Actin-like ATPase involved in cell morphogenesis
44	SmI	SMIPMB4A_v3c3120	SMIPMB4A_v3Contig1J	25	36483	37526	1044	1	mreB4	cell shape determining protein MreB	K03569	COG1077	D	Actin-like ATPase involved in cell morphogenesis
351	SmI	SMIPMB4A_v3c3130	SMIPMB4A_v3Contig1J	26	37580	38638	1059	1	mreB5	cell shape determining protein MreB	K03569	COG1077	D	Actin-like ATPase involved in cell morphogenesis
550	SmI	SMIPMB4A_v3c6260	SMIPMB4A_v3Contig3A	14	12012	12782	771	1	parA	chromosome partitioning protein ParA	K03496	COG1192	D	ATPases involved in chromosome partitioning
642	SmI	SMIPMB4A_v3c7220	SMIPMB4A_v3Contig3B	18	14831	17797	2967	1	smc	chromosome condensation and segregation SMC ATPase	K03529	COG1196	D	Chromosome segregation ATPases
370	SmI	SMIPMB4A_v3c3330	SMIPMB4A_v3Contig1J	46	63199	64503	1305	1	tilS	tRNA(Ile)-lysidine synthase	K04075	COG0037	D	Predicted ATPase of the PP-loop superfamily implicated in cell cycle control
146	SmK	SPM_00170	AGBZ01000001	34	30047	31393	1347	-1	NA	cell division protein FtsA	K03590	COG0849	D	Actin-like ATPase involved in cell division
145	SmK	SPM_00165	AGBZ01000001	33	28775	30010	1236	-1	NA	cell division protein FtsZ	K03531	COG0206	D	Cell division GTPase
44	SmK	SPM_02395	AGBZ01000001	472	452607	453650	1044	1	NA	cell shape determining protein MreB/Mrl	K03569	COG1077	D	Actin-like ATPase involved in cell morphogenesis
349	SmK	SPM_02385	AGBZ01000001	470	450568	451626	1059	1	NA	cell shape determining protein MreB/Mrl	K03569	COG1077	D	Actin-like ATPase involved in cell morphogenesis
550	SmK	SPM_04752	AGBZ01000004	15	12973	13743	771	1	NA	chromosome partitioning ATPase	K03496	COG1192	D	ATPases involved in chromosome partitioning
642	SmK	SPM_05232	AGBZ01000004	111	95164	98130	2967	1	NA	chromosome segregation protein SMC	K03529	COG1196	D	Chromosome segregation ATPases
575	SmK	SPM_04882	AGBZ01000004	41	43262	46228	2967	1	NA	DNA translocase (stage III sporulation protein E)	K03466	COG1674	D	DNA segregation ATPase FtsK/SpoIIIE and related proteins
351	SmK	SPM_02400	AGBZ01000001	473	453704	454762	1059	1	NA	MreB/Mrl family cell shape determining protein	K03569	COG1077	D	Actin-like ATPase involved in cell morphogenesis
44	SmK	SPM_05997	AGBZ01000004	264	256529	257569	1041	1	NA	rod shape-determining protein Mbl	K03569	COG1077	D	Actin-like ATPase involved in cell morphogenesis
348	SmK	SPM_02380	AGBZ01000001	469	449259	450308	1050	1	NA	rod shape-determining protein Mbl	K03569	COG1077	D	Actin-like ATPase involved in cell morphogenesis
538	SmK	SPM_04692	AGBZ01000004	3	3065	4945	1881	1	NA	tRNA uridine 5-carboxymethylaminomethyl modification enzyme GidA	K03495	COG0445	D	NAD/FAD-utilizing enzyme apparently involved in cell division
370	SmK	SPM_02500	AGBZ01000001	493	479323	480627	1305	1	NA	tRNA(Ile)-lysidine synthase	K04075	COG0037	D	Predicted ATPase of the PP-loop superfamily implicated in cell cycle control
812	SmK	SPM_04112	AGBZ01000002	33	35002	35802	801	-1	NA	ABC transporter ATP-binding protein	K09687	COG1131	V	ABC-type multidrug transport system, ATPase component
494	Sc	SPICI03_021	AM285304	21	12136	13059	924	1	hprK	hypothetical hpr kinase/phosphorylase protein	K06023	COG1493	T	Serine kinase of the HPr protein, regulates carbohydrate metabolism
224	Sc	SPICI16_041	AM285317	41	38294	39055	762	-1	yloO	putative serine-threonine protein phosphatase	K01090	COG0631;COG0639	T	Serine/threonine protein phosphatase;Diadenosine tetraphosphatase and related serine/threonine protein phosphatases
494	SmI	SMIPMB4A_v3c5540	SMIPMB4A_v3Contig2A	22	22861	23784	924	-1	hprK	HPr kinase/phosphorylase	K06023	COG1493	T	Serine kinase of the HPr protein, regulates carbohydrate metabolism
224	SmI	SMIPMB4A_v3c1360	SMIPMB4A_v3Contig1D	23	24264	25025	762	-1	prpC	phosphorylated protein phosphatase	K01090	COG0631;COG0639	T	Serine/threonine protein phosphatase;Diadenosine tetraphosphatase and related serine/threonine protein phosphatases
494	SmK	SPM_04362	AGBZ01000003	28	24765	25688	924	-1	NA	HPr kinase/phosphorylase	K06023	COG1493	T	Serine kinase of the HPr protein, regulates carbohydrate metabolism
224	SmK	SPM_01035	AGBZ01000001	205	189526	190287	762	-1	NA	serine/threonine phosphatase	K01090	COG0631;COG0639	T	Serine/threonine protein phosphatase;Diadenosine tetraphosphatase and related serine/threonine protein phosphatases
549	Sc	SPICI03_059	AM285304	59	46732	47430	699	1	gidB	putative glucose inhibited division methyltransferase protein b	K03501	COG0357	M	Predicted S-adenosylmethionine-dependent methyltransferase involved in bacterial cell division
157	Sc	SPICI04_106	AM285305	106	78066	79868	1803	1	lepA	gtp-binding protein lepa	K03596	COG0481	M	Membrane GTPase LepA
147	Sc	SPICI04_121	AM285305	121	95730	96671	942	1	mraW	probable s-adenosyl-methyltransferase mraw protein	K03438	COG0275	M	Predicted S-adenosylmethionine-dependent methyltransferase involved in cell envelope biogenesis
702	Sc	SPICI03_249	AM285304	249	218896	220245	1350	1	NA	hypothetical membrane-associated zinc metallopeptidase transmembrane protein	K11749	COG0750	M	Predicted membrane-associated Zn-dependent proteases 1
549	SmI	SMIPMB4A_v3c6250	SMIPMB4A_v3Contig3A	13	11254	11952	699	1	gidB	16S rRNA methyltransferase GidB	K03501	COG0357	M	Predicted S-adenosylmethionine-dependent methyltransferase involved in bacterial cell division
157	SmI	SMIPMB4A_v3c0380	SMIPMB4A_v3Contig1B	2	630	2432	1803	-1	lepA	GTP-binding protein LepA	K03596	COG0481	M	Membrane GTPase LepA
147	SmI	SMIPMB4A_v3c0240	SMIPMB4A_v3Contig1A	24	26442	27383	942	-1	mraW	S-adenosyl-methyltransferase MraW	K03438	COG0275	M	Predicted S-adenosylmethionine-dependent methyltransferase involved in cell envelope biogenesis
702	SmI	SMIPMB4A_v3c7980	SMIPMB4A_v3Contig3C	8	6071	7420	1350	1	rseP	inner membrane zinc metalloprotease	K11749	COG0750	M	Predicted membrane-associated Zn-dependent proteases 1
549	SmK	SPM_04747	AGBZ01000004	14	12215	12913	699	1	gidB	16S rRNA methyltransferase GidB	K03501	COG0357	M	Predicted S-adenosylmethionine-dependent methyltransferase involved in bacterial cell division
147	SmK	SPM_00175	AGBZ01000001	35	31428	32369	942	-1	NA	16S rRNA m(4)C1402 methyltransferase	K03438	COG0275	M	Predicted S-adenosylmethionine-dependent methyltransferase involved in cell envelope biogenesis
157	SmK	SPM_00245	AGBZ01000001	47	48298	50100	1803	-1	NA	GTP-binding protein LepA	K03596	COG0481	M	Membrane GTPase LepA
517	Sc	SPICI02_021	AM285303	21	17747	18733	987	1	ftsY	cell division protein ftsy	K03110	COG0552	U	Signal recognition particle GTPase
355	Sc	SPICI01A_062	AM285301	62	48192	49472	1281	-1	NA	conserved hypothetical transmembrane protein	K03217	COG0706	U	Preprotein translocase subunit YidC
748	Sc	SPICI03_309	AM285304	309	277114	279279	2166	1	NA	hypothetical protein containing trag domain	K03205	COG3505	U	Type IV secretory pathway, VirD4 components
522	Sc	SPICI02_015	AM285303	15	12803	13099	297	1	NA	hypothetical transmembrane protein	K03075	COG1314	U	Preprotein translocase subunit SecG
490	Sc	SPICI03_025	AM285304	25	16646	19036	2391	1	secA	preprotein translocase seca subunit	K03070	COG0653	U	Preprotein translocase subunit SecA (ATPase, RNA helicase)
607	Sc	SPICI03_121	AM285304	121	101248	102675	1428	1	secY	putative preprotein translocase secy transmembrane	K03076	COG0201	U	Preprotein translocase subunit SecY
517	SmI	SMIPMB4A_v3c5780	SMIPMB4A_v3Contig2A	46	52233	53219	987	-1	ftsY	signal recognition particle-docking protein FtsY	K03110	COG0552	U	Signal recognition particle GTPase
748	SmI	SMIPMB4A_v3c8540	SMIPMB4A_v3Contig3D	11	11006	13171	2166	1	NA	conjugation protein	K03205	COG3505	U	Type IV secretory pathway, VirD4 components
355	SmI	SMIPMB4A_v3c3180	SMIPMB4A_v3Contig1J	31	45100	46380	1281	-1	NA	inner membrane protein translocase component YidC	K03217	COG0706	U	Preprotein translocase subunit YidC
490	SmI	SMIPMB4A_v3c5500	SMIPMB4A_v3Contig2A	18	16885	19275	2391	-1	secA	preprotein translocase subunit SecA	K03070	COG0653	U	Preprotein translocase subunit SecA (ATPase, RNA helicase)
522	SmI	SMIPMB4A_v3c5830	SMIPMB4A_v3Contig2A	51	57868	58164	297	-1	secG	preprotein translocase subunit SecG	K03075	COG1314	U	Preprotein translocase subunit SecG
607	SmI	SMIPMB4A_v3c6850	SMIPMB4A_v3Contig3A	71	66142	67569	1428	1	secY	preprotein translocase subunit SecY	K03076	COG0201	U	Preprotein translocase subunit SecY
748	SmK	SPM_05947	AGBZ01000004	254	245158	247323	2166	1	NA	conjugation protein	K03205	COG3505	U	Type IV secretory pathway, VirD4 components
522	SmK	SPM_04517	AGBZ01000003	59	59771	60067	297	-1	NA	preprotein translocase subunit SecG	K03075	COG1314	U	Preprotein translocase subunit SecG
355	SmK	SPM_02425	AGBZ01000001	478	461224	462504	1281	-1	NA	putative inner membrane protein translocase component YidC	K03217	COG0706	U	Preprotein translocase subunit YidC
517	SmK	SPM_04492	AGBZ01000003	54	54136	55122	987	-1	NA	signal recognition particle-docking protein FtsY	K03110	COG0552	U	Signal recognition particle GTPase
490	SmK	SPM_04342	AGBZ01000003	24	18789	21179	2391	-1	secA	preprotein translocase subunit SecA	K03070	COG0653	U	Preprotein translocase subunit SecA (ATPase, RNA helicase)
607	SmK	SPM_05042	AGBZ01000004	73	67103	68530	1428	1	secY	preprotein translocase subunit SecY	K03076	COG0201	U	Preprotein translocase subunit SecY
262	Sc	SPICI19_067	AM285320	67	45634	47775	2142	-1	clpC	putative atpase with chaperone activity, clp protease subunit protein	K03695	COG0542	O	ATPases with chaperone activity, ATP-binding subunit
258	Sc	SPICI19_063	AM285320	63	40859	42001	1143	-1	dnaJ	putative chaperone dnaj protein	K03686	COG0484	O	DnaJ-class molecular chaperone with C-terminal Zn finger domain
259	Sc	SPICI19_064	AM285320	64	42062	43843	1782	-1	dnaK	chaperone dnak protein	K04043	COG0443	O	Molecular chaperone
371	Sc	SPICI01B_013	AM285302	13	15447	17465	2019	1	ftsH	probable cell division protein ftsh	K03798	COG0465	O	ATP-dependent Zn proteases
622	Sc	SPICI03_136	AM285304	136	111975	112931	957	1	gcp	probable glycoprotein endopeptidase transmembrane	K01409	COG0533	O	Metal-dependent proteases with possible chaperone activity
260	Sc	SPICI19_065	AM285320	65	43872	44495	624	-1	grpE	hypothetical dnak cofactor protein	K03687	COG0576	O	Molecular chaperone GrpE (heat shock protein)
372	Sc	SPICI01B_014	AM285302	14	17553	18416	864	1	hslO	putative chaperonin hsp33 homolog protein	K04083	COG1281	O	Disulfide bond chaperones of the HSP33 family
744	Sc	SPICI03_305	AM285304	305	272880	275198	2319	1	lonA	probable atp-dependent serine protease la protein	K01338	COG0466	O	ATP-dependent Lon protease, bacterial type
520	Sc	SPICI02_017	AM285303	17	15308	15739	432	1	smpB	probable ssra-binding protein rna-binding	K03664	COG0691	O	tmRNA-binding protein
743	Sc	SPICI03_304	AM285304	304	271268	272563	1296	1	tig	putative trigger factor containing peptidyl-prolyl isomerase domain protein	K03545	COG0544	O	FKBP-type peptidyl-prolyl cis-trans isomerase (trigger factor)
323	Sc	SPICI20_068	AM285321	68	54682	55788	1107	-1	tpx	hypothetical thiol peroxidase protein	K11065	COG2077	O	Peroxiredoxin
413	Sc	SPICI08_032	AM285309	32	28631	29137	507	-1	tpx	putative thiol peroxidase protein	K11065	COG2077	O	Peroxiredoxin
492	Sc	SPICI03_023	AM285304	23	14270	15211	942	1	trxB	putative thioredoxin reductase transmembrane protein	K00384	COG0492	O	Thioredoxin reductase
725	Sc	SPICI03_282	AM285304	282	253131	253586	456	1	ygaF	probable alkyl hydroperoxide reductase oxidoreductase protein	K03564	COG1225	O	Peroxiredoxin
167	Sc	SPICI04_080	AM285305	80	62179	63165	987	-1	yumC	putative thioredoxine reductase transmembrane protein	K00384	COG0492	O	Thioredoxin reductase
315	Sc	SPICI20_060	AM285321	60	45239	46651	1413	-1	yurU	iron-sulfur cluster assembly transmembrane protein	K09014	COG0719	O	ABC-type transport system involved in Fe-S cluster assembly, permease component
318	Sc	SPICI20_063	AM285321	63	48361	49191	831	-1	yurX	hypothetical iron-sulfur cluster assembly protein n-terminal truncated	K09015	COG0719	O	ABC-type transport system involved in Fe-S cluster assembly, permease component
319	Sc	SPICI20_064	AM285321	64	49194	50009	816	-1	yurY	iron-sulfur cluster assembly atp-binding protein	K09013	COG0396	O	ABC-type transport system involved in Fe-S cluster assembly, ATPase component
262	SmI	SMIPMB4A_v3c1950	SMIPMB4A_v3Contig1E	25	30491	32632	2142	-1	clpB	ATP-dependent Clp protease, ATPase subunit ClpB	K03695	COG0542	O	ATPases with chaperone activity, ATP-binding subunit
258	SmI	SMIPMB4A_v3c1910	SMIPMB4A_v3Contig1E	21	25713	26849	1137	-1	dnaJ	molecular chaperone DnaJ	K03686	COG0484	O	DnaJ-class molecular chaperone with C-terminal Zn finger domain
259	SmI	SMIPMB4A_v3c1920	SMIPMB4A_v3Contig1E	22	26916	28697	1782	-1	dnaK	molecular chaperone DnaK	K04043	COG0443	O	Molecular chaperone
371	SmI	SMIPMB4A_v3c3340	SMIPMB4A_v3Contig1J	47	64577	66595	2019	1	ftsH	cell division protein FtsH	K03798	COG0465	O	ATP-dependent Zn proteases
622	SmI	SMIPMB4A_v3c6990	SMIPMB4A_v3Contig3A	86	76937	77893	957	1	gcp	DNA-binding/iron metalloprotein/AP endonuclease	K01409	COG0533	O	Metal-dependent proteases with possible chaperone activity
260	SmI	SMIPMB4A_v3c1930	SMIPMB4A_v3Contig1E	23	28726	29349	624	-1	grpE	molecular chaperone GrpE (heat shock protein)	K03687	COG0576	O	Molecular chaperone GrpE (heat shock protein)
372	SmI	SMIPMB4A_v3c3350	SMIPMB4A_v3Contig1J	48	66683	67546	864	1	hslO	heat shock protein 33	K04083	COG1281	O	Disulfide bond chaperones of the HSP33 family
744	SmI	SMIPMB4A_v3c8500	SMIPMB4A_v3Contig3D	7	6498	8816	2319	1	lonA	class III heat-shock ATP-dependent LonA protease	K01338	COG0466	O	ATP-dependent Lon protease, bacterial type
520	SmI	SMIPMB4A_v3c5810	SMIPMB4A_v3Contig2A	49	55228	55659	432	-1	smpB	SsrA-binding protein	K03664	COG0691	O	tmRNA-binding protein
315	SmI	SMIPMB4A_v3c2660	SMIPMB4A_v3Contig1I	11	8682	10094	1413	-1	sufB	FeS assembly protein SufB	K09014	COG0719	O	ABC-type transport system involved in Fe-S cluster assembly, permease component
319	SmI	SMIPMB4A_v3c2700	SMIPMB4A_v3Contig1I	15	12636	13451	816	-1	sufC	FeS assembly ATPase SufC	K09013	COG0396	O	ABC-type transport system involved in Fe-S cluster assembly, ATPase component
318	SmI	SMIPMB4A_v3c2690	SMIPMB4A_v3Contig1I	14	11803	12633	831	-1	sufD	FeS assembly protein SufD	K09015	COG0719	O	ABC-type transport system involved in Fe-S cluster assembly, permease component
743	SmI	SMIPMB4A_v3c8490	SMIPMB4A_v3Contig3D	6	4887	6182	1296	1	tig	trigger factor	K03545	COG0544	O	FKBP-type peptidyl-prolyl cis-trans isomerase (trigger factor)
323	SmI	SMIPMB4A_v3c2740	SMIPMB4A_v3Contig1I	19	18124	19230	1107	-1	tpx	thiol peroxidase	K11065	COG2077	O	Peroxiredoxin
413	SmI	SMIPMB4A_v3c3880	SMIPMB4A_v3Contig1K	8	6062	6568	507	1	tpx	thiol peroxidase	K11065	COG2077	O	Peroxiredoxin
492	SmI	SMIPMB4A_v3c5520	SMIPMB4A_v3Contig2A	20	20709	21650	942	-1	trxB	thioredoxin reductase	K00384	COG0492	O	Thioredoxin reductase
167	SmI	SMIPMB4A_v3c0480	SMIPMB4A_v3Contig1B	12	9792	10778	987	1	ycgT	thioredoxin reductase	K00384	COG0492	O	Thioredoxin reductase
725	SmI	SMIPMB4A_v3c8280	SMIPMB4A_v3Contig3C	35	40269	40724	456	1	ygaF	bacterioferritin comigratory protein	K03564	COG1225	O	Peroxiredoxin
259	SmK	SPM_01380	AGBZ01000001	272	261466	263247	1782	-1	dnaK	molecular chaperone DnaK	K04043	COG0443	O	Molecular chaperone
319	SmK	SPM_02060	AGBZ01000001	405	377200	378015	816	-1	NA	ABC transporter ATP-binding protein	K09013	COG0396	O	ABC-type transport system involved in Fe-S cluster assembly, ATPase component
262	SmK	SPM_01395	AGBZ01000001	275	265041	267182	2142	-1	NA	ATP dependent protease ClpB	K03695	COG0542	O	ATPases with chaperone activity, ATP-binding subunit
371	SmK	SPM_02505	AGBZ01000001	494	480701	482719	2019	1	NA	ATP-dependent metallopeptidase HflB	K03798	COG0465	O	ATP-dependent Zn proteases
744	SmK	SPM_05927	AGBZ01000004	250	240626	242944	2319	1	NA	ATP-dependent protease La	K01338	COG0466	O	ATP-dependent Lon protease, bacterial type
725	SmK	SPM_05797	AGBZ01000004	224	217891	218346	456	1	NA	bacterioferritin comigratory protein	K03564	COG1225	O	Peroxiredoxin
258	SmK	SPM_01375	AGBZ01000001	271	260263	261399	1137	-1	NA	chaperone protein DnaJ	K03686	COG0484	O	DnaJ-class molecular chaperone with C-terminal Zn finger domain
260	SmK	SPM_01385	AGBZ01000001	273	263276	263899	624	-1	NA	GrpE protein	K03687	COG0576	O	Molecular chaperone GrpE (heat shock protein)
372	SmK	SPM_02510	AGBZ01000001	495	482807	483670	864	1	NA	Hsp33 protein	K04083	COG1281	O	Disulfide bond chaperones of the HSP33 family
167	SmK	SPM_00295	AGBZ01000001	57	57460	58446	987	1	NA	NADPH-dependent thioredoxin reductase	K00384	COG0492	O	Thioredoxin reductase
323	SmK	SPM_02080	AGBZ01000001	409	382688	383794	1107	-1	NA	putative anaerobic ribonucleoside-triphosphate reductase activating protein	K11065	COG2077	O	Peroxiredoxin
315	SmK	SPM_02040	AGBZ01000001	401	373246	374658	1413	-1	NA	putative FeS assembly protein SufB	K09014	COG0719	O	ABC-type transport system involved in Fe-S cluster assembly, permease component
318	SmK	SPM_02055	AGBZ01000001	404	376367	377197	831	-1	NA	SUF system FeS cluster assembly protein, SufB-related	K09015	COG0719	O	ABC-type transport system involved in Fe-S cluster assembly, permease component
413	SmK	SPM_02910	AGBZ01000001	575	565953	566459	507	1	NA	thiol peroxidase	K11065	COG2077	O	Peroxiredoxin
492	SmK	SPM_04352	AGBZ01000003	26	22613	23554	942	-1	NA	thioredoxin reductase	K00384	COG0492	O	Thioredoxin reductase
743	SmK	SPM_05922	AGBZ01000004	249	239015	240310	1296	1	NA	trigger factor, prolyl isomerase	K03545	COG0544	O	FKBP-type peptidyl-prolyl cis-trans isomerase (trigger factor)
622	SmK	SPM_05117	AGBZ01000004	88	77898	78854	957	1	NA	UGMP family protein	K01409	COG0533	O	Metal-dependent proteases with possible chaperone activity
520	SmK	SPM_04507	AGBZ01000003	57	57131	57562	432	-1	smpB	SsrA-binding protein	K03664	COG0691	O	tmRNA-binding protein
205	Sc	SPICI16_014	AM285317	14	12944	14134	1191	-1	ackA	acetate kinase protein	K00925	COG0282	C	Acetate kinase
528	Sc	SPICI02_009	AM285303	9	6759	8330	1572	1	atpA	atp synthase alpha chain protein	K02111	COG0056	C	F0F1-type ATP synthase, alpha subunit
532	Sc	SPICI02_005	AM285303	5	4445	5263	819	1	atpB	hypothetical atp synthase a chain transmembrane protein	K02108	COG0356	C	F0F1-type ATP synthase, subunit a
526	Sc	SPICI02_011	AM285303	11	9218	10615	1398	1	atpD	atp synthase beta chain protein	K02112	COG0055	C	F0F1-type ATP synthase, beta subunit
530	Sc	SPICI02_007	AM285303	7	5659	6189	531	1	atpF	putative atp synthase b chain protein	K02109	COG0711	C	F0F1-type ATP synthase, subunit b
527	Sc	SPICI02_010	AM285303	10	8346	9203	858	1	atpG	putative atp synthase gamma chain protein	K02115	COG0224	C	F0F1-type ATP synthase, gamma subunit
529	Sc	SPICI02_008	AM285303	8	6197	6742	546	1	atpH	hypothetical atp synthase delta chain protein	K02113	COG0712	C	F0F1-type ATP synthase, delta subunit (mitochondrial oligomycin sensitivity protein)
723	Sc	SPICI03_280	AM285304	280	251284	252702	1419	1	gapN	nadp-dependent glyceraldehyde-3-phosphate dehydrogenase oxidoreductase protein	K00131	COG1012	C	NAD-dependent aldehyde dehydrogenases
669	Sc	SPICI03_192	AM285304	192	169818	170828	1011	1	gpsA	putative nadph-dependent glycerol-3-phosphate dehydrogenase protein	K00057	COG0240	C	Glycerol-3-phosphate dehydrogenase
174	Sc	SPICI04_063	AM285305	63	50031	50987	957	1	ldh	putative l-lactate dehydrogenase oxidoreductase protein	K00016	COG0039	C	Malate/lactate dehydrogenases
650	Sc	SPICI03_173	AM285304	173	145682	147040	1359	1	NA	hypothetical nad dependent oxidoreductase oxidoreductase protein	K00356	COG1252	C	NADH dehydrogenase, FAD-containing subunit
316	Sc	SPICI20_061	AM285321	61	46676	47128	453	-1	nifU	putative iron-sulfur cluster assembly protein	K04488	COG0822	C	NifU homolog involved in Fe-S cluster formation
652	Sc	SPICI03_175	AM285304	175	148070	149173	1104	1	pdhA	putative pyruvate dehydrogenase e1 component alpha subunit protein	K00161	COG1071	C	Pyruvate/2-oxoglutarate dehydrogenase complex, dehydrogenase (E1) component, eukaryotic type, alpha subunit
653	Sc	SPICI03_176	AM285304	176	149173	150162	990	1	pdhB	probable pyruvate dehydrogenase e1 component beta subunit protein	K00162	COG0022	C	Pyruvate/2-oxoglutarate dehydrogenase complex, dehydrogenase (E1) component, eukaryotic type, beta subunit
654	Sc	SPICI03_177	AM285304	177	150182	151465	1284	1	pdhC	putative dihydrolipoyllysine-residue acetyltransferase component e2 of pyruvate dehydrogenase protein	K00627	COG0508	C	Pyruvate/2-oxoglutarate dehydrogenase complex, dihydrolipoamide acyltransferase (E2) component, and related enzymes
655	Sc	SPICI03_178	AM285304	178	151482	152864	1383	1	pdhD	probable dihydrolipoyl dehydrogenase component e3 of pyruvate dehydrogenase transmembrane protein	K00382	COG1249	C	Pyruvate/2-oxoglutarate dehydrogenase complex, dihydrolipoamide dehydrogenase (E3) component, and related enzymes
738	Sc	SPICI03_299	AM285304	299	266766	267347	582	-1	ppa	probable inorganic pyrophosphatase protein	K01507	COG0221;COG1227	C	Inorganic pyrophosphatase;Inorganic pyrophosphatase/exopolyphosphatase
206	Sc	SPICI16_015	AM285317	15	14153	15130	978	-1	pta	probable phosphate acetyltransferase protein	K00625	COG0280	C	Phosphotransacetylase
205	SmI	SMIPMB4A_v3c1140	SMIPMB4A_v3Contig1D	2	1533	2723	1191	-1	ackA	acetate kinase	K00925	COG0282	C	Acetate kinase
528	SmI	SMIPMB4A_v3c5900	SMIPMB4A_v3Contig2A	58	62638	64209	1572	-1	atpA	F0F1 ATP synthase subunit alpha	K02111	COG0056	C	F0F1-type ATP synthase, alpha subunit
532	SmI	SMIPMB4A_v3c5940	SMIPMB4A_v3Contig2A	62	65705	66523	819	-1	atpB	F0F1 ATP synthase subunit A	K02108	COG0356	C	F0F1-type ATP synthase, subunit a
526	SmI	SMIPMB4A_v3c5880	SMIPMB4A_v3Contig2A	56	60352	61749	1398	-1	atpD	F0F1 ATP synthase subunit beta	K02112	COG0055	C	F0F1-type ATP synthase, beta subunit
530	SmI	SMIPMB4A_v3c5920	SMIPMB4A_v3Contig2A	60	64779	65315	537	-1	atpF	F0F1 ATP synthase subunit B	K02109	COG0711	C	F0F1-type ATP synthase, subunit b
527	SmI	SMIPMB4A_v3c5890	SMIPMB4A_v3Contig2A	57	61765	62622	858	-1	atpG	F0F1 ATP synthase subunit gamma	K02115	COG0224	C	F0F1-type ATP synthase, gamma subunit
529	SmI	SMIPMB4A_v3c5910	SMIPMB4A_v3Contig2A	59	64226	64771	546	-1	atpH	F0F1 ATP synthase subunit delta	K02113	COG0712	C	F0F1-type ATP synthase, delta subunit (mitochondrial oligomycin sensitivity protein)
206	SmI	SMIPMB4A_v3c1150	SMIPMB4A_v3Contig1D	3	2741	3718	978	-1	eutD	phosphotransacetylase	K00625	COG0280	C	Phosphotransacetylase
723	SmI	SMIPMB4A_v3c8260	SMIPMB4A_v3Contig3C	33	38406	39824	1419	1	gapN	glyceraldehyde-3-phosphate dehydrogenase	K00131	COG1012	C	NAD-dependent aldehyde dehydrogenases
669	SmI	SMIPMB4A_v3c7510	SMIPMB4A_v3Contig3B	46	52146	53156	1011	1	gpsA	NAD(P)H-dependent glycerol-3-phosphate dehydrogenase	K00057	COG0240	C	Glycerol-3-phosphate dehydrogenase
174	SmI	SMIPMB4A_v3c0620	SMIPMB4A_v3Contig1C	5	4851	5807	957	-1	ldh	L-lactate dehydrogenase	K00016	COG0039	C	Malate/lactate dehydrogenases
650	SmI	SMIPMB4A_v3c7310	SMIPMB4A_v3Contig3B	26	28022	29380	1359	1	nox	NADH oxidase	K00356	COG1252	C	NADH dehydrogenase, FAD-containing subunit
652	SmI	SMIPMB4A_v3c7330	SMIPMB4A_v3Contig3B	28	30410	31513	1104	1	pdhA	pyruvate dehydrogenase E1 component subunit alpha	K00161	COG1071	C	Pyruvate/2-oxoglutarate dehydrogenase complex, dehydrogenase (E1) component, eukaryotic type, alpha subunit
653	SmI	SMIPMB4A_v3c7340	SMIPMB4A_v3Contig3B	29	31513	32502	990	1	pdhB	pyruvate dehydrogenase E1 component subunit beta	K00162	COG0022	C	Pyruvate/2-oxoglutarate dehydrogenase complex, dehydrogenase (E1) component, eukaryotic type, beta subunit
654	SmI	SMIPMB4A_v3c7350	SMIPMB4A_v3Contig3B	30	32522	33805	1284	1	pdhC	pyruvate dehydrogenase E2 component (dihydrolipoamide acetyltransferase)	K00627	COG0508	C	Pyruvate/2-oxoglutarate dehydrogenase complex, dihydrolipoamide acyltransferase (E2) component, and related enzymes
655	SmI	SMIPMB4A_v3c7360	SMIPMB4A_v3Contig3B	31	33822	35204	1383	1	pdhD	dihydrolipoamide dehydrogenase	K00382	COG1249	C	Pyruvate/2-oxoglutarate dehydrogenase complex, dihydrolipoamide dehydrogenase (E3) component, and related enzymes
738	SmI	SMIPMB4A_v3c8440	SMIPMB4A_v3Contig3D	1	114	677	564	-1	ppa	inorganic pyrophosphatase	K01507	COG0221;COG1227	C	Inorganic pyrophosphatase;Inorganic pyrophosphatase/exopolyphosphatase
316	SmI	SMIPMB4A_v3c2670	SMIPMB4A_v3Contig1I	12	10118	10570	453	-1	sufU	FeS assembly protein	K04488	COG0822	C	NifU homolog involved in Fe-S cluster formation
205	SmK	SPM_00910	AGBZ01000001	180	166797	167987	1191	-1	NA	acetate kinase A/propionate kinase 2	K00925	COG0282	C	Acetate kinase
530	SmK	SPM_04562	AGBZ01000003	68	66682	67212	531	-1	NA	ATP synthase subunit b	K02109	COG0711	C	F0F1-type ATP synthase, subunit b
655	SmK	SPM_05302	AGBZ01000004	125	114251	115633	1383	1	NA	dihydrolipate dehydrogenase	K00382	COG1249	C	Pyruvate/2-oxoglutarate dehydrogenase complex, dihydrolipoamide dehydrogenase (E3) component, and related enzymes
532	SmK	SPM_04572	AGBZ01000003	70	67608	68420	813	-1	NA	F0F1 ATP synthase subunit A	K02108	COG0356	C	F0F1-type ATP synthase, subunit a
528	SmK	SPM_04552	AGBZ01000003	66	64541	66112	1572	-1	NA	F0F1 ATP synthase subunit alpha	K02111	COG0056	C	F0F1-type ATP synthase, alpha subunit
526	SmK	SPM_04542	AGBZ01000003	64	62255	63652	1398	-1	NA	F0F1 ATP synthase subunit beta	K02112	COG0055	C	F0F1-type ATP synthase, beta subunit
529	SmK	SPM_04557	AGBZ01000003	67	66129	66674	546	-1	NA	F0F1 ATP synthase subunit delta	K02113	COG0712	C	F0F1-type ATP synthase, delta subunit (mitochondrial oligomycin sensitivity protein)
527	SmK	SPM_04547	AGBZ01000003	65	63668	64525	858	-1	NA	F0F1 ATP synthase subunit gamma	K02115	COG0224	C	F0F1-type ATP synthase, gamma subunit
723	SmK	SPM_05787	AGBZ01000004	222	215971	217389	1419	1	NA	glyceraldehyde-3-phosphate dehydrogenase (NADP+)	K00131	COG1012	C	NAD-dependent aldehyde dehydrogenases
654	SmK	SPM_05297	AGBZ01000004	124	112951	114234	1284	1	NA	hypothetical protein	K00627	COG0508	C	Pyruvate/2-oxoglutarate dehydrogenase complex, dihydrolipoamide acyltransferase (E2) component, and related enzymes
738	SmK	SPM_05897	AGBZ01000004	244	234272	234835	564	-1	NA	inorganic pyrophosphatase	K01507	COG0221;COG1227	C	Inorganic pyrophosphatase;Inorganic pyrophosphatase/exopolyphosphatase
174	SmK	SPM_00395	AGBZ01000001	77	76983	77939	957	-1	NA	L-lactate dehydrogenase	K00016	COG0039	C	Malate/lactate dehydrogenases
669	SmK	SPM_05377	AGBZ01000004	140	132578	133585	1008	1	NA	NAD-dependent glycerol-3-phosphate dehydrogenase	K00057	COG0240	C	Glycerol-3-phosphate dehydrogenase
650	SmK	SPM_05277	AGBZ01000004	120	108451	109809	1359	1	NA	NADH oxidase	K00356	COG1252	C	NADH dehydrogenase, FAD-containing subunit
206	SmK	SPM_00915	AGBZ01000001	181	168005	168982	978	-1	NA	phosphate acetyltransferase	K00625	COG0280	C	Phosphotransacetylase
652	SmK	SPM_05287	AGBZ01000004	122	110839	111942	1104	1	NA	pyruvate dehydrogenase E1 component subunit alpha	K00161	COG1071	C	Pyruvate/2-oxoglutarate dehydrogenase complex, dehydrogenase (E1) component, eukaryotic type, alpha subunit
653	SmK	SPM_05292	AGBZ01000004	123	111942	112931	990	1	NA	pyruvate dehydrogenase E1 component subunit beta	K00162	COG0022	C	Pyruvate/2-oxoglutarate dehydrogenase complex, dehydrogenase (E1) component, eukaryotic type, beta subunit
316	SmK	SPM_02045	AGBZ01000001	402	374682	375134	453	-1	NA	SUF system FeS assembly protein, NifU family	K04488	COG0822	C	NifU homolog involved in Fe-S cluster formation
302	Sc	SPICI20_037	AM285321	37	30185	30667	483	-1	crr	pts system, glucose-specific IIa component protein	K02777	COG2190	G	Phosphotransferase system IIA components
342	Sc	SPICI01A_038	AM285301	38	25665	26555	891	-1	fbaA	fructose-bisphosphate aldolase class II transmembrane protein	K01624	COG0191	G	Fructose/tagatose bisphosphate aldolase
230	Sc	SPICI18_008	AM285319	8	4410	6473	2064	-1	fruA	pts system fructose-specific IIabc component transmembrane protein	K02769	COG1445	G	Phosphotransferase system fructose-specific component IIB
229	Sc	SPICI18_007	AM285319	7	3407	4339	933	-1	fruK	1-phosphofructokinase protein	K00882	COG1105	G	Fructose-1-phosphate kinase and related fructose-6-phosphate kinase (PfkB)
474	Sc	SPICI03_043	AM285304	43	34459	35457	999	1	gapA	probable glyceraldehyde 3-phosphate dehydrogenase protein	K00134	COG0057	G	Glyceraldehyde-3-phosphate dehydrogenase/erythrose-4-phosphate dehydrogenase
536	Sc	SPICI01B_096	AM285302	96	95147	96100	954	1	glk	hypothetical glucokinase transmembrane protein	K00845	COG0837	G	Glucokinase
773	Sc	SPICI17_006	AM285318	6	5760	6371	612	1	kgdA	putative 2-dehydro-3-deoxyphosphogluconate aldolase protein	K01625	COG0800	G	2-keto-3-deoxy-6-phosphogluconate aldolase
535	Sc	SPICI01B_097	AM285302	97	96119	96451	333	1	licA	putative pts system, lichenan-specific IIa component (eIIa-lic) protein	K02759	COG1447	G	Phosphotransferase system cellobiose-specific component IIA
408	Sc	SPICI01B_083	AM285302	83	85033	85476	444	1	NA	hypothetical protein containing isomerase domain pd022603	K01809	COG1482	G	Phosphomannose isomerase
415	Sc	SPICI08_028	AM285309	28	25508	26485	978	-1	NA	hypothetical pts system, nacetyl glucosamine specific component n-terminal and c-terminal truncated transmembrane protein	K02804	COG1263	G	Phosphotransferase system IIC components, glucose/maltose/N-acetylglucosamine-specific
214	Sc	SPICI16_028	AM285317	28	27647	27916	270	1	nagA	putative n-acetylglucosamine-6-phosphate deacetylase n-terminal and c-terminal truncated protein	K01443	COG1820	G	N-acetylglucosamine-6-phosphate deacetylase
128	Sc	SPICI04_140	AM285305	140	115136	116119	984	1	pfk	6-phosphofructokinase protein	K00850	COG0205;COG1105	G	6-phosphofructokinase;Fructose-1-phosphate kinase and related fructose-6-phosphate kinase (PfkB)
572	Sc	SPICI03_086	AM285304	86	73670	74944	1275	1	pgi	glucose-6-phosphate isomerase transmembrane protein	K01810	COG0166	G	Glucose-6-phosphate isomerase
491	Sc	SPICI03_024	AM285304	24	15274	16512	1239	1	pgk	phosphoglycerate kinase protein	K00927	COG0126	G	3-phosphoglycerate kinase
245	Sc	SPICI18_026	AM285319	26	22960	23790	831	-1	ppnK1	hypothetical atp-nad kinase protein	K00858	COG0061	G	Predicted sugar kinase
226	Sc	SPICI16_043	AM285317	43	40209	42290	2082	-1	ptsG	pts enzyme II glucose-specific IIcb component transmembrane protein	K02779	COG1263	G	Phosphotransferase system IIC components, glucose/maltose/N-acetylglucosamine-specific
621	Sc	SPICI03_135	AM285304	135	111578	111841	264	1	ptsH	phosphocarrier protein hpr	K11189	COG1925	G	Phosphotransferase system, HPr-related proteins
304	Sc	SPICI20_039	AM285321	39	31099	32835	1737	-1	ptsI	pts system enzymeIprotein	K08483	COG1080	G	Phosphoenolpyruvate-protein kinase (PTS system EI component in bacteria)
127	Sc	SPICI04_141	AM285305	141	116173	117609	1437	1	pyk	pyruvate kinase protein	K00873	COG0469	G	Pyruvate kinase
221	Sc	SPICI16_038	AM285317	38	35619	36299	681	-1	rpe	probable ribulose-phosphate 3-epimerase protein	K01783	COG0036	G	Pentose-5-phosphate-3-epimerase
822	Sc	SPICINP12_005	AM285333	5	2132	4096	1965	-1	tkt	probable transketolase transmembrane protein	K00615	COG0021	G	Transketolase
772	Sc	SPICI17_005	AM285318	5	3772	5760	1989	1	tkt	putative transketolase protein	K00615	COG0021	G	Transketolase
486	Sc	SPICI03_029	AM285304	29	21982	22719	738	1	tpiA	triosephosphate isomerase protein	K01803	COG0149	G	Triosephosphate isomerase
694	Sc	SPICI03_232	AM285304	232	204196	205845	1650	1	treA	probable trehalose-6-phosphate hydrolase protein	K01226	COG0366	G	Glycosidases
693	Sc	SPICI03_231	AM285304	231	202599	204167	1569	1	treP	putative pts enzyme II trehalose-specific IIbc component transmembrane protein	K02818	COG1264	G	Phosphotransferase system IIB components
647	Sc	SPICI03_170	AM285304	170	140998	142674	1677	1	yhxB	putative phosphomannomutase protein	K01835	COG0033	G	Phosphoglucomutase
268	Sc	SPICI19_075	AM285320	75	54743	55207	465	-1	ywjI	conserved hypothetical glpx protein c-terminal truncated	K02446	COG1494	G	Fructose-1,6-bisphosphatase/sedoheptulose 1,7-bisphosphatase and related proteins
502	Sc	SPICI02_057	AM285303	57	45507	45938	432	1	ywlF	hypothetical laca/rpib family transmembrane protein	K01808	COG0698	G	Ribose 5-phosphate isomerase RpiB
535	SmI	SMIPMB4A_v3c5970	SMIPMB4A_v3Contig2A	65	69167	69499	333	-1	celC	PTS system lactose/cellobiose-specific IIA component	K02759	COG1447	G	Phosphotransferase system cellobiose-specific component IIA
302	SmI	SMIPMB4A_v3c2520	SMIPMB4A_v3Contig1H	34	37783	38265	483	-1	crr	PTS system glucose-specific IIA component	K02777	COG2190	G	Phosphotransferase system IIA components
342	SmI	SMIPMB4A_v3c3030	SMIPMB4A_v3Contig1J	16	26043	26933	891	-1	fbaA	fructose-bisphosphate aldolase	K01624	COG0191	G	Fructose/tagatose bisphosphate aldolase
230	SmI	SMIPMB4A_v3c1440	SMIPMB4A_v3Contig1D	31	33733	35796	2064	-1	fruA	PTS system fructose-specific IIABC component	K02769	COG1445	G	Phosphotransferase system fructose-specific component IIB
229	SmI	SMIPMB4A_v3c1430	SMIPMB4A_v3Contig1D	30	32730	33662	933	-1	fruK	1-phosphofructokinase	K00882	COG1105	G	Fructose-1-phosphate kinase and related fructose-6-phosphate kinase (PfkB)
474	SmI	SMIPMB4A_v3c5340	SMIPMB4A_v3Contig2A	2	540	1538	999	-1	gap	glyceraldehyde-3-phosphate dehydrogenase	K00134	COG0057	G	Glyceraldehyde-3-phosphate dehydrogenase/erythrose-4-phosphate dehydrogenase
536	SmI	SMIPMB4A_v3c5980	SMIPMB4A_v3Contig2A	66	69518	70471	954	-1	glk	glucokinase	K00845	COG0837	G	Glucokinase
268	SmI	SMIPMB4A_v3c2020	SMIPMB4A_v3Contig1E	31	39327	40313	987	-1	glpX	fructose 1,6-bisphosphatase II	K02446	COG1494	G	Fructose-1,6-bisphosphatase/sedoheptulose 1,7-bisphosphatase and related proteins
773	SmI	SMIPMB4A_v3c9030	SMIPMB4A_v3Contig3E	40	55954	56565	612	1	kdgA	2-keto-3-deoxygluconate-6-phosphate aldolase	K01625	COG0800	G	2-keto-3-deoxy-6-phosphogluconate aldolase
408	SmI	SMIPMB4A_v3c3760	SMIPMB4A_v3Contig1J	89	118120	119028	909	1	manA	mannose-6-phosphate isomerase	K01809	COG1482	G	Phosphomannose isomerase
647	SmI	SMIPMB4A_v3c7280	SMIPMB4A_v3Contig3B	23	23320	24996	1677	1	manB	phosphoglucomutase/phosphomannomutase	K01835	COG0033	G	Phosphoglucomutase
214	SmI	SMIPMB4A_v3c1240	SMIPMB4A_v3Contig1D	12	13962	15125	1164	-1	nagA	N-acetylglucosamine-6-phosphate deacetylase	K01443	COG1820	G	N-acetylglucosamine-6-phosphate deacetylase
213	SmI	SMIPMB4A_v3c1230	SMIPMB4A_v3Contig1D	11	13172	13918	747	-1	nagB	glucosamine-6-phosphate deaminase	K02564	COG0363	G	6-phosphogluconolactonase/Glucosamine-6-phosphate isomerase/deaminase
415	SmI	SMIPMB4A_v3c3920	SMIPMB4A_v3Contig1K	12	8515	10344	1830	1	nagE	PTS system N-acetylglucosamine-specific transporter IIBC component	K02804	COG1263	G	Phosphotransferase system IIC components, glucose/maltose/N-acetylglucosamine-specific
128	SmI	SMIPMB4A_v3c0050	SMIPMB4A_v3Contig1A	5	6960	7943	984	-1	pfkA	6-phosphofructokinase	K00850	COG0205;COG1105	G	6-phosphofructokinase;Fructose-1-phosphate kinase and related fructose-6-phosphate kinase (PfkB)
572	SmI	SMIPMB4A_v3c6500	SMIPMB4A_v3Contig3A	36	38549	39823	1275	1	pgi	glucose-6-phosphate isomerase	K01810	COG0166	G	Glucose-6-phosphate isomerase
491	SmI	SMIPMB4A_v3c5510	SMIPMB4A_v3Contig2A	19	19408	20646	1239	-1	pgk	phosphoglycerate kinase	K00927	COG0126	G	3-phosphoglycerate kinase
245	SmI	SMIPMB4A_v3c1670	SMIPMB4A_v3Contig1D	52	59842	60648	807	-1	ppnK	inorganic polyphosphate/ATP-NAD kinase	K00858	COG0061	G	Predicted sugar kinase
226	SmI	SMIPMB4A_v3c1380	SMIPMB4A_v3Contig1D	25	26178	28259	2082	-1	ptsG	PTS system glucose-specific enzyme IICBA component	K02779	COG1263	G	Phosphotransferase system IIC components, glucose/maltose/N-acetylglucosamine-specific
621	SmI	SMIPMB4A_v3c6980	SMIPMB4A_v3Contig3A	85	76540	76803	264	1	ptsH	phosphocarrier protein Hpr	K11189	COG1925	G	Phosphotransferase system, HPr-related proteins
304	SmI	SMIPMB4A_v3c2540	SMIPMB4A_v3Contig1H	36	38698	40431	1734	-1	ptsI	phosphoenolpyruvate-protein phosphotransferase	K08483	COG1080	G	Phosphoenolpyruvate-protein kinase (PTS system EI component in bacteria)
127	SmI	SMIPMB4A_v3c0040	SMIPMB4A_v3Contig1A	4	5470	6906	1437	-1	pyk	pyruvate kinase	K00873	COG0469	G	Pyruvate kinase
221	SmI	SMIPMB4A_v3c1330	SMIPMB4A_v3Contig1D	20	21588	22268	681	-1	rpe	ribulose-phosphate 3-epimerase	K01783	COG0036	G	Pentose-5-phosphate-3-epimerase
502	SmI	SMIPMB4A_v3c5620	SMIPMB4A_v3Contig2A	30	35986	36417	432	-1	rpiB	ribose-5-phosphate isomerase B	K01808	COG0698	G	Ribose 5-phosphate isomerase RpiB
772	SmI	SMIPMB4A_v3c9020	SMIPMB4A_v3Contig3E	39	53966	55954	1989	1	tkt	transketolase	K00615	COG0021	G	Transketolase
822	SmI	SMIPMB4A_v3c9830	SMIPMB4A_v3Contig4B	17	19984	21948	1965	-1	tkt	transketolase	K00615	COG0021	G	Transketolase
486	SmI	SMIPMB4A_v3c5460	SMIPMB4A_v3Contig2A	14	13202	13939	738	-1	tpiA	triosephosphate isomerase	K01803	COG0149	G	Triosephosphate isomerase
694	SmI	SMIPMB4A_v3c7790	SMIPMB4A_v3Contig3B	74	82007	83656	1650	1	treA	trehalose-6-phosphate hydrolase	K01226	COG0366	G	Glycosidases
693	SmI	SMIPMB4A_v3c7780	SMIPMB4A_v3Contig3B	73	80410	81978	1569	1	treB	PTS system trehalose-specific enzyme IIB component	K02818	COG1264	G	Phosphotransferase system IIB components
268	SmK	SPM_01435	AGBZ01000001	283	273951	274937	987	-1	glpX	fructose 1,6-bisphosphatase II	K02446	COG1494	G	Fructose-1,6-bisphosphatase/sedoheptulose 1,7-bisphosphatase and related proteins
773	SmK	SPM_06207	AGBZ01000004	305	309408	310019	612	1	NA	2-dehydro-3-deoxyphosphogluconate aldolase/4-hydroxy-2-oxoglutarate aldolase	K01625	COG0800	G	2-keto-3-deoxy-6-phosphogluconate aldolase
128	SmK	SPM_00070	AGBZ01000001	14	11980	12963	984	-1	NA	6-phosphofructokinase	K00850	COG0205;COG1105	G	6-phosphofructokinase;Fructose-1-phosphate kinase and related fructose-6-phosphate kinase (PfkB)
694	SmK	SPM_05517	AGBZ01000004	168	162435	164084	1650	1	NA	alpha,alpha-phosphotrehalase	K01226	COG0366	G	Glycosidases
342	SmK	SPM_02350	AGBZ01000001	463	442167	443057	891	-1	NA	fructose-bisphosphate aldolase	K01624	COG0191	G	Fructose/tagatose bisphosphate aldolase
230	SmK	SPM_01075	AGBZ01000001	213	198994	201057	2064	-1	NA	fructose-specific PTS system IIABC component	K02769	COG1445	G	Phosphotransferase system fructose-specific component IIB
213	SmK	SPM_00970	AGBZ01000001	192	178434	179180	747	-1	NA	glucosamine-6-phosphate isomerase	K02564	COG0363	G	6-phosphogluconolactonase/Glucosamine-6-phosphate isomerase/deaminase
536	SmK	SPM_04597	AGBZ01000003	75	71421	72374	954	-1	NA	glucose kinase	K00845	COG0837	G	Glucokinase
226	SmK	SPM_01045	AGBZ01000001	207	191440	193521	2082	-1	NA	glucose-specific PTS system IIABC component	K02779	COG1263	G	Phosphotransferase system IIC components, glucose/maltose/N-acetylglucosamine-specific
474	SmK	SPM_04262	AGBZ01000003	8	2447	3445	999	-1	NA	glyceraldehyde 3-phosphate dehydrogenase	K00134	COG0057	G	Glyceraldehyde-3-phosphate dehydrogenase/erythrose-4-phosphate dehydrogenase
245	SmK	SPM_01190	AGBZ01000001	234	225082	225888	807	-1	NA	hypothetical protein	K00858	COG0061	G	Predicted sugar kinase
408	SmK	SPM_02715	AGBZ01000001	536	534261	535169	909	1	NA	mannose-6-phosphate isomerase	K01809	COG1482	G	Phosphomannose isomerase
214	SmK	SPM_00975	AGBZ01000001	193	179224	180387	1164	-1	NA	N-acetylglucosamine-6-phosphate deacetylase	K01443	COG1820	G	N-acetylglucosamine-6-phosphate deacetylase
621	SmK	SPM_05112	AGBZ01000004	87	77501	77764	264	1	NA	phosphocarrier protein HPr (histidine-containing protein)	K11189	COG1925	G	Phosphotransferase system, HPr-related proteins
304	SmK	SPM_01890	AGBZ01000001	371	354402	356135	1734	-1	NA	phosphoenolpyruvate-protein phosphotransferase	K08483	COG1080	G	Phosphoenolpyruvate-protein kinase (PTS system EI component in bacteria)
647	SmK	SPM_05262	AGBZ01000004	117	103653	105329	1677	1	NA	phosphomannomutase	K01835	COG0033	G	Phosphoglucomutase
535	SmK	SPM_04592	AGBZ01000003	74	71070	71402	333	-1	NA	phosphotransferase system PTS lactose/cellobiose-specific subunit IIA	K02759	COG1447	G	Phosphotransferase system cellobiose-specific component IIA
415	SmK	SPM_02930	AGBZ01000001	579	568456	570285	1830	1	NA	PTS system N acetylglucosamine specific IIBC component	K02804	COG1263	G	Phosphotransferase system IIC components, glucose/maltose/N-acetylglucosamine-specific
693	SmK	SPM_05512	AGBZ01000004	167	160838	162406	1569	1	NA	PTS system trehalose specific IIBC component	K02818	COG1264	G	Phosphotransferase system IIB components
302	SmK	SPM_01880	AGBZ01000001	369	353487	353969	483	-1	NA	PTS system, glucose-specific IIA component	K02777	COG2190	G	Phosphotransferase system IIA components
229	SmK	SPM_01070	AGBZ01000001	212	197991	198923	933	-1	NA	putative 1-phosphofructokinase	K00882	COG1105	G	Fructose-1-phosphate kinase and related fructose-6-phosphate kinase (PfkB)
127	SmK	SPM_00065	AGBZ01000001	13	10490	11926	1437	-1	NA	pyruvate kinase	K00873	COG0469	G	Pyruvate kinase
502	SmK	SPM_04402	AGBZ01000003	36	37890	38321	432	-1	NA	ribose-5-phosphate isomerase	K01808	COG0698	G	Ribose 5-phosphate isomerase RpiB
221	SmK	SPM_01020	AGBZ01000001	202	186850	187530	681	-1	NA	ribulose-phosphate 3 epimerase	K01783	COG0036	G	Pentose-5-phosphate-3-epimerase
772	SmK	SPM_06202	AGBZ01000004	304	307420	309408	1989	1	NA	transketolase	K00615	COG0021	G	Transketolase
822	SmK	SPM_04172	AGBZ01000002	45	49719	51683	1965	-1	NA	transketolase	K00615	COG0021	G	Transketolase
572	SmK	SPM_04867	AGBZ01000004	38	39509	40783	1275	1	pgi	glucose-6-phosphate isomerase	K01810	COG0166	G	Glucose-6-phosphate isomerase
491	SmK	SPM_04347	AGBZ01000003	25	21312	22550	1239	-1	pgk	phosphoglycerate kinase	K00927	COG0126	G	3-phosphoglycerate kinase
486	SmK	SPM_04322	AGBZ01000003	20	15106	15843	738	-1	tpiA	triosephosphate isomerase	K01803	COG0149	G	Triosephosphate isomerase
564	Sc	SPICI03_076	AM285304	76	61828	63027	1200	1	arcA	putative arginine deiminase protein	K01478	COG2235	E	Arginine deiminase
565	Sc	SPICI03_077	AM285304	77	63067	64071	1005	1	arcB	putative ornithine carbamoyltransferase protein	K00611	COG0078	E	Ornithine carbamoyltransferase
567	Sc	SPICI03_079	AM285304	79	65647	66579	933	1	arcC	putative carbamate kinase protein	K00926	COG0549	E	Carbamate kinase
376	Sc	SPICI01B_019	AM285302	19	22457	23461	1005	1	asnA	hypothetical aspartate--ammonia ligase asparagine synthetase protein	K01914	COG2502	E	Asparagine synthetase A
317	Sc	SPICI20_062	AM285321	62	47129	48358	1230	-1	csd	putative cysteine desulfurase protein	K11717	COG0520	E	Selenocysteine lyase
330	Sc	SPICI20_075	AM285321	75	66131	67372	1242	-1	glyA	serine hydroxymethyltransferase transmembrane protein	K00600	COG0112	E	Glycine/serine hydroxymethyltransferase
125	Sc	SPICI04_143	AM285305	143	120719	121882	1164	1	NA	conserved hypothetical peptidyl-arginine deiminase protein	K10536	COG2957	E	Peptidylarginine deiminase and related enzymes
508	Sc	SPICI02_030	AM285303	30	25794	28403	2610	1	NA	hypothetical abc transporter permease and substrate-binding component transmembrane protein	K11070	COG1177	E	ABC-type spermidine/putrescine transport system, permease component II
509	Sc	SPICI02_029	AM285303	29	24839	25810	972	1	NA	hypothetical abc transporter permease component transmembrane protein	K11071	COG1176	E	ABC-type spermidine/putrescine transport system, permease component I
510	Sc	SPICI02_028	AM285303	28	23777	24829	1053	1	NA	putative abc transporter atp binding component abc transporter protein	K11072	COG3842	E	ABC-type spermidine/putrescine transport systems, ATPase components
272	Sc	SPICI19_084	AM285320	84	63675	65027	1353	1	pepA	putative leucyl aminopeptidase transmembrane protein	K01255	COG0260	E	Leucyl aminopeptidase
271	Sc	SPICI19_083	AM285320	83	61748	63544	1797	-1	yjbG	putative metallopeptidase protein	K08602	COG1164	E	Oligoendopeptidase F
125	SmI	SMIPMB4A_v3c0010	SMIPMB4A_v3Contig1A	1	1242	2354	1113	-1	aguA	agmatine deiminase	K10536	COG2957	E	Peptidylarginine deiminase and related enzymes
564	SmI	SMIPMB4A_v3c6400	SMIPMB4A_v3Contig3A	28	26408	27607	1200	1	arcA	arginine deiminase	K01478	COG2235	E	Arginine deiminase
565	SmI	SMIPMB4A_v3c6410	SMIPMB4A_v3Contig3A	29	27647	28651	1005	1	arcB	ornithine carbamoyltransferase	K00611	COG0078	E	Ornithine carbamoyltransferase
567	SmI	SMIPMB4A_v3c6430	SMIPMB4A_v3Contig3A	31	30227	31159	933	1	arcC	carbamate kinase	K00926	COG0549	E	Carbamate kinase
376	SmI	SMIPMB4A_v3c3390	SMIPMB4A_v3Contig1J	52	71589	72593	1005	1	asnA	asparagine synthetase AsnA	K01914	COG2502	E	Asparagine synthetase A
330	SmI	SMIPMB4A_v3c2810	SMIPMB4A_v3Contig1I	26	29554	30795	1242	-1	glyA	serine hydroxymethyltransferase	K00600	COG0112	E	Glycine/serine hydroxymethyltransferase
272	SmI	SMIPMB4A_v3c2170	SMIPMB4A_v3Contig1G	4	4387	5739	1353	1	pepA	leucyl aminopeptidase	K01255	COG0260	E	Leucyl aminopeptidase
271	SmI	SMIPMB4A_v3c2160	SMIPMB4A_v3Contig1G	3	2460	4256	1797	-1	pepF	oligoendopeptidase F	K08602	COG1164	E	Oligoendopeptidase F
510	SmI	SMIPMB4A_v3c5710	SMIPMB4A_v3Contig2A	39	46135	47187	1053	-1	potA	spermidine/putrescine ABC transporter ATP-binding protein	K11072	COG3842	E	ABC-type spermidine/putrescine transport systems, ATPase components
509	SmI	SMIPMB4A_v3c5700	SMIPMB4A_v3Contig2A	38	45154	46125	972	-1	potB	spermidine/putrescine ABC transporter permease	K11071	COG1176	E	ABC-type spermidine/putrescine transport system, permease component I
508	SmI	SMIPMB4A_v3c5690	SMIPMB4A_v3Contig2A	37	42555	45170	2616	-1	potC	spermidine/putrescine ABC transporter permease	K11070	COG1177	E	ABC-type spermidine/putrescine transport system, permease component II
317	SmI	SMIPMB4A_v3c2680	SMIPMB4A_v3Contig1I	13	10571	11800	1230	-1	sufS	cysteine desulfurase	K11717	COG0520	E	Selenocysteine lyase
330	SmK	SPM_02115	AGBZ01000001	416	394119	395360	1242	-1	glyA	serine hydroxymethyltransferase	K00600	COG0112	E	Glycine/serine hydroxymethyltransferase
125	SmK	SPM_00050	AGBZ01000001	10	6263	7375	1113	-1	NA	agmatine deiminase	K10536	COG2957	E	Peptidylarginine deiminase and related enzymes
317	SmK	SPM_02050	AGBZ01000001	403	375135	376364	1230	-1	NA	aminotransferase class-V family protein	K11717	COG0520	E	Selenocysteine lyase
564	SmK	SPM_04822	AGBZ01000004	29	27369	28568	1200	1	NA	arginine deiminase	K01478	COG2235	E	Arginine deiminase
376	SmK	SPM_02530	AGBZ01000001	499	487731	488735	1005	1	NA	asparagine synthetase AsnA	K01914	COG2502	E	Asparagine synthetase A
272	SmK	SPM_01530	AGBZ01000001	302	294251	295603	1353	1	NA	cytosol aminopeptidase family protein	K01255	COG0260	E	Leucyl aminopeptidase
271	SmK	SPM_01525	AGBZ01000001	301	292324	294120	1797	-1	NA	oligoendopeptidase F	K08602	COG1164	E	Oligoendopeptidase F
565	SmK	SPM_04827	AGBZ01000004	30	28608	29612	1005	1	NA	ornithine carbamoyltransferase	K00611	COG0078	E	Ornithine carbamoyltransferase
567	SmK	SPM_04837	AGBZ01000004	32	31188	32120	933	1	NA	putative amino acid kinase	K00926	COG0549	E	Carbamate kinase
509	SmK	SPM_04447	AGBZ01000003	45	47058	48026	969	-1	NA	spermidine/putrescine ABC transporter permease	K11071	COG1176	E	ABC-type spermidine/putrescine transport system, permease component I
510	SmK	SPM_04452	AGBZ01000003	46	48039	49091	1053	-1	NA	spermidine/putrescine import ATP-binding protein PotA	K11072	COG3842	E	ABC-type spermidine/putrescine transport systems, ATPase components
508	SmK	SPM_04442	AGBZ01000003	44	44459	47074	2616	-1	NA	spermidine/putrescine transport system permease protein	K11070	COG1177	E	ABC-type spermidine/putrescine transport system, permease component II
608	Sc	SPICI03_122	AM285304	122	102694	103332	639	1	adk	putative adenylate kinase protein	K00939	COG0563	F	Adenylate kinase and related kinases
452	Sc	SPICI04_022	AM285305	22	14703	15098	396	1	cdd	probable cytidine deaminase protein	K01489	COG0295	F	Cytidine deaminase
667	Sc	SPICI03_190	AM285304	190	167818	168489	672	1	cmk	putative cytidylate kinase protein	K00945	COG0283	F	Cytidylate kinase
137	Sc	SPICI04_131	AM285305	131	106788	107288	501	1	comEB	deoxycytidylate deaminase protein	K01493	COG2131	F	Deoxycytidylate deaminase
194	Sc	SPICI09_060	AM285310	60	42003	42665	663	-1	deoC	deoxyribose-phosphate aldolase protein	K01619	COG0274	F	Deoxyribose-phosphate aldolase
770	Sc	SPICI17_003	AM285318	3	2373	3083	711	1	deoD	probable purine nucleoside phosphorylase transmembrane protein	K03784	COG0813	F	Purine-nucleoside phosphorylase
625	Sc	SPICI03_140	AM285304	140	114669	115205	537	1	deoD	putative purine nucleoside phosphorylase II c-terminal truncated protein	K03784	COG0813	F	Purine-nucleoside phosphorylase
457	Sc	SPICI04_037	AM285305	37	26313	27920	1608	1	fhs	probable formate-tetrahydrofolate ligase protein	K01938	COG2759	F	Formyltetrahydrofolate synthetase
677	Sc	SPICI03_212	AM285304	212	184717	185292	576	1	gmk	probable guanylate kinase protein	K00942	COG0194	F	Guanylate kinase
640	Sc	SPICI03_159	AM285304	159	125850	127388	1539	1	guaA	gmp synthase [glutamine-hydrolyzing] protein	K01951	COG0518;COG0519	F	GMP synthase - Glutamine amidotransferase domain;GMP synthase, PP-ATPase domain/subunit
759	Sc	SPICI15_045	AM285316	45	38893	39855	963	1	guaC	gmp reductase oxidoreductase protein	K00364	COG0516	F	IMP dehydrogenase/GMP reductase
202	Sc	SPICI09_070	AM285310	70	47894	48481	588	-1	hprT	probable hypoxanthine-guanine phosphoribosyltransferase protein	K00760	COG0634	F	Hypoxanthine-guanine phosphoribosyltransferase
639	Sc	SPICI03_158	AM285304	158	125325	125849	525	1	hprT	putative hypoxanthine-guanine phosphoribosyltransferase protein	K00760	COG0634	F	Hypoxanthine-guanine phosphoribosyltransferase
818	Sc	SPICI06_065	AM285307	65	38321	39001	681	1	mtnN	hypothetical mta/sah nucleosidase transmembrane protein	K01243	COG0775	F	Nucleoside phosphorylase
733	Sc	SPICI03_293	AM285304	293	261346	262656	1311	1	pdp	pyrimidine-nucleoside phosphorylase protein	K00758	COG0213	F	Thymidine phosphorylase
558	Sc	SPICI03_069	AM285304	69	55755	57056	1302	1	purA	adenylosuccinate synthetase protein	K01939	COG0104	F	Adenylosuccinate synthase
559	Sc	SPICI03_070	AM285304	70	57056	58348	1293	1	purB	probable adenylosuccinate lyase protein	K01756	COG0015	F	Adenylosuccinate lyase
557	Sc	SPICI03_068	AM285304	68	54091	55686	1596	1	pyrG	ctp synthase protein	K01937	COG0504	F	CTP synthase (UTP-ammonia lyase)
697	Sc	SPICI03_244	AM285304	244	214598	215323	726	1	pyrH	uridylate kinase protein	K09903	COG0528	F	Uridylate kinase
641	Sc	SPICI03_160	AM285304	160	128981	129709	729	1	pyrP	hypothetical uracil permease c-terminal truncated transmembrane protein	K02824	COG2233	F	Xanthine/uracil permeases
387	Sc	SPICI01B_039	AM285302	39	36427	37011	585	1	tdk	thymidine kinase protein	K00857	COG1435	F	Thymidine kinase
730	Sc	SPICI03_290	AM285304	290	259155	260051	897	1	thyA	putative thymidylate synthase transmembrane protein	K00560	COG0207	F	Thymidylate synthase
367	Sc	SPICI01B_009	AM285302	9	11859	12506	648	1	tmk	thymidylate kinase protein	K00943	COG0125	F	Thymidylate kinase
792	Sc	SPICI12_012	AM285313	12	10883	11194	312	-1	udk	probable uridine kinase n-terminal truncated protein	K00876	COG0572	F	Uridine kinase
533	Sc	SPICI02_004	AM285303	4	3408	4031	624	1	upp	uracil phosphoribosyltransferase protein	K00761	COG0035	F	Uracil phosphoribosyltransferase
608	SmI	SMIPMB4A_v3c6860	SMIPMB4A_v3Contig3A	72	67588	68226	639	1	adk	adenylate kinase	K00939	COG0563	F	Adenylate kinase and related kinases
452	SmI	SMIPMB4A_v3c4620	SMIPMB4A_v3Contig1N	26	24841	25236	396	1	cdd	cytidine deaminase	K01489	COG0295	F	Cytidine deaminase
667	SmI	SMIPMB4A_v3c7490	SMIPMB4A_v3Contig3B	44	50149	50817	669	1	cmk	cytidylate kinase	K00945	COG0283	F	Cytidylate kinase
137	SmI	SMIPMB4A_v3c0140	SMIPMB4A_v3Contig1A	14	15828	16328	501	-1	comEB	deoxycytidylate deaminase	K01493	COG2131	F	Deoxycytidylate deaminase
733	SmI	SMIPMB4A_v3c8390	SMIPMB4A_v3Contig3C	46	51222	52532	1311	1	deoA	thymidine phosphorylase	K00758	COG0213	F	Thymidine phosphorylase
194	SmI	SMIPMB4A_v3c1000	SMIPMB4A_v3Contig1C	40	52440	53102	663	-1	deoC	deoxyribose-phosphate aldolase	K01619	COG0274	F	Deoxyribose-phosphate aldolase
625	SmI	SMIPMB4A_v3c7020	SMIPMB4A_v3Contig3B	1	258	968	711	1	deoD	purine nucleoside phosphorylase	K03784	COG0813	F	Purine-nucleoside phosphorylase
770	SmI	SMIPMB4A_v3c9000	SMIPMB4A_v3Contig3E	37	52567	53277	711	1	deoD	purine nucleoside phosphorylase	K03784	COG0813	F	Purine-nucleoside phosphorylase
457	SmI	SMIPMB4A_v3c4670	SMIPMB4A_v3Contig1N	31	28802	30409	1608	1	fhs	formate--tetrahydrofolate ligase	K01938	COG2759	F	Formyltetrahydrofolate synthetase
677	SmI	SMIPMB4A_v3c7610	SMIPMB4A_v3Contig3B	56	63386	63961	576	1	gmk	guanylate kinase	K00942	COG0194	F	Guanylate kinase
640	SmI	SMIPMB4A_v3c7190	SMIPMB4A_v3Contig3B	16	11433	12971	1539	1	guaA	GMP synthase	K01951	COG0518;COG0519	F	GMP synthase - Glutamine amidotransferase domain;GMP synthase, PP-ATPase domain/subunit
759	SmI	SMIPMB4A_v3c8760	SMIPMB4A_v3Contig3E	14	18470	19432	963	-1	guaC	guanosine 5'-monophosphate oxidoreductase	K00364	COG0516	F	IMP dehydrogenase/GMP reductase
202	SmI	SMIPMB4A_v3c1100	SMIPMB4A_v3Contig1C	48	58616	59203	588	-1	hprT	hypoxanthine-guanine phosphoribosyltransferase	K00760	COG0634	F	Hypoxanthine-guanine phosphoribosyltransferase
639	SmI	SMIPMB4A_v3c7180	SMIPMB4A_v3Contig3B	15	10908	11432	525	1	hpt	hypoxanthine phosphoribosyltransferase	K00760	COG0634	F	Hypoxanthine-guanine phosphoribosyltransferase
818	SmI	SMIPMB4A_v3c9790	SMIPMB4A_v3Contig4B	13	16077	16757	681	-1	mtn	5'-methylthioadenosine/S-adenosylhomocysteine nucleosidase	K01243	COG0775	F	Nucleoside phosphorylase
558	SmI	SMIPMB4A_v3c6340	SMIPMB4A_v3Contig3A	22	20292	21593	1302	1	purA	adenylosuccinate synthetase	K01939	COG0104	F	Adenylosuccinate synthase
559	SmI	SMIPMB4A_v3c6350	SMIPMB4A_v3Contig3A	23	21593	22885	1293	1	purB	adenylosuccinate lyase	K01756	COG0015	F	Adenylosuccinate lyase
557	SmI	SMIPMB4A_v3c6330	SMIPMB4A_v3Contig3A	21	18628	20223	1596	1	pyrG	CTP synthetase	K01937	COG0504	F	CTP synthase (UTP-ammonia lyase)
697	SmI	SMIPMB4A_v3c7930	SMIPMB4A_v3Contig3C	3	1770	2495	726	1	pyrH	uridylate kinase	K09903	COG0528	F	Uridylate kinase
641	SmI	SMIPMB4A_v3c7210	SMIPMB4A_v3Contig3B	17	13228	14676	1449	1	pyrP	uracil permease	K02824	COG2233	F	Xanthine/uracil permeases
387	SmI	SMIPMB4A_v3c3520	SMIPMB4A_v3Contig1J	65	85724	86308	585	1	tdk	thymidine kinase	K00857	COG1435	F	Thymidine kinase
730	SmI	SMIPMB4A_v3c8360	SMIPMB4A_v3Contig3C	43	49055	49927	873	1	thyA	thymidylate synthase	K00560	COG0207	F	Thymidylate synthase
367	SmI	SMIPMB4A_v3c3300	SMIPMB4A_v3Contig1J	43	60992	61636	645	1	tmk	thymidylate kinase	K00943	COG0125	F	Thymidylate kinase
792	SmI	SMIPMB4A_v3c9300	SMIPMB4A_v3Contig3E	64	87980	88621	642	1	udk	uridine kinase	K00876	COG0572	F	Uridine kinase
533	SmI	SMIPMB4A_v3c5950	SMIPMB4A_v3Contig2A	63	66937	67560	624	-1	upp	uracil phosphoribosyltransferase	K00761	COG0035	F	Uracil phosphoribosyltransferase
640	SmK	SPM_05217	AGBZ01000004	108	91766	93304	1539	1	guaA	GMP synthase	K01951	COG0518;COG0519	F	GMP synthase - Glutamine amidotransferase domain;GMP synthase, PP-ATPase domain/subunit
608	SmK	SPM_05047	AGBZ01000004	74	68549	69187	639	1	NA	adenylate kinase	K00939	COG0563	F	Adenylate kinase and related kinases
559	SmK	SPM_04797	AGBZ01000004	24	22554	23846	1293	1	NA	adenylosuccinate lyase	K01756	COG0015	F	Adenylosuccinate lyase
558	SmK	SPM_04792	AGBZ01000004	23	21253	22554	1302	1	NA	adenylosuccinate synthetase	K01939	COG0104	F	Adenylosuccinate synthase
452	SmK	SPM_03435	AGBZ01000001	680	651691	652137	447	1	NA	cytidine deaminase	K01489	COG0295	F	Cytidine deaminase
667	SmK	SPM_05367	AGBZ01000004	138	130578	131246	669	1	NA	cytidylate kinase	K00945	COG0283	F	Cytidylate kinase
137	SmK	SPM_00125	AGBZ01000001	25	20814	21314	501	-1	NA	deoxycytidylate deaminase	K01493	COG2131	F	Deoxycytidylate deaminase
194	SmK	SPM_00585	AGBZ01000001	115	123989	124651	663	-1	NA	deoxyribose-phosphate aldolase	K01619	COG0274	F	Deoxyribose-phosphate aldolase
457	SmK	SPM_03460	AGBZ01000001	685	655703	657310	1608	1	NA	formate--tetrahydrofolate ligase	K01938	COG2759	F	Formyltetrahydrofolate synthetase
759	SmK	SPM_06067	AGBZ01000004	278	271932	272894	963	-1	NA	guanosine 5'-monophosphate oxidoreductase	K00364	COG0516	F	IMP dehydrogenase/GMP reductase
677	SmK	SPM_05427	AGBZ01000004	150	143815	144390	576	1	NA	guanylate kinase	K00942	COG0194	F	Guanylate kinase
202	SmK	SPM_00635	AGBZ01000001	125	130165	130752	588	-1	NA	hypoxanthine phosphoribosyltransferase	K00760	COG0634	F	Hypoxanthine-guanine phosphoribosyltransferase
639	SmK	SPM_05212	AGBZ01000004	107	91241	91765	525	1	NA	hypoxanthine phosphoribosyltransferase	K00760	COG0634	F	Hypoxanthine-guanine phosphoribosyltransferase
818	SmK	SPM_04152	AGBZ01000002	41	45812	46492	681	-1	NA	MTA/SAH nucleosidase	K01243	COG0775	F	Nucleoside phosphorylase
625	SmK	SPM_05132	AGBZ01000004	91	80591	81301	711	1	NA	purine-nucleoside phosphorylase	K03784	COG0813	F	Purine-nucleoside phosphorylase
770	SmK	SPM_06192	AGBZ01000004	302	306021	306731	711	1	NA	purine-nucleoside phosphorylase	K03784	COG0813	F	Purine-nucleoside phosphorylase
733	SmK	SPM_05862	AGBZ01000004	237	228846	230156	1311	1	NA	pyrimidine-nucleoside phosphorylase	K00758	COG0213	F	Thymidine phosphorylase
387	SmK	SPM_02595	AGBZ01000001	512	501864	502448	585	1	NA	Thymidine kinase	K00857	COG1435	F	Thymidine kinase
367	SmK	SPM_02485	AGBZ01000001	490	477116	477760	645	1	NA	thymidylate kinase	K00943	COG0125	F	Thymidylate kinase
730	SmK	SPM_05847	AGBZ01000004	234	226682	227551	870	1	NA	thymidylate synthase	K00560	COG0207	F	Thymidylate synthase
792	SmK	SPM_06347	AGBZ01000004	333	341436	342077	642	1	NA	uridine/cytidine kinase	K00876	COG0572	F	Uridine kinase
697	SmK	SPM_05627	AGBZ01000004	190	179270	179995	726	1	NA	Uridylate kinase	K09903	COG0528	F	Uridylate kinase
641	SmK	SPM_05227	AGBZ01000004	110	93561	95009	1449	1	NA	xanthine/uracil permease	K02824	COG2233	F	Xanthine/uracil permeases
557	SmK	SPM_04787	AGBZ01000004	22	19589	21184	1596	1	pyrG	CTP synthetase	K01937	COG0504	F	CTP synthase (UTP-ammonia lyase)
533	SmK	SPM_04582	AGBZ01000003	72	68840	69463	624	-1	upp	uracil phosphoribosyltransferase	K00761	COG0035	F	Uracil phosphoribosyltransferase
573	Sc	SPICI03_087	AM285304	87	74984	75406	423	-1	coaD	putative phosphopantetheine adenylyltransferase protein	K00954	COG0669	H	Phosphopantetheine adenylyltransferase
198	Sc	SPICI09_066	AM285310	66	45412	45987	576	-1	coaE	putative dephospho-coa kinase transmembrane protein	K00859	COG0237	H	Dephospho-CoA kinase
731	Sc	SPICI03_291	AM285304	291	260051	260533	483	1	dfrA	putative dihydrofolate reductase oxidoreductase protein	K00287	COG0262	H	Dihydrofolate reductase
479	Sc	SPICI03_038	AM285304	38	29437	30561	1125	1	folC	hypothetical folylpolyglutamate synthase transmembrane protein	K11754	COG0285	H	Folylpolyglutamate synthase
456	Sc	SPICI04_036	AM285305	36	25284	26144	861	-1	folD	probable multifuctional enzyme methylenetetrahydrofolate dehydrogenase and methenyltetrahydrofolate cyclohydrolase protein	K01491	COG0190	H	5,10-methylene-tetrahydrofolate dehydrogenase/Methenyl tetrahydrofolate cyclohydrolase
684	Sc	SPICI03_219	AM285304	219	193899	194978	1080	1	hemN	hypothetical oxygen-independent coproporphyrinogen III oxidase oxidoreductase protein	K02495	COG0635	H	Coproporphyrinogen III oxidase and related Fe-S oxidoreductases
819	Sc	SPICI06_064	AM285307	64	37219	38316	1098	1	nadD	hypothetical nicotinate-nucleotide adenylyltransferase protein	K00969	COG1057	H	Nicotinic acid mononucleotide adenylyltransferase
284	Sc	SPICI01B_128	AM285302	128	115373	116395	1023	1	pncB	nicotinate phosphoribosyltransferase protein	K00763	COG1488	H	Nicotinic acid phosphoribosyltransferase
463	Sc	SPICI04_044	AM285305	44	34911	35798	888	1	ribC	putative riboflavin kinase / fad synthetase protein	K11753	COG0196	H	FAD synthase
210	Sc	SPICI16_020	AM285317	20	19342	20553	1212	-1	thiI	probable thiamine biosynthesis protein	K03151	COG0301	H	Thiamine biosynthesis ATP pyrophosphatase
651	Sc	SPICI03_174	AM285304	174	147088	148032	945	1	yhfJ	putative lipoate-protein ligase a	K03800	COG0095	H	Lipoate-protein ligase A
460	Sc	SPICI04_040	AM285305	40	29997	31163	1167	1	yloI	putative pantothenate metabolism flavoprotein	K13038	COG0452	H	Phosphopantothenoylcysteine synthetase/decarboxylase
314	Sc	SPICI20_059	AM285321	59	44688	45239	552	-1	yqgN	putative 5-formyltetrahydrofolate cyclo-ligase protein	K01934	COG0212	H	5-formyltetrahydrofolate cyclo-ligase
573	SmI	SMIPMB4A_v3c6510	SMIPMB4A_v3Contig3A	37	39861	40283	423	-1	coaD	phosphopantetheine adenylyltransferase	K00954	COG0669	H	Phosphopantetheine adenylyltransferase
460	SmI	SMIPMB4A_v3c4700	SMIPMB4A_v3Contig1N	34	32507	33673	1167	1	dfp	pantothenate metabolism flavoprotein	K13038	COG0452	H	Phosphopantothenoylcysteine synthetase/decarboxylase
731	SmI	SMIPMB4A_v3c8370	SMIPMB4A_v3Contig3C	44	49927	50409	483	1	dfrA	dihydrofolate reductase	K00287	COG0262	H	Dihydrofolate reductase
479	SmI	SMIPMB4A_v3c5390	SMIPMB4A_v3Contig2A	7	5437	6561	1125	-1	folC	folylpolyglutamate synthase	K11754	COG0285	H	Folylpolyglutamate synthase
456	SmI	SMIPMB4A_v3c4660	SMIPMB4A_v3Contig1N	30	27773	28633	861	-1	folD	methylenetetrahydrofolate dehydrogenase/methylenetetrahydrofolate cyclohydrolase	K01491	COG0190	H	5,10-methylene-tetrahydrofolate dehydrogenase/Methenyl tetrahydrofolate cyclohydrolase
684	SmI	SMIPMB4A_v3c7680	SMIPMB4A_v3Contig3B	63	72560	73639	1080	1	hemN	coproporphyrinogen III oxidase	K02495	COG0635	H	Coproporphyrinogen III oxidase and related Fe-S oxidoreductases
651	SmI	SMIPMB4A_v3c7320	SMIPMB4A_v3Contig3B	27	29386	30372	987	1	lplA	lipoate protein ligase A	K03800	COG0095	H	Lipoate-protein ligase A
198	SmI	SMIPMB4A_v3c1060	SMIPMB4A_v3Contig1C	44	56134	56709	576	-1	NA	dephospho-CoA kinase	K00859	COG0237	H	Dephospho-CoA kinase
819	SmI	SMIPMB4A_v3c9800	SMIPMB4A_v3Contig4B	14	16762	17859	1098	-1	nadD	nicotinic acid mononucleotide adenylyltransferase	K00969	COG1057	H	Nicotinic acid mononucleotide adenylyltransferase
284	SmI	SMIPMB4A_v3c2330	SMIPMB4A_v3Contig1H	15	16794	17816	1023	-1	pncB	nicotinate phosphoribosyltransferase	K00763	COG1488	H	Nicotinic acid phosphoribosyltransferase
463	SmI	SMIPMB4A_v3c4730	SMIPMB4A_v3Contig1N	37	36048	36935	888	1	ribC	bifunctional riboflavin kinase/FMN adenylyltransferase	K11753	COG0196	H	FAD synthase
210	SmI	SMIPMB4A_v3c1190	SMIPMB4A_v3Contig1D	7	7922	9121	1200	-1	thiI	thiamine biosynthesis protein ThiI	K03151	COG0301	H	Thiamine biosynthesis ATP pyrophosphatase
314	SmI	SMIPMB4A_v3c2650	SMIPMB4A_v3Contig1I	10	8131	8682	552	-1	yqgN	5-formyltetrahydrofolate cyclo-ligase	K01934	COG0212	H	5-formyltetrahydrofolate cyclo-ligase
573	SmK	SPM_04872	AGBZ01000004	39	40822	41244	423	-1	coaD	phosphopantetheine adenylyltransferase	K00954	COG0669	H	Phosphopantetheine adenylyltransferase
314	SmK	SPM_02035	AGBZ01000001	400	372695	373246	552	-1	NA	5-formyltetrahydrofolate cyclo-ligase	K01934	COG0212	H	5-formyltetrahydrofolate cyclo-ligase
456	SmK	SPM_03455	AGBZ01000001	684	654674	655534	861	-1	NA	Bifunctional protein folD	K01491	COG0190	H	5,10-methylene-tetrahydrofolate dehydrogenase/Methenyl tetrahydrofolate cyclohydrolase
463	SmK	SPM_03490	AGBZ01000001	691	662949	663836	888	1	NA	bifunctional riboflavin kinase/FMN adenylyltransferase	K11753	COG0196	H	FAD synthase
684	SmK	SPM_05462	AGBZ01000004	157	152989	154068	1080	1	NA	coproporphyrinogen dehydrogenase	K02495	COG0635	H	Coproporphyrinogen III oxidase and related Fe-S oxidoreductases
198	SmK	SPM_00615	AGBZ01000001	121	127683	128258	576	-1	NA	dephospho-CoA kinase	K00859	COG0237	H	Dephospho-CoA kinase
731	SmK	SPM_05852	AGBZ01000004	235	227551	228033	483	1	NA	dihydrofolate reductase	K00287	COG0262	H	Dihydrofolate reductase
479	SmK	SPM_04287	AGBZ01000003	13	7344	8468	1125	-1	NA	dihydrofolate synthase / folylpolyglutamate synthase	K11754	COG0285	H	Folylpolyglutamate synthase
651	SmK	SPM_05282	AGBZ01000004	121	109815	110801	987	1	NA	lipoate-protein ligase	K03800	COG0095	H	Lipoate-protein ligase A
284	SmK	SPM_01780	AGBZ01000001	350	332498	333520	1023	-1	NA	nicotinate phosphoribosyltransferase	K00763	COG1488	H	Nicotinic acid phosphoribosyltransferase
460	SmK	SPM_03475	AGBZ01000001	688	659408	660574	1167	1	NA	pantothenate metabolism flavoprotein	K13038	COG0452	H	Phosphopantothenoylcysteine synthetase/decarboxylase
210	SmK	SPM_00935	AGBZ01000001	185	173186	174385	1200	-1	NA	thiamine biosynthesis/tRNA modification protein ThiI	K03151	COG0301	H	Thiamine biosynthesis ATP pyrophosphatase
819	SmK	SPM_04157	AGBZ01000002	42	46497	47594	1098	-1	nadD	putative nicotinate-nucleotide adenylyltransferase	K00969	COG1057	H	Nicotinic acid mononucleotide adenylyltransferase
134	Sc	SPICI04_134	AM285305	134	109617	109958	342	1	acps	putative holo-acyl-carrier-protein synthase	K00997	COG0736	I	Phosphopantetheinyl transferase (holo-ACP synthase)
700	Sc	SPICI03_247	AM285304	247	216622	217710	1089	1	cdsA	hypothetical phosphatidate cytidylyltransferase protein	K00981	COG0575	I	CDP-diglyceride synthetase
701	Sc	SPICI03_248	AM285304	248	217714	218856	1143	1	dxr	putative 1-deoxy-d-xylulose 5-phosphate reductoisomerase transmembrane protein	K00099	COG0743	I	1-deoxy-D-xylulose 5-phosphate reductoisomerase
377	Sc	SPICI01B_020	AM285302	20	23462	24148	687	1	ispD	putative 2-c-methyl-d-erythritol 4-phosphate cytidylyltransferase protein	K00991	COG1211	I	4-diphosphocytidyl-2-methyl-D-erithritol synthase
553	Sc	SPICI03_064	AM285304	64	50275	50733	459	1	ispF	hypothetical 2-c-methyl-d-erythritol 2,4-cyclodiphosphate synthase protein	K01770	COG0245	I	2C-methyl-D-erythritol 2,4-cyclodiphosphate synthase
802	Sc	SPICI12_001	AM285313	1	1206	2309	1104	1	ispG	4-hydroxy-3-methylbut-2-en-1-yl diphosphate synthase ispg oxidoreductase protein	K03526	COG0821	I	Enzyme involved in the deoxyxylulose pathway of isoprenoid biosynthesis
419	Sc	SPICI07_019	AM285308	19	10755	11465	711	-1	pgsA	putative phosphatidylglycerophosphate synthase transmembrane protein	K00995	COG0558	I	Phosphatidylglycerophosphate synthase
732	Sc	SPICI03_292	AM285304	292	260535	261320	786	1	plsC	putative 1-acyl-sn-glycerol-3-phosphate acyltransferase protein	K00655	COG0204	I	1-acyl-sn-glycerol-3-phosphate acyltransferase
255	Sc	SPICI19_060	AM285320	60	37185	38189	1005	-1	plsX	putative fatty acid/phospholipid synthesis transmembrane protein	K03621	COG0416	I	Fatty acid/phospholipid biosynthesis enzyme
699	Sc	SPICI03_246	AM285304	246	215934	216641	708	1	uppS	undecaprenyl pyrophosphate synthetase protein	K00806	COG0020	I	Undecaprenyl pyrophosphate synthase
410	Sc	SPICI08_049	AM285309	49	39697	40299	603	-1	yocJ	hypothetical acyl carrier protein phosphodiesterase 1	K01118	COG1182	I	Acyl carrier protein phosphodiesterase
294	Sc	SPICI20_029	AM285321	29	19003	20541	1539	-1	ywnE	putative phospholipase d transmembrane protein	K06131	COG1502	I	Phosphatidylserine/phosphatidylglycerophosphate/cardiolipin synthases and related enzymes
410	SmI	SMIPMB4A_v3c3800	SMIPMB4A_v3Contig1K	1	252	854	603	1	acpD	azoreductase	K01118	COG1182	I	Acyl carrier protein phosphodiesterase
134	SmI	SMIPMB4A_v3c0110	SMIPMB4A_v3Contig1A	11	13149	13490	342	-1	acpS	holo-[acyl-carrier-protein] synthase	K00997	COG0736	I	Phosphopantetheinyl transferase (holo-ACP synthase)
700	SmI	SMIPMB4A_v3c7960	SMIPMB4A_v3Contig3C	6	3791	4882	1092	1	cdsA	phosphatidate cytidylyltransferase	K00981	COG0575	I	CDP-diglyceride synthetase
294	SmI	SMIPMB4A_v3c2440	SMIPMB4A_v3Contig1H	26	26600	28138	1539	-1	cls	cardiolipin synthetase	K06131	COG1502	I	Phosphatidylserine/phosphatidylglycerophosphate/cardiolipin synthases and related enzymes
701	SmI	SMIPMB4A_v3c7970	SMIPMB4A_v3Contig3C	7	4886	6031	1146	1	dxr	1-deoxy-D-xylulose 5-phosphate reductoisomerase	K00099	COG0743	I	1-deoxy-D-xylulose 5-phosphate reductoisomerase
377	SmI	SMIPMB4A_v3c3400	SMIPMB4A_v3Contig1J	53	72594	73280	687	1	ispD	2-C-methyl-D-erythritol 4-phosphate cytidylyltransferase	K00991	COG1211	I	4-diphosphocytidyl-2-methyl-D-erithritol synthase
553	SmI	SMIPMB4A_v3c6290	SMIPMB4A_v3Contig3A	17	14803	15261	459	1	ispF	2-C-methyl-D-erythritol 2,4-cyclodiphosphate synthase	K01770	COG0245	I	2C-methyl-D-erythritol 2,4-cyclodiphosphate synthase
802	SmI	SMIPMB4A_v3c9410	SMIPMB4A_v3Contig3E	75	97423	98505	1083	-1	ispG	4-hydroxy-3-methylbut-2-en-1-yl diphosphate synthase	K03526	COG0821	I	Enzyme involved in the deoxyxylulose pathway of isoprenoid biosynthesis
419	SmI	SMIPMB4A_v3c3980	SMIPMB4A_v3Contig1K	17	14099	14809	711	-1	pgsA	CDP-diacylglycerol--glycerol-3-phosphate 3-phosphatidyltransferase	K00995	COG0558	I	Phosphatidylglycerophosphate synthase
732	SmI	SMIPMB4A_v3c8380	SMIPMB4A_v3Contig3C	45	50411	51202	792	1	plsC	1-acyl-sn-glycerol-3-phosphate acyltransferase	K00655	COG0204	I	1-acyl-sn-glycerol-3-phosphate acyltransferase
255	SmI	SMIPMB4A_v3c1880	SMIPMB4A_v3Contig1E	18	22038	23042	1005	-1	plsX	glycerol-3-phosphate acyltransferase PlsX	K03621	COG0416	I	Fatty acid/phospholipid biosynthesis enzyme
699	SmI	SMIPMB4A_v3c7950	SMIPMB4A_v3Contig3C	5	3106	3813	708	1	uppS	undecaprenyl pyrophosphate synthase	K00806	COG0020	I	Undecaprenyl pyrophosphate synthase
802	SmK	SPM_06402	AGBZ01000004	344	351086	352168	1083	-1	ispG	4-hydroxy-3-methylbut-2-en-1-yl diphosphate synthase	K03526	COG0821	I	Enzyme involved in the deoxyxylulose pathway of isoprenoid biosynthesis
732	SmK	SPM_05857	AGBZ01000004	236	228035	228826	792	1	NA	1-acyl-sn-glycerol-3-phosphate acyltransferase	K00655	COG0204	I	1-acyl-sn-glycerol-3-phosphate acyltransferase
701	SmK	SPM_05647	AGBZ01000004	194	182386	183531	1146	1	NA	1-deoxy-D-xylulose 5-phosphate reductoisomerase	K00099	COG0743	I	1-deoxy-D-xylulose 5-phosphate reductoisomerase
377	SmK	SPM_02535	AGBZ01000001	500	488736	489422	687	1	NA	2-C-methyl-D-erythritol 4-phosphate cytidylyltransferase	K00991	COG1211	I	4-diphosphocytidyl-2-methyl-D-erithritol synthase
553	SmK	SPM_04767	AGBZ01000004	18	15764	16222	459	1	NA	2C-methyl-D-erythritol 2,4-cyclodiphosphate synthase	K01770	COG0245	I	2C-methyl-D-erythritol 2,4-cyclodiphosphate synthase
410	SmK	SPM_02865	AGBZ01000001	566	560143	560745	603	1	NA	azoreductase	K01118	COG1182	I	Acyl carrier protein phosphodiesterase
294	SmK	SPM_01840	AGBZ01000001	361	342304	343842	1539	-1	NA	cardiolipin synthetase	K06131	COG1502	I	Phosphatidylserine/phosphatidylglycerophosphate/cardiolipin synthases and related enzymes
419	SmK	SPM_02960	AGBZ01000001	585	573950	574660	711	-1	NA	CDP-diacylglycerol--glycerol-3-phosphate 3-phosphatidyltransferase	K00995	COG0558	I	Phosphatidylglycerophosphate synthase
700	SmK	SPM_05642	AGBZ01000004	193	181294	182382	1089	1	NA	CDP-diglyceride synthetase	K00981	COG0575	I	CDP-diglyceride synthetase
134	SmK	SPM_00105	AGBZ01000001	21	18169	18510	342	-1	NA	holo-[acyl-carrier-protein] synthase	K00997	COG0736	I	Phosphopantetheinyl transferase (holo-ACP synthase)
255	SmK	SPM_01360	AGBZ01000001	268	256589	257593	1005	-1	NA	putative phosphate acyltransferase	K03621	COG0416	I	Fatty acid/phospholipid biosynthesis enzyme
699	SmK	SPM_05637	AGBZ01000004	192	180606	181313	708	1	NA	undecaprenyl diphosphate synthase	K00806	COG0020	I	Undecaprenyl pyrophosphate synthase
207	Sc	SPICI16_016	AM285317	16	15247	15783	537	-1	cutC	hypothetical copper homeostasis protein n-terminal truncated	K06201	COG3142	P	Uncharacterized protein involved in copper resistance
289	Sc	SPICI01B_123	AM285302	123	110871	111356	486	1	fur	putative ferric uptake regulation transcription regulator protein	K03711	COG0735	P	Fe2+/Zn2+ uptake regulation proteins
646	Sc	SPICI03_169	AM285304	169	139792	140472	681	1	phoU	putative phosphate uptake transcriptional regulator transcription regulator protein	K02039	COG0704	P	Phosphate uptake regulator
644	Sc	SPICI03_167	AM285304	167	136891	139005	2115	1	pstA	putative phosphate transporter abc transporter protein	K02038	COG0581	P	ABC-type phosphate transport system, permease component
645	Sc	SPICI03_168	AM285304	168	138983	139792	810	1	pstB	putative phosphate abc transporter atp binding component protein	K02036	COG1117	P	ABC-type phosphate transport system, ATPase component
577	Sc	SPICI03_091	AM285304	91	81386	82303	918	1	ybaE	probable abc transporter atp binding component abc transporter protein	K02006	COG1122	P	ABC-type cobalt transport system, ATPase component
578	Sc	SPICI03_092	AM285304	92	82309	83280	972	1	ybaF	putative cobalt abc transporter permease component transmembrane protein	K02008	COG0619	P	ABC-type cobalt transport system, permease component CbiQ and related transporters
576	Sc	SPICI03_090	AM285304	90	80523	81398	876	1	ybxA	probable abc transporter atp-binding component abc transporter protein	K02006	COG1122	P	ABC-type cobalt transport system, ATPase component
296	Sc	SPICI20_031	AM285321	31	22511	23212	702	1	ykqB	putative potassium uptake protein	K03499	COG0569	P	K+ transport systems, NAD-binding component
94	Sc	SPICI19_085	AM285320	85	65097	67829	2733	-1	yloB	hypothetical cation transport atpase transmembrane protein	K01531	COG0474	P	Cation transport ATPase
807	Sc	SPICI06_084	AM285307	84	53837	56662	2826	1	yloB	putative cation transporting p-type atpase protein	K01537	COG0474	P	Cation transport ATPase
576	SmI	SMIPMB4A_v3c6540	SMIPMB4A_v3Contig3A	40	45427	46293	867	1	cbiO	cobalt ABC transporter ATP-binding subunit	K02006	COG1122	P	ABC-type cobalt transport system, ATPase component
577	SmI	SMIPMB4A_v3c6550	SMIPMB4A_v3Contig3A	41	46281	47198	918	1	cbiO	cobalt ABC transporter ATP-binding subunit	K02006	COG1122	P	ABC-type cobalt transport system, ATPase component
578	SmI	SMIPMB4A_v3c6560	SMIPMB4A_v3Contig3A	42	47204	48175	972	1	cbiQ	cobalt ABC transporter permease	K02008	COG0619	P	ABC-type cobalt transport system, permease component CbiQ and related transporters
756	SmI	SMIPMB4A_v3c8650	SMIPMB4A_v3Contig3E	5	5850	7787	1938	1	copA	copper transporter ATPase	K01533	COG2217	P	Cation transport ATPase
65	SmI	SMIPMB4A_v3c3010	SMIPMB4A_v3Contig1J	14	22345	24951	2607	-1	ctp	cation-transporting ATPase	K01537	COG0474	P	Cation transport ATPase
807	SmI	SMIPMB4A_v3c9670	SMIPMB4A_v3Contig4B	1	115	2928	2814	-1	ctp	cation-transporting ATPase	K01537	COG0474	P	Cation transport ATPase
207	SmI	SMIPMB4A_v3c1160	SMIPMB4A_v3Contig1D	4	3822	4475	654	-1	cutC	copper homeostasis protein	K06201	COG3142	P	Uncharacterized protein involved in copper resistance
289	SmI	SMIPMB4A_v3c2380	SMIPMB4A_v3Contig1H	20	21833	22318	486	-1	fur	Fur family transcriptional regulator	K03711	COG0735	P	Fe2+/Zn2+ uptake regulation proteins
296	SmI	SMIPMB4A_v3c2460	SMIPMB4A_v3Contig1H	28	30108	30809	702	1	ktrA	potassium uptake protein KtrA	K03499	COG0569	P	K+ transport systems, NAD-binding component
94	SmI	SMIPMB4A_v3c2180	SMIPMB4A_v3Contig1G	5	5809	8541	2733	-1	mgtA	Mg(2+) transport ATPase, P-type	K01531	COG0474	P	Cation transport ATPase
94	SmI	SMIPMB4A_v3c2200	SMIPMB4A_v3Contig1H	2	2084	4798	2715	-1	mgtA	Mg(2+) transport ATPase, P-type	K01531	COG0474	P	Cation transport ATPase
646	SmI	SMIPMB4A_v3c7260	SMIPMB4A_v3Contig3B	22	22136	22795	660	1	phoU	phosphate transport system regulator PhoU	K02039	COG0704	P	Phosphate uptake regulator
644	SmI	SMIPMB4A_v3c7240	SMIPMB4A_v3Contig3B	20	19216	21306	2091	1	pstA	phosphate ABC transporter permease	K02038	COG0581	P	ABC-type phosphate transport system, permease component
645	SmI	SMIPMB4A_v3c7250	SMIPMB4A_v3Contig3B	21	21306	22115	810	1	pstB	phosphate ABC transporter ATP-binding protein	K02036	COG1117	P	ABC-type phosphate transport system, ATPase component
576	SmK	SPM_04887	AGBZ01000004	42	46388	47254	867	1	cbiO	cobalt transporter ATP-binding subunit	K02006	COG1122	P	ABC-type cobalt transport system, ATPase component
577	SmK	SPM_04892	AGBZ01000004	43	47242	48159	918	1	cbiO	cobalt transporter ATP-binding subunit	K02006	COG1122	P	ABC-type cobalt transport system, ATPase component
207	SmK	SPM_00920	AGBZ01000001	182	169086	169739	654	-1	NA	copper homeostasis protein CutC	K06201	COG3142	P	Uncharacterized protein involved in copper resistance
756	SmK	SPM_06012	AGBZ01000004	267	259310	261247	1938	1	NA	copper-transporting P-type ATPase	K01533	COG2217	P	Cation transport ATPase
296	SmK	SPM_01850	AGBZ01000001	363	345812	346513	702	1	NA	K+, Na+ uptake protein integral membrane subunit	K03499	COG0569	P	K+ transport systems, NAD-binding component
94	SmK	SPM_01550	AGBZ01000001	304	300651	303365	2715	-1	NA	Mg(2+) transport ATPase, P type	K01531	COG0474	P	Cation transport ATPase
65	SmK	SPM_02245	AGBZ01000001	442	428403	431063	2661	-1	NA	Mg2+ transport ATPase	K01537	COG0474	P	Cation transport ATPase
644	SmK	SPM_05242	AGBZ01000004	113	99549	101639	2091	1	NA	phosphate ABC transporter permease component	K02038	COG0581	P	ABC-type phosphate transport system, permease component
646	SmK	SPM_05252	AGBZ01000004	115	102469	103128	660	1	NA	phosphate transport system regulatory protein PhoU	K02039	COG0704	P	Phosphate uptake regulator
645	SmK	SPM_05247	AGBZ01000004	114	101639	102448	810	1	NA	phosphate transporter ATP-binding protein	K02036	COG1117	P	ABC-type phosphate transport system, ATPase component
578	SmK	SPM_04897	AGBZ01000004	44	48165	49136	972	1	NA	putative cobalt ABC transporter permease	K02008	COG0619	P	ABC-type cobalt transport system, permease component CbiQ and related transporters
289	SmK	SPM_01810	AGBZ01000001	355	337537	338022	486	-1	NA	transcriptional regulator, Fur family protein	K03711	COG0735	P	Fe2+/Zn2+ uptake regulation proteins
341	Sc	SPICI01A_037	AM285301	37	24833	25426	594	-1	alsD	probable alpha-acetolactate decarboxylase protein	K01575	COG3527	Q	Alpha-acetolactate decarboxylase
548	Sc	SPICI03_058	AM285304	58	46135	46638	504	-1	yueJ	hypothetical pyrazinamidase/nicotinamidase isochorismatase family transmembrane protein	K08281	COG1335	Q	Amidases related to nicotinamidase
341	SmI	SMIPMB4A_v3c3020	SMIPMB4A_v3Contig1J	15	25212	25937	726	-1	alsD	alpha-acetolactate decarboxylase	K01575	COG3527	Q	Alpha-acetolactate decarboxylase
548	SmI	SMIPMB4A_v3c6240	SMIPMB4A_v3Contig3A	12	10657	11160	504	-1	pncA	pyrazinamidase/nicotinamidase	K08281	COG1335	Q	Amidases related to nicotinamidase
341	SmK	SPM_02345	AGBZ01000001	462	441336	442061	726	-1	NA	alpha-acetolactate decarboxylase	K01575	COG3527	Q	Alpha-acetolactate decarboxylase
548	SmK	SPM_04742	AGBZ01000004	13	11618	12121	504	-1	NA	pyrazinamidase/nicotinamidase	K08281	COG1335	Q	Amidases related to nicotinamidase
420	Sc	SPICI07_020	AM285308	20	11575	12069	495	1	cinA	hypothetical competence/damage-inducible protein	K03743	COG1546	R	Uncharacterized protein (competence- and mitomycin-induced)
103	Sc	SPICI02_048	AM285303	48	39385	39816	432	1	comEC	hypothetical come operon protein 3 n-terminal and c-terminal truncated	K02238	COG0658;COG2333	R	Predicted membrane metal-binding protein;Predicted hydrolase (metallo-beta-lactamase superfamily)
668	Sc	SPICI03_191	AM285304	191	168490	169806	1317	1	engA	putative gtp-binding protein enga	K03977	COG1160	R	Predicted GTPases
691	Sc	SPICI03_229	AM285304	229	200596	201195	600	1	engB	probable gtp binding protein	K03978	COG0218	R	Predicted GTPase
222	Sc	SPICI16_039	AM285317	39	36312	37181	870	-1	engC	conserved hypothetical duf258 gtpase protein	K06949	COG1162	R	Predicted GTPases
704	Sc	SPICI03_251	AM285304	251	224691	225575	885	1	era	probable gtp-binding protein era	K03595	COG1159	R	GTPase
154	Sc	SPICI04_111	AM285305	111	84019	84708	690	1	NA	conserved hypothetical protein containing zinc metallopeptidase domain	K07043	COG1451	R	Predicted metal-dependent hydrolase
673	Sc	SPICI03_196	AM285304	196	174591	175550	960	1	NA	hypothetical caax amino terminal protease transmembrane protein	K07052	COG1266	R	Predicted metal-dependent membrane protease
306	Sc	SPICI20_043	AM285321	43	35288	36328	1041	-1	NA	hypothetical conserved permease protein	K07088	COG0679	R	Predicted permeases
512	Sc	SPICI02_026	AM285303	26	22282	23103	822	1	NA	hypothetical haloacid dehalogenase-like hydrolase protein	K07024	COG0561	R	Predicted hydrolases of the HAD superfamily
524	Sc	SPICI02_013	AM285303	13	11024	11854	831	1	NA	hypothetical haloacid dehalogenase-like hydrolase protein	K07024	COG0561	R	Predicted hydrolases of the HAD superfamily
105	Sc	SPICI03_273	AM285304	273	245265	246233	969	1	NA	hypothetical sodium-dependent transporter n-terminal and c-terminal truncated transmembrane protein	K03308	COG0733	R	Na+-dependent transporters of the SNF family
240	Sc	SPICI18_019	AM285319	19	15957	17504	1548	-1	NA	hypothetical sodium-dependent transporter transmembrane protein	K03308	COG0733	R	Na+-dependent transporters of the SNF family
381	Sc	SPICI01B_030	AM285302	30	29345	30886	1542	1	NA	hypothetical sodium/dicarboxylate symporter transmembrane protein	K06956	COG1823	R	Predicted Na+/dicarboxylate symporter
263	Sc	SPICI19_068	AM285320	68	47966	48829	864	1	NA	putative conserved haloacid dehalogenase-like hydrolase protein	K07024	COG0561	R	Predicted hydrolases of the HAD superfamily
418	Sc	SPICI07_018	AM285308	18	9971	10771	801	-1	NA	putative short-chain dehydrogenase/reductase transmembrane protein	K07124	COG0300	R	Short-chain dehydrogenases of various substrate specificities
188	Sc	SPICI09_034	AM285310	34	29239	29667	429	1	recU	hypothetical recu n-terminal truncated transmembrane protein	K03700	COG3331	R	Penicillin-binding protein-related factor A, putative recombinase
353	Sc	SPICI01A_051	AM285301	51	39100	40449	1350	-1	trmE	putative trna modification gtpase protein	K03650	COG0486	R	Predicted GTPase
561	Sc	SPICI03_072	AM285304	72	58924	59832	909	1	yabC	conserved hypothetical upf0011 methyltransferase protein	K07056	COG0313	R	Predicted methyltransferases
671	Sc	SPICI03_194	AM285304	194	172028	172840	813	1	ycsE	putative haloacid dehalogenase-like hydrolase protein	K07024	COG0561	R	Predicted hydrolases of the HAD superfamily
166	Sc	SPICI04_081	AM285305	81	63279	63740	462	1	ydiB	putative conserved upf0079 protein	K06925	COG0802	R	Predicted ATPase or kinase
649	Sc	SPICI03_172	AM285304	172	144509	145450	942	1	yhaM	hypothetical cmp binding factor protein	K03698	COG3481	R	Predicted HD-superfamily hydrolase
663	Sc	SPICI03_186	AM285304	186	163105	164646	1542	1	yieN	putative two-component regulator system yien regulator component protein	K03924	COG0714	R	MoxR-like ATPases
674	Sc	SPICI03_209	AM285304	209	181538	183298	1761	-1	ykqC	conserved hypothetical upf0036 protein	K12574	COG0595	R	Predicted hydrolase of the metallo-beta-lactamase superfamily
225	Sc	SPICI16_042	AM285317	42	39058	40095	1038	-1	yloN	conserved hypothetical upf0063 transmembrane protein	K06941	COG0820	R	Predicted Fe-S-cluster redox enzyme
216	Sc	SPICI16_033	AM285317	33	31047	32666	1620	-1	yloV	putative dihydroxyacetone kinase protein	K07030	COG1461	R	Predicted kinase related to dihydroxyacetone kinase
637	Sc	SPICI03_155	AM285304	155	122599	123489	891	1	ylqF	putative gtp binding protein	K14540	COG1161	R	Predicted GTPases
437	Sc	SPICI05_015	AM285306	15	9265	9861	597	1	yqeG	putative phosphatase had-superfamily/subfamily IIIa protein	K07015	COG2179	R	Predicted hydrolase of the HAD superfamily
436	Sc	SPICI05_016	AM285306	16	9848	10924	1077	1	yqeH	conserved hypothetical gtp binding protein	K06948	COG1161	R	Predicted GTPases
450	Sc	SPICI04_020	AM285305	20	13753	14229	477	1	yqfG	conserved hypothetical upf0054 protein	K07042	COG0319	R	Predicted metal-dependent hydrolase
709	Sc	SPICI03_256	AM285304	256	231004	231666	663	1	yqfN	conserved hypothetical methyltransferase protein	K06967	COG2384	R	Predicted SAM-dependent methyltransferase
763	Sc	SPICI15_041	AM285316	41	34423	35037	615	-1	ysnA	probable rdgb-like pyrophosphatase protein	K02428	COG1694	R	Predicted pyrophosphatase
267	Sc	SPICI19_072	AM285320	72	53451	54242	792	-1	ytbE	putative aldo/keto reductase oxidoreductase protein	K06222	COG0656	R	Aldo/keto reductases, related to diketogulonate reductase
334	Sc	SPICI20_079	AM285321	79	69864	70505	642	-1	ytmQ	probable trna guanine-n7--methyltransferase protein	K03439	COG0220	R	Predicted S-adenosylmethionine-dependent methyltransferase
285	Sc	SPICI01B_127	AM285302	127	114757	115386	630	1	ytpR	putative trna binding domain protein	K06878	COG0073	R	EMAP domain
386	Sc	SPICI01B_038	AM285302	38	35462	36424	963	1	ytqI	putative dhh family exopolyphosphatase protein	K06881	COG0618	R	Exopolyphosphatase-related proteins
555	Sc	SPICI03_066	AM285304	66	52216	53448	1233	1	ywfO	conserved hypothetical protein	K06885	COG1078	R	HD superfamily phosphohydrolases
250	Sc	SPICI18_032	AM285319	32	29399	30208	810	-1	yxeH	hypothetical haloacid dehalogenase-like hydrolase protein	K07024	COG0561	R	Predicted hydrolases of the HAD superfamily
435	Sc	SPICI05_017	AM285306	17	10968	11861	894	1	yxeH	hypothetical haloacid dehalogenase-like hydrolase protein	K07024	COG0561	R	Predicted hydrolases of the HAD superfamily
420	SmI	SMIPMB4A_v3c3990	SMIPMB4A_v3Contig1K	18	14919	15419	501	1	cinA	competence damage-inducible protein A	K03743	COG1546	R	Uncharacterized protein (competence- and mitomycin-induced)
668	SmI	SMIPMB4A_v3c7500	SMIPMB4A_v3Contig3B	45	50818	52134	1317	1	engA	GTP-binding protein EngA	K03977	COG1160	R	Predicted GTPases
691	SmI	SMIPMB4A_v3c7750	SMIPMB4A_v3Contig3B	70	78417	79016	600	1	engB	GTP-binding protein YsxC	K03978	COG0218	R	Predicted GTPase
222	SmI	SMIPMB4A_v3c1340	SMIPMB4A_v3Contig1D	21	22281	23150	870	-1	engC	ribosome biogenesis GTPase	K06949	COG1162	R	Predicted GTPases
704	SmI	SMIPMB4A_v3c8000	SMIPMB4A_v3Contig3C	10	11866	12759	894	1	era	GTP-binding protein Era	K03595	COG1159	R	GTPase
512	SmI	SMIPMB4A_v3c5730	SMIPMB4A_v3Contig2A	41	47861	48682	822	-1	had	HAD superfamily hydrolase	K07024	COG0561	R	Predicted hydrolases of the HAD superfamily
673	SmI	SMIPMB4A_v3c7550	SMIPMB4A_v3Contig3B	50	56872	57831	960	1	NA	CAAX amino terminal membrane bound protease	K07052	COG1266	R	Predicted metal-dependent membrane protease
523	SmI	SMIPMB4A_v3c5840	SMIPMB4A_v3Contig2A	52	58247	59098	852	-1	NA	Cof-like hydrolase	K07024	COG0561	R	Predicted hydrolases of the HAD superfamily
386	SmI	SMIPMB4A_v3c3510	SMIPMB4A_v3Contig1J	64	84759	85721	963	1	NA	DHH family protein	K06881	COG0618	R	Exopolyphosphatase-related proteins
103	SmI	SMIPMB4A_v3c5670	SMIPMB4A_v3Contig2A	35	39809	41881	2073	-1	NA	DNA uptake protein	K02238	COG0658;COG2333	R	Predicted membrane metal-binding protein;Predicted hydrolase (metallo-beta-lactamase superfamily)
435	SmI	SMIPMB4A_v3c4270	SMIPMB4A_v3Contig1M	9	8667	9560	894	-1	NA	HAD family hydrolase	K07024	COG0561	R	Predicted hydrolases of the HAD superfamily
671	SmI	SMIPMB4A_v3c7530	SMIPMB4A_v3Contig3B	48	54309	55121	813	1	NA	HAD family hydrolase	K07024	COG0561	R	Predicted hydrolases of the HAD superfamily
250	SmI	SMIPMB4A_v3c1750	SMIPMB4A_v3Contig1E	6	5265	6074	810	-1	NA	HAD superfamily hydrolase	K07024	COG0561	R	Predicted hydrolases of the HAD superfamily
555	SmI	SMIPMB4A_v3c6310	SMIPMB4A_v3Contig3A	19	16744	17976	1233	1	NA	HD superfamily phosphohydrolase	K06885	COG1078	R	HD superfamily phosphohydrolases
306	SmI	SMIPMB4A_v3c2570	SMIPMB4A_v3Contig1I	2	1236	2447	1212	-1	NA	malate permease	K07088	COG0679	R	Predicted permeases
674	SmI	SMIPMB4A_v3c7580	SMIPMB4A_v3Contig3B	53	60205	61965	1761	-1	NA	metallo-beta-lactamase family protein	K12574	COG0595	R	Predicted hydrolase of the metallo-beta-lactamase superfamily
381	SmI	SMIPMB4A_v3c3460	SMIPMB4A_v3Contig1J	59	78655	80196	1542	1	NA	proton/glutamate symporter	K06956	COG1823	R	Predicted Na+/dicarboxylate symporter
166	SmI	SMIPMB4A_v3c0470	SMIPMB4A_v3Contig1B	11	9217	9678	462	-1	NA	putative ATPase	K06925	COG0802	R	Predicted ATPase or kinase
285	SmI	SMIPMB4A_v3c2340	SMIPMB4A_v3Contig1H	16	17803	18432	630	-1	NA	putative tRNA-binding protein	K06878	COG0073	R	EMAP domain
418	SmI	SMIPMB4A_v3c3970	SMIPMB4A_v3Contig1K	16	13315	14115	801	-1	NA	short-chain dehydrogenase/reductase SDR	K07124	COG0300	R	Short-chain dehydrogenases of various substrate specificities
465	SmI	SMIPMB4A_v3c4750	SMIPMB4A_v3Contig1N	39	37543	38316	774	1	NA	short-chain dehydrogenase/reductase SDR	K07124	COG0300	R	Short-chain dehydrogenases of various substrate specificities
663	SmI	SMIPMB4A_v3c7440	SMIPMB4A_v3Contig3B	39	45429	46970	1542	1	NA	two-component regulator system yien regulator component protein	K03924	COG0714	R	MoxR-like ATPases
154	SmI	SMIPMB4A_v3c0340	SMIPMB4A_v3Contig1A	32	38464	39153	690	-1	NA	zinc metalloprotease	K07043	COG1451	R	Predicted metal-dependent hydrolase
382	SmI	SMIPMB4A_v3c3470	SMIPMB4A_v3Contig1J	60	80271	81611	1341	1	nox	NADH oxidase	K00359	COG0446	R	Uncharacterized NAD(FAD)-dependent dehydrogenases
90	SmI	SMIPMB4A_v3c1790	SMIPMB4A_v3Contig1E	9	10062	11297	1236	-1	pbuG	xanthine/uracil permease	K06901	COG2252	R	Permeases
637	SmI	SMIPMB4A_v3c7140	SMIPMB4A_v3Contig3B	13	8179	9069	891	1	rbgA	ribosomal biogenesis GTPase	K14540	COG1161	R	Predicted GTPases
763	SmI	SMIPMB4A_v3c8800	SMIPMB4A_v3Contig3E	18	22909	23523	615	1	rdgB	dITP/XTP pyrophosphatase	K02428	COG1694	R	Predicted pyrophosphatase
188	SmI	SMIPMB4A_v3c0940	SMIPMB4A_v3Contig1C	34	47950	48459	510	1	recU	Holliday junction-specific endonuclease	K03700	COG3331	R	Penicillin-binding protein-related factor A, putative recombinase
102	SmI	SMIPMB4A_v3c4530	SMIPMB4A_v3Contig1N	17	14554	15888	1335	1	tlyC	hymolysin-related protein	K03699	COG1253	R	Hemolysins and related proteins containing CBS domains
334	SmI	SMIPMB4A_v3c2850	SMIPMB4A_v3Contig1I	30	33287	33928	642	-1	trmB	tRNA (guanine-N(7)-)-methyltransferase	K03439	COG0220	R	Predicted S-adenosylmethionine-dependent methyltransferase
353	SmI	SMIPMB4A_v3c3150	SMIPMB4A_v3Contig1J	28	39489	40838	1350	-1	trmE	tRNA modification GTPase TrmE	K03650	COG0486	R	Predicted GTPase
709	SmI	SMIPMB4A_v3c8050	SMIPMB4A_v3Contig3C	15	18180	18842	663	1	trmK	tRNA: m1A22 methyltransferase	K06967	COG2384	R	Predicted SAM-dependent methyltransferase
561	SmI	SMIPMB4A_v3c6370	SMIPMB4A_v3Contig3A	25	23461	24369	909	1	yabC	methyltransferase	K07056	COG0313	R	Predicted methyltransferases
649	SmI	SMIPMB4A_v3c7300	SMIPMB4A_v3Contig3B	25	26843	27784	942	1	yhaM	3'-5' exoribonuclease YhaM	K03698	COG3481	R	Predicted HD-superfamily hydrolase
105	SmI	SMIPMB4A_v3c8220	SMIPMB4A_v3Contig3C	30	32322	33893	1572	1	yhdH	sodium-dependent transporter	K03308	COG0733	R	Na+-dependent transporters of the SNF family
263	SmI	SMIPMB4A_v3c1960	SMIPMB4A_v3Contig1E	26	32824	33687	864	1	yitU	phosphatase	K07024	COG0561	R	Predicted hydrolases of the HAD superfamily
225	SmI	SMIPMB4A_v3c1370	SMIPMB4A_v3Contig1D	24	25028	26065	1038	-1	yloN	ribosomal RNA large subunit methyltransferase N	K06941	COG0820	R	Predicted Fe-S-cluster redox enzyme
216	SmI	SMIPMB4A_v3c1260	SMIPMB4A_v3Contig1D	14	17014	18633	1620	-1	yloV	dihydroxyacetone/glyceraldehyde kinase	K07030	COG1461	R	Predicted kinase related to dihydroxyacetone kinase
437	SmI	SMIPMB4A_v3c4290	SMIPMB4A_v3Contig1M	11	10667	11263	597	-1	yqeG	putative phosphatase HAD-superfamily/subfamily IIIa protein	K07015	COG2179	R	Predicted hydrolase of the HAD superfamily
436	SmI	SMIPMB4A_v3c4280	SMIPMB4A_v3Contig1M	10	9604	10680	1077	-1	yqeH	GTP-binding protein YqeH	K06948	COG1161	R	Predicted GTPases
450	SmI	SMIPMB4A_v3c4600	SMIPMB4A_v3Contig1N	24	23891	24367	477	1	yqfG	metalloprotease	K07042	COG0319	R	Predicted metal-dependent hydrolase
267	SmI	SMIPMB4A_v3c2010	SMIPMB4A_v3Contig1E	30	38516	39307	792	-1	ytbE	aldo/keto reductase	K06221	COG0656	R	Aldo/keto reductases, related to diketogulonate reductase
691	SmK	SPM_05497	AGBZ01000004	164	158845	159444	600	1	engB	GTP-binding protein YsxC	K03978	COG0218	R	Predicted GTPase
704	SmK	SPM_05662	AGBZ01000004	197	189366	190259	894	1	era	GTPase Era	K03595	COG1159	R	GTPase
649	SmK	SPM_05272	AGBZ01000004	119	107272	108213	942	1	NA	3'-5' exoribonuclease YhaM	K03698	COG3481	R	Predicted HD-superfamily hydrolase
386	SmK	SPM_02590	AGBZ01000001	511	500899	501861	963	1	NA	bifunctional oligoRNAse and pAp phosphatase	K06881	COG0618	R	Exopolyphosphatase-related proteins
673	SmK	SPM_05397	AGBZ01000004	144	137301	138260	960	1	NA	CAAX amino terminal membrane bound protease	K07052	COG1266	R	Predicted metal-dependent membrane protease
263	SmK	SPM_01400	AGBZ01000001	276	267374	268237	864	1	NA	Cof-like hydrolase	K07024	COG0561	R	Predicted hydrolases of the HAD superfamily
523	SmK	SPM_04522	AGBZ01000003	60	60150	61001	852	-1	NA	Cof-like hydrolase	K07024	COG0561	R	Predicted hydrolases of the HAD superfamily
420	SmK	SPM_02965	AGBZ01000001	586	574770	575270	501	1	NA	competence/damage-inducible protein CinA	K03743	COG1546	R	Uncharacterized protein (competence- and mitomycin-induced)
102	SmK	SPM_03385	AGBZ01000001	670	641461	642789	1329	1	NA	CorC_HlyC and CBS domain transporter	K03699	COG1253	R	Hemolysins and related proteins containing CBS domains
216	SmK	SPM_00985	AGBZ01000001	195	182276	183895	1620	-1	NA	dihydroxyacetone related kinase	K07030	COG1461	R	Predicted kinase related to dihydroxyacetone kinase
103	SmK	SPM_04432	AGBZ01000003	42	41713	43785	2073	-1	NA	DNA uptake protein	K02238	COG0658;COG2333	R	Predicted membrane metal-binding protein;Predicted hydrolase (metallo-beta-lactamase superfamily)
637	SmK	SPM_05197	AGBZ01000004	104	88513	89403	891	1	NA	GTP-binding protein	K14540	COG1161	R	Predicted GTPases
668	SmK	SPM_05372	AGBZ01000004	139	131247	132563	1317	1	NA	GTP-binding protein Der	K03977	COG1160	R	Predicted GTPases
436	SmK	SPM_03185	AGBZ01000001	630	610947	612023	1077	-1	NA	GTPase YqeH	K06948	COG1161	R	Predicted GTPases
671	SmK	SPM_05387	AGBZ01000004	142	134738	135550	813	1	NA	HAD family hydrolase	K07024	COG0561	R	Predicted hydrolases of the HAD superfamily
512	SmK	SPM_04462	AGBZ01000003	48	49765	50586	822	-1	NA	HAD superfamily hydrolase	K07024	COG0561	R	Predicted hydrolases of the HAD superfamily
435	SmK	SPM_03180	AGBZ01000001	629	610010	610903	894	-1	NA	HAD-superfamily hydrolase	K07024	COG0561	R	Predicted hydrolases of the HAD superfamily
250	SmK	SPM_01295	AGBZ01000001	255	239719	240528	810	-1	NA	haloacid dehalogenase-like hydrolase family protein	K07024	COG0561	R	Predicted hydrolases of the HAD superfamily
555	SmK	SPM_04777	AGBZ01000004	20	17705	18937	1233	1	NA	HD phosphohydrolase	K06885	COG1078	R	HD superfamily phosphohydrolases
166	SmK	SPM_00290	AGBZ01000001	56	56885	57346	462	-1	NA	hypothetical protein	K06925	COG0802	R	Predicted ATPase or kinase
450	SmK	SPM_03425	AGBZ01000001	678	650791	651267	477	1	NA	hypothetical protein	K07042	COG0319	R	Predicted metal-dependent hydrolase
674	SmK	SPM_05412	AGBZ01000004	147	140634	142394	1761	-1	NA	hypothetical protein	K12574	COG0595	R	Predicted hydrolase of the metallo-beta-lactamase superfamily
709	SmK	SPM_05687	AGBZ01000004	202	195680	196342	663	1	NA	hypothetical protein	K06967	COG2384	R	Predicted SAM-dependent methyltransferase
382	SmK	SPM_02570	AGBZ01000001	507	496411	497751	1341	1	NA	NADH oxidase	K00359	COG0446	R	Uncharacterized NAD(FAD)-dependent dehydrogenases
763	SmK	SPM_06092	AGBZ01000004	282	276371	276985	615	1	NA	nucleoside-triphosphatase	K02428	COG1694	R	Predicted pyrophosphatase
381	SmK	SPM_02565	AGBZ01000001	506	494795	496336	1542	1	NA	proton/glutamate symporter	K06956	COG1823	R	Predicted Na+/dicarboxylate symporter
437	SmK	SPM_03190	AGBZ01000001	631	612010	612606	597	-1	NA	putative phosphatase had-superfamily/subfamily IIIa protein	K07015	COG2179	R	Predicted hydrolase of the HAD superfamily
285	SmK	SPM_01785	AGBZ01000001	351	333507	334136	630	-1	NA	putative tRNA binding domain protein	K06878	COG0073	R	EMAP domain
90	SmK	SPM_01310	AGBZ01000001	258	244315	244902	588	-1	NA	putative xanthine/uracil permease	K06901	COG2252	R	Permeases
90	SmK	SPM_01315	AGBZ01000001	259	245030	245752	723	-1	NA	putative xanthine/uracil permease	K06901	COG2252	R	Permeases
188	SmK	SPM_00555	AGBZ01000001	109	119495	120004	510	1	NA	recombination protein U	K03700	COG3331	R	Penicillin-binding protein-related factor A, putative recombinase
225	SmK	SPM_01040	AGBZ01000001	206	190290	191327	1038	-1	NA	ribosomal RNA large subunit methyltransferase N	K06941	COG0820	R	Predicted Fe-S-cluster redox enzyme
222	SmK	SPM_01025	AGBZ01000001	203	187543	188412	870	-1	NA	ribosome-associated GTPase	K06949	COG1162	R	Predicted GTPases
418	SmK	SPM_02955	AGBZ01000001	584	573166	573966	801	-1	NA	short-chain dehydrogenase/reductase SDR	K07124	COG0300	R	Short-chain dehydrogenases of various substrate specificities
105	SmK	SPM_05767	AGBZ01000004	218	209886	211457	1572	1	NA	SNF family sodium-dependent transporter	K03308	COG0733	R	Na+-dependent transporters of the SNF family
306	SmK	SPM_01995	AGBZ01000001	392	365801	367012	1212	-1	NA	transporter, auxin efflux carrier (AEC) family protein	K07088	COG0679	R	Predicted permeases
663	SmK	SPM_05342	AGBZ01000004	133	125858	127399	1542	1	NA	two-component regulator system yien regulator component protein	K03924	COG0714	R	MoxR-like ATPases
561	SmK	SPM_04807	AGBZ01000004	26	24422	25330	909	1	NA	uroporphyrin-III C/tetrapyrrole (Corrin/Porphyrin) methyltransferase	K07056	COG0313	R	Predicted methyltransferases
154	SmK	SPM_00220	AGBZ01000001	44	43416	44105	690	-1	NA	zinc metalloprotease	K07043	COG1451	R	Predicted metal-dependent hydrolase
334	SmK	SPM_02135	AGBZ01000001	420	397852	398493	642	-1	trmB	tRNA (guanine-N(7)-)-methyltransferase	K03439	COG0220	R	Predicted S-adenosylmethionine-dependent methyltransferase
353	SmK	SPM_02410	AGBZ01000001	475	455613	456962	1350	-1	trmE	tRNA modification GTPase TrmE	K03650	COG0486	R	Predicted GTPase
148	Sc	SPICI04_120	AM285305	120	95265	95726	462	1	mraZ	conserved hypothetical upf0040 protein	K03925	COG2001	S	Uncharacterized protein conserved in bacteria
406	Sc	SPICI01B_079	AM285302	79	82278	82697	420	1	NA	conserved hypothetical transmembrane protein	K03744	COG1704	S	Uncharacterized conserved protein
816	Sc	SPICI06_075	AM285307	75	43524	44327	804	-1	NA	conserved hypothetical upf0078 transmembrane protein	K08591	COG0344	S	Predicted membrane protein
585	Sc	SPICI03_099	AM285304	99	89902	90372	471	1	NA	conserved hypothetical upf0247 protein	K00783	COG1576	S	Uncharacterized conserved protein
534	Sc	SPICI02_003	AM285303	3	2467	2919	453	1	NA	hypothetical protein	K09963	COG3589	S	Uncharacterized conserved protein
99	Sc	SPICI01B_026	AM285302	26	26216	27136	921	1	NA	hypothetical transmembrane protein	K01421	COG1511	S	Predicted membrane protein
429	Sc	SPICI06_053	AM285307	53	30869	31267	399	1	NA	hypothetical transmembrane protein	K03475	COG3037	S	Uncharacterized protein conserved in bacteria
734	Sc	SPICI03_294	AM285304	294	262757	263518	762	1	scpA	putative chromosome segregation and condensation a transmembrane protein	K05896	COG1354	S	Uncharacterized conserved protein
236	Sc	SPICI18_014	AM285319	14	11190	11672	483	-1	ylxS	conserved hypothetical upf0090 protein	K09748	COG0779	S	Uncharacterized protein conserved in bacteria
515	Sc	SPICI02_023	AM285303	23	19066	19866	801	1	ymdB	conserved hypothetical protein	K09769	COG1692	S	Uncharacterized protein conserved in bacteria
430	Sc	SPICI06_052	AM285307	52	30363	30578	216	1	yneF	conserved hypothetical upf0154 transmembrane protein	K09976	COG3763	S	Uncharacterized protein conserved in bacteria
197	Sc	SPICI09_065	AM285310	65	44693	45412	720	-1	yqeU	conserved hypothetical upf0088 protein	K09761	COG1385	S	Uncharacterized protein conserved in bacteria
489	Sc	SPICI03_026	AM285304	26	19104	20039	936	1	yvcL	conserved hypothetical protein	K09762	COG1481	S	Uncharacterized protein conserved in bacteria
148	SmI	SMIPMB4A_v3c0250	SMIPMB4A_v3Contig1A	25	27387	27818	432	-1	mraZ	cell division protein MraZ	K03925	COG2001	S	Uncharacterized protein conserved in bacteria
430	SmI	SMIPMB4A_v3c4180	SMIPMB4A_v3Contig1L	5	6477	6692	216	-1	NA	hypothetical protein	K09976	COG3763	S	Uncharacterized protein conserved in bacteria
489	SmI	SMIPMB4A_v3c5490	SMIPMB4A_v3Contig2A	17	15882	16817	936	-1	NA	hypothetical protein	K09762	COG1481	S	Uncharacterized protein conserved in bacteria
406	SmI	SMIPMB4A_v3c3730	SMIPMB4A_v3Contig1J	86	115834	116448	615	1	NA	LemA family protein	K03744	COG1704	S	Uncharacterized conserved protein
534	SmI	SMIPMB4A_v3c5960	SMIPMB4A_v3Contig2A	64	68052	69161	1110	-1	NA	outer surface protein	K09963	COG3589	S	Uncharacterized conserved protein
99	SmI	SMIPMB4A_v3c3440	SMIPMB4A_v3Contig1J	57	74640	76673	2034	1	NA	putative ABC transporter	K01421	COG1511	S	Predicted membrane protein
498	SmI	SMIPMB4A_v3c5580	SMIPMB4A_v3Contig2A	26	29600	32698	3099	-1	NA	putative ABC transporter	K01421	COG1511	S	Predicted membrane protein
816	SmI	SMIPMB4A_v3c9760	SMIPMB4A_v3Contig4B	10	12559	13350	792	1	plsY	glycerol-3-phosphate acyltransferase PlsY	K08591	COG0344	S	Predicted membrane protein
236	SmI	SMIPMB4A_v3c1500	SMIPMB4A_v3Contig1D	37	40526	41008	483	-1	rimP	ribosome maturation factor RimP	K09748	COG0779	S	Uncharacterized protein conserved in bacteria
197	SmI	SMIPMB4A_v3c1050	SMIPMB4A_v3Contig1C	43	55415	56134	720	-1	rsmE	16S ribosomal RNA methyltransferase RsmE	K09761	COG1385	S	Uncharacterized protein conserved in bacteria
734	SmI	SMIPMB4A_v3c8400	SMIPMB4A_v3Contig3C	47	52634	53395	762	1	scpA	segregation and condensation protein A	K05896	COG1354	S	Uncharacterized conserved protein
429	SmI	SMIPMB4A_v3c4170	SMIPMB4A_v3Contig1L	4	4314	6185	1872	-1	ulaA	PTS system ascorbate-specific transporter IICB component	K03475	COG3037	S	Uncharacterized protein conserved in bacteria
515	SmI	SMIPMB4A_v3c5760	SMIPMB4A_v3Contig2A	44	51100	51900	801	-1	ymdB	putative metallophosphatase	K09769	COG1692	S	Uncharacterized protein conserved in bacteria
585	SmI	SMIPMB4A_v3c6630	SMIPMB4A_v3Contig3A	49	54800	55270	471	1	yydA	rRNA large subunit methyltransferase	K00783	COG1576	S	Uncharacterized conserved protein
148	SmK	SPM_00180	AGBZ01000001	36	32373	32804	432	-1	NA	cell division protein MraZ	K03925	COG2001	S	Uncharacterized protein conserved in bacteria
734	SmK	SPM_05867	AGBZ01000004	238	230258	231019	762	1	NA	chromosomal segregation/condensation protein	K05896	COG1354	S	Uncharacterized conserved protein
197	SmK	SPM_00610	AGBZ01000001	120	126964	127683	720	-1	NA	hypothetical protein	K09761	COG1385	S	Uncharacterized protein conserved in bacteria
236	SmK	SPM_01105	AGBZ01000001	219	205786	206268	483	-1	NA	hypothetical protein	K09748	COG0779	S	Uncharacterized protein conserved in bacteria
489	SmK	SPM_04337	AGBZ01000003	23	17786	18721	936	-1	NA	hypothetical protein	K09762	COG1481	S	Uncharacterized protein conserved in bacteria
515	SmK	SPM_04482	AGBZ01000003	52	53003	53803	801	-1	NA	hypothetical protein	K09769	COG1692	S	Uncharacterized protein conserved in bacteria
406	SmK	SPM_02700	AGBZ01000001	533	531975	532589	615	1	NA	lema protein	K03744	COG1704	S	Uncharacterized conserved protein
816	SmK	SPM_04132	AGBZ01000002	37	42300	43091	792	1	NA	membrane protein	K08591	COG0344	S	Predicted membrane protein
534	SmK	SPM_04587	AGBZ01000003	73	69955	71064	1110	-1	NA	Outer surface protein	K09963	COG3589	S	Uncharacterized conserved protein
429	SmK	SPM_03065	AGBZ01000001	606	591234	593105	1872	-1	NA	PTS system ascorbate-specific transporter subunits IICB	K03475	COG3037	S	Uncharacterized protein conserved in bacteria
99	SmK	SPM_02555	AGBZ01000001	504	490782	492791	2010	1	NA	putative ABC transporter	K01421	COG1511	S	Predicted membrane protein
498	SmK	SPM_04382	AGBZ01000003	32	31504	34602	3099	-1	NA	putative ABC transporter	K01421	COG1511	S	Predicted membrane protein
585	SmK	SPM_04932	AGBZ01000004	51	55761	56231	471	1	NA	ribosomal RNA large subunit methyltransferase H	K00783	COG1576	S	Uncharacterized conserved protein
430	SmK	SPM_03070	AGBZ01000001	607	593397	593612	216	-1	NA	transmembrane protein	K09976	COG3763	S	Uncharacterized protein conserved in bacteria
88	Sc	SPICI18_022	AM285319	22	19629	19883	255	-1	adaB	probable methylated-dna--protein-cysteine methyltransferase c-terminal truncated	NA	NA	X	NA
566	Sc	SPICI03_078	AM285304	78	64105	65595	1491	1	arcD	putative arginine-ornithine antiporter transmembrane protein	NA	NA	X	NA
525	Sc	SPICI02_012	AM285303	12	10617	10880	264	1	atpC	hypothetical atp synthase epsilon chain protein	NA	NA	X	NA
531	Sc	SPICI02_006	AM285303	6	5316	5618	303	1	atpE	putative atp synthase c chain transmembrane protein	NA	NA	X	NA
288	Sc	SPICI01B_124	AM285302	124	111819	112676	858	-1	degV	hypothetical degv family protein	NA	NA	X	NA
287	Sc	SPICI01B_125	AM285302	125	112692	113534	843	-1	degV	hypothetical degv family transmembrane protein	NA	NA	X	NA
451	Sc	SPICI04_021	AM285305	21	14256	14684	429	1	dgkA	putative diacylglycerol kinase transmembrane protein	NA	NA	X	NA
797	Sc	SPICI12_006	AM285313	6	6381	7919	1539	-1	fib	fibril protein	NA	NA	X	NA
146	Sc	SPICI04_122	AM285305	122	96697	98052	1356	1	ftsA	hypothetical cell division protein ftsa	NA	NA	X	NA
106	Sc	SPICI03_277	AM285304	277	250105	250587	483	1	gid	hypothetical glucose inhibited protein gid n-terminal and c-terminal truncated	NA	NA	X	NA
106	Sc	SPICI03_279	AM285304	279	250774	251223	450	1	gid	hypothetical glucose inhibited protein gid n-terminal truncated	NA	NA	X	NA
672	Sc	SPICI03_195	AM285304	195	172885	174462	1578	1	gpmI	probable 2,3-bisphosphoglycerate-independent phosphoglycerate mutase protein	K15633	NA	X	NA
91	Sc	SPICI19_050	AM285320	50	32201	32815	615	-1	hrsA	hypothetical pts system II component n-terminal and c-terminal truncated transmembrane protein	NA	NA	X	NA
91	Sc	SPICI19_048	AM285320	48	31275	31826	552	-1	hsrA	hypothetical pts system II component n-terminal and c-terminal truncated transmembrane protein	NA	NA	X	NA
493	Sc	SPICI03_022	AM285304	22	13081	14286	1206	1	lgt	hypothetical prolipoprotein diacylglyceryl transferase transmembrane	NA	NA	X	NA
681	Sc	SPICI03_216	AM285304	216	189955	191313	1359	1	NA	abc transporter substrate binding component, lipoprotein transmembrane	NA	NA	X	NA
108	Sc	SPICI12_015	AM285313	15	12902	13387	486	-1	NA	conserved hypothetical c-terminal truncated transmembrane protein	NA	NA	X	NA
624	Sc	SPICI03_139	AM285304	139	114010	114588	579	1	NA	conserved hypothetical containing isomerase domain pd087191 and transcriptional regulator domain pd245556 transcription regulator protein	NA	NA	X	NA
584	Sc	SPICI03_098	AM285304	98	88653	89888	1236	1	NA	conserved hypothetical lipoprotein transmembrane	NA	NA	X	NA
108	Sc	SPICI12_014	AM285313	14	11642	12877	1236	-1	NA	conserved hypothetical n-terminal truncated transmembrane protein	NA	NA	X	NA
150	Sc	SPICI04_118	AM285305	118	94357	94875	519	1	NA	conserved hypothetical protein	NA	NA	X	NA
165	Sc	SPICI04_082	AM285305	82	63742	64314	573	1	NA	conserved hypothetical protein	NA	NA	X	NA
177	Sc	SPICI09_005	AM285310	5	5050	5727	678	-1	NA	conserved hypothetical protein	NA	NA	X	NA
215	Sc	SPICI16_032	AM285317	32	29183	29875	693	-1	NA	conserved hypothetical protein	NA	NA	X	NA
293	Sc	SPICI20_028	AM285321	28	18257	18943	687	-1	NA	conserved hypothetical protein	NA	NA	X	NA
385	Sc	SPICI01B_037	AM285302	37	33523	35448	1926	1	NA	conserved hypothetical protein	NA	NA	X	NA
503	Sc	SPICI02_056	AM285303	56	45153	45440	288	1	NA	conserved hypothetical protein	NA	NA	X	NA
580	Sc	SPICI03_094	AM285304	94	84274	85299	1026	1	NA	conserved hypothetical protein	NA	NA	X	NA
581	Sc	SPICI03_095	AM285304	95	85758	86684	927	1	NA	conserved hypothetical protein	NA	NA	X	NA
616	Sc	SPICI03_130	AM285304	130	106742	106957	216	1	NA	conserved hypothetical protein	NA	NA	X	NA
629	Sc	SPICI03_145	AM285304	145	117860	118330	471	1	NA	conserved hypothetical protein	NA	NA	X	NA
632	Sc	SPICI03_149	AM285304	149	119769	120020	252	1	NA	conserved hypothetical protein	NA	NA	X	NA
107	Sc	SPICI03_285	AM285304	285	254398	254799	402	1	NA	conserved hypothetical protein c-terminal truncated	NA	NA	X	NA
726	Sc	SPICI03_283	AM285304	283	253729	254178	450	1	NA	conserved hypothetical protein c-terminal truncated	NA	NA	X	NA
623	Sc	SPICI03_137	AM285304	137	112937	113752	816	1	NA	conserved hypothetical protein containing isomerase domain pd087191	NA	NA	X	NA
107	Sc	SPICI03_286	AM285304	286	254905	255324	420	1	NA	conserved hypothetical protein n-terminal truncated	NA	NA	X	NA
511	Sc	SPICI02_027	AM285303	27	23219	23752	534	1	NA	conserved hypothetical transcriptional regulator transcription regulator protein	NA	NA	X	NA
87	Sc	SPICI16_021	AM285317	21	20557	22284	1728	-1	NA	conserved hypothetical transmembrane protein	NA	NA	X	NA
97	Sc	SPICI01A_017	AM285301	17	13710	14144	435	1	NA	conserved hypothetical transmembrane protein	NA	NA	X	NA
168	Sc	SPICI04_079	AM285305	79	60293	62158	1866	1	NA	conserved hypothetical transmembrane protein	NA	NA	X	NA
175	Sc	SPICI09_003	AM285310	3	3005	3985	981	-1	NA	conserved hypothetical transmembrane protein	NA	NA	X	NA
180	Sc	SPICI09_008	AM285310	8	8406	9467	1062	-1	NA	conserved hypothetical transmembrane protein	NA	NA	X	NA
196	Sc	SPICI09_064	AM285310	64	44111	44680	570	-1	NA	conserved hypothetical transmembrane protein	NA	NA	X	NA
201	Sc	SPICI09_069	AM285310	69	47198	47854	657	-1	NA	conserved hypothetical transmembrane protein	NA	NA	X	NA
227	Sc	SPICI16_044	AM285317	44	42412	42660	249	-1	NA	conserved hypothetical transmembrane protein	NA	NA	X	NA
331	Sc	SPICI20_076	AM285321	76	67460	68416	957	-1	NA	conserved hypothetical transmembrane protein	NA	NA	X	NA
454	Sc	SPICI04_024	AM285305	24	16198	16983	786	-1	NA	conserved hypothetical transmembrane protein	NA	NA	X	NA
478	Sc	SPICI03_039	AM285304	39	30565	31269	705	1	NA	conserved hypothetical transmembrane protein	NA	NA	X	NA
501	Sc	SPICI02_059	AM285303	59	46277	47434	1158	1	NA	conserved hypothetical transmembrane protein	NA	NA	X	NA
505	Sc	SPICI02_054	AM285303	54	43188	44687	1500	1	NA	conserved hypothetical transmembrane protein	NA	NA	X	NA
568	Sc	SPICI03_080	AM285304	80	66905	68554	1650	1	NA	conserved hypothetical transmembrane protein	NA	NA	X	NA
569	Sc	SPICI03_083	AM285304	83	69560	71089	1530	1	NA	conserved hypothetical transmembrane protein	NA	NA	X	NA
619	Sc	SPICI03_133	AM285304	133	108481	109218	738	1	NA	conserved hypothetical transmembrane protein	NA	NA	X	NA
741	Sc	SPICI03_302	AM285304	302	269434	270138	705	1	NA	conserved hypothetical transmembrane protein	NA	NA	X	NA
760	Sc	SPICI15_044	AM285316	44	37719	38672	954	-1	NA	conserved hypothetical transmembrane protein	NA	NA	X	NA
761	Sc	SPICI15_043	AM285316	43	35907	36485	579	-1	NA	conserved hypothetical transmembrane protein	NA	NA	X	NA
130	Sc	SPICI04_138	AM285305	138	113381	114016	636	1	NA	hypothetical 23.8 kda in tsf 3'region transmembrane protein	NA	NA	X	NA
781	Sc	SPICI12_032	AM285313	32	29348	30337	990	-1	NA	hypothetical abc transporter atp-binding component abc transporter protein	NA	NA	X	NA
336	Sc	SPICI01A_014	AM285301	14	6243	10490	4248	-1	NA	hypothetical abc transporter permease component transmembrane protein	NA	NA	X	NA
777	Sc	SPICI14_003	AM285315	3	2233	6312	4080	-1	NA	hypothetical abc transporter permease component transmembrane protein	NA	NA	X	NA
273	Sc	SPICI19_086	AM285320	86	68324	69850	1527	-1	NA	hypothetical amino acid permease transmembrane protein	NA	NA	X	NA
488	Sc	SPICI03_027	AM285304	27	20092	21525	1434	1	NA	hypothetical amino acid permease transmembrane protein	NA	NA	X	NA
243	Sc	SPICI18_024	AM285319	24	22140	22469	330	-1	NA	hypothetical bacterial binary exotoxin a c-terminal truncated protein	NA	NA	X	NA
242	Sc	SPICI18_023	AM285319	23	20421	21737	1317	-1	NA	hypothetical bacterial binary exotoxin b protein	NA	NA	X	NA
762	Sc	SPICI15_042	AM285316	42	35121	35906	786	1	NA	hypothetical choline/ethanolamine kinase protein	NA	NA	X	NA
648	Sc	SPICI03_171	AM285304	171	142716	144464	1749	1	NA	hypothetical dihydrolipoamide acetyltransferase protein	NA	NA	X	NA
189	Sc	SPICI09_035	AM285310	35	29642	30202	561	-1	NA	hypothetical dnad-like replication protein	NA	NA	X	NA
715	Sc	SPICI03_266	AM285304	266	239535	241130	1596	1	NA	hypothetical drug/sodium antiporter extrusion transmembrane protein	NA	NA	X	NA
727	Sc	SPICI03_287	AM285304	287	255759	257357	1599	1	NA	hypothetical drug/sodium antiporter extrusion transmembrane protein	NA	NA	X	NA
199	Sc	SPICI09_067	AM285310	67	46028	46714	687	-1	NA	hypothetical esterase protein	NA	NA	X	NA
618	Sc	SPICI03_132	AM285304	132	107506	108480	975	1	NA	hypothetical glycosyltransferase protein	NA	NA	X	NA
181	Sc	SPICI09_011	AM285310	11	10126	10401	276	-1	NA	hypothetical haloacid dehalogenase-like hydrolase c-terminal truncated protein	NA	NA	X	NA
523	Sc	SPICI02_014	AM285303	14	11869	12720	852	1	NA	hypothetical haloacid dehalogenase-like hydrolase protein	NA	NA	X	NA
327	Sc	SPICI20_072	AM285321	72	61181	65053	3873	-1	NA	hypothetical helicase protein	K10742	NA	X	NA
264	Sc	SPICI19_069	AM285320	69	49096	50283	1188	1	NA	hypothetical homologous to scarpin n-terminal region transmembrane protein	NA	NA	X	NA
439	Sc	SPICI05_013	AM285306	13	6078	7199	1122	1	NA	hypothetical lipolytic enzyme gdsl family protein	NA	NA	X	NA
9	Sc	SPICI10_049	AM285311	49	37643	38239	597	-1	NA	hypothetical lipoprotein c-terminal truncated transmembrane	NA	NA	X	NA
9	Sc	SPICI16_004	AM285317	4	3094	3534	441	-1	NA	hypothetical lipoprotein c-terminal truncated transmembrane	NA	NA	X	NA
9	Sc	SPICI19_077	AM285320	77	57121	57996	876	1	NA	hypothetical lipoprotein transmembrane	NA	NA	X	NA
103	Sc	SPICI02_046	AM285303	46	37901	38398	498	1	NA	hypothetical lipoprotein transmembrane	NA	NA	X	NA
182	Sc	SPICI09_027	AM285310	27	20264	22456	2193	-1	NA	hypothetical lipoprotein transmembrane	NA	NA	X	NA
320	Sc	SPICI20_065	AM285321	65	50196	52445	2250	1	NA	hypothetical lipoprotein transmembrane	NA	NA	X	NA
321	Sc	SPICI20_066	AM285321	66	52445	54145	1701	1	NA	hypothetical lipoprotein transmembrane	NA	NA	X	NA
350	Sc	SPICI01A_047	AM285301	47	35191	35922	732	1	NA	hypothetical lipoprotein transmembrane	NA	NA	X	NA
399	Sc	SPICI01B_052	AM285302	52	52308	52757	450	1	NA	hypothetical lipoprotein transmembrane	NA	NA	X	NA
438	Sc	SPICI05_014	AM285306	14	7201	9174	1974	1	NA	hypothetical lipoprotein transmembrane	NA	NA	X	NA
448	Sc	SPICI04_017	AM285305	17	11174	11824	651	-1	NA	hypothetical lipoprotein transmembrane	NA	NA	X	NA
471	Sc	SPICI20_004	AM285321	4	3823	4839	1017	1	NA	hypothetical lipoprotein transmembrane	NA	NA	X	NA
485	Sc	SPICI03_030	AM285304	30	22862	23131	270	1	NA	hypothetical lipoprotein transmembrane	NA	NA	X	NA
657	Sc	SPICI03_180	AM285304	180	155144	157402	2259	1	NA	hypothetical lipoprotein transmembrane	NA	NA	X	NA
754	Sc	SPICI13_014	AM285314	14	9362	9928	567	-1	NA	hypothetical lipoprotein transmembrane	NA	NA	X	NA
778	Sc	SPICI14_002	AM285315	2	1261	2220	960	-1	NA	hypothetical lipoprotein transmembrane	NA	NA	X	NA
789	Sc	SPICI12_020	AM285313	20	16407	16682	276	-1	NA	hypothetical lipoprotein transmembrane	NA	NA	X	NA
184	Sc	SPICI09_029	AM285310	29	23679	24338	660	-1	NA	hypothetical lysophospholipase protein	NA	NA	X	NA
749	Sc	SPICI13_019	AM285314	19	12276	14942	2667	-1	NA	hypothetical membrane-bound atpase trae/trse-like transmembrane protein	NA	NA	X	NA
382	Sc	SPICI01B_034	AM285302	34	31820	32305	486	1	NA	hypothetical nadh oxidase n-terminal truncated protein	NA	NA	X	NA
383	Sc	SPICI01B_035	AM285302	35	32334	32978	645	1	NA	hypothetical nadph nitroreductase oxidoreductase protein	K00540	NA	X	NA
465	Sc	SPICI04_046	AM285305	46	36397	36810	414	1	NA	hypothetical oxido reductase oxidoreductase protein	NA	NA	X	NA
90	Sc	SPICI19_030	AM285320	30	21152	21466	315	-1	NA	hypothetical permease n-terminal and c-terminal truncated transmembrane protein	NA	NA	X	NA
643	Sc	SPICI03_166	AM285304	166	135566	136888	1323	1	NA	hypothetical phosphate abc transporter substrate binding component transmembrane protein	NA	NA	X	NA
204	Sc	SPICI16_013	AM285317	13	11721	12851	1131	1	NA	hypothetical phosphoesterase protein	NA	NA	X	NA
9	Sc	SPICI06_074	AM285307	74	42972	43430	459	1	NA	hypothetical protein	NA	NA	X	NA
43	Sc	SPICI19_052	AM285320	52	33714	34142	429	-1	NA	hypothetical protein	NA	NA	X	NA
43	Sc	SPICI19_053	AM285320	53	34069	34485	417	-1	NA	hypothetical protein	NA	NA	X	NA
68	Sc	SPICI13_011	AM285314	11	6926	8425	1500	-1	NA	hypothetical protein	NA	NA	X	NA
89	Sc	SPICI19_022	AM285320	22	12794	13273	480	-1	NA	hypothetical protein	NA	NA	X	NA
89	Sc	SPICI19_024	AM285320	24	13471	14286	816	-1	NA	hypothetical protein	NA	NA	X	NA
92	Sc	SPICI19_078	AM285320	78	58827	59306	480	-1	NA	hypothetical protein	NA	NA	X	NA
95	Sc	SPICI01B_137	AM285302	137	122148	122552	405	-1	NA	hypothetical protein	NA	NA	X	NA
95	Sc	SPICI01B_138	AM285302	138	122530	122943	414	-1	NA	hypothetical protein	NA	NA	X	NA
96	Sc	SPICI20_084	AM285321	84	74691	75197	507	-1	NA	hypothetical protein	NA	NA	X	NA
99	Sc	SPICI01B_025	AM285302	25	25826	26209	384	1	NA	hypothetical protein	NA	NA	X	NA
101	Sc	SPICI01B_081	AM285302	81	83392	83976	585	1	NA	hypothetical protein	NA	NA	X	NA
102	Sc	SPICI04_019	AM285305	19	12631	13323	693	1	NA	hypothetical protein	NA	NA	X	NA
142	Sc	SPICI04_126	AM285305	126	100515	100919	405	1	NA	hypothetical protein	NA	NA	X	NA
143	Sc	SPICI04_125	AM285305	125	99748	100341	594	1	NA	hypothetical protein	NA	NA	X	NA
144	Sc	SPICI04_124	AM285305	124	99330	99755	426	1	NA	hypothetical protein	NA	NA	X	NA
158	Sc	SPICI04_105	AM285305	105	77376	77837	462	-1	NA	hypothetical protein	NA	NA	X	NA
176	Sc	SPICI09_004	AM285310	4	4153	4983	831	1	NA	hypothetical protein	NA	NA	X	NA
195	Sc	SPICI09_063	AM285310	63	43696	44025	330	-1	NA	hypothetical protein	NA	NA	X	NA
218	Sc	SPICI16_035	AM285317	35	33814	34437	624	1	NA	hypothetical protein	NA	NA	X	NA
253	Sc	SPICI19_047	AM285320	47	30822	31253	432	-1	NA	hypothetical protein	NA	NA	X	NA
257	Sc	SPICI19_062	AM285320	62	40483	40809	327	1	NA	hypothetical protein	NA	NA	X	NA
266	Sc	SPICI19_071	AM285320	71	52600	52839	240	-1	NA	hypothetical protein	NA	NA	X	NA
270	Sc	SPICI19_082	AM285320	82	60997	61287	291	-1	NA	hypothetical protein	NA	NA	X	NA
277	Sc	SPICI19_105	AM285320	105	80788	81138	351	1	NA	hypothetical protein	NA	NA	X	NA
282	Sc	SPICI01B_131	AM285302	131	118206	118724	519	1	NA	hypothetical protein	NA	NA	X	NA
283	Sc	SPICI01B_129	AM285302	129	116434	117612	1179	1	NA	hypothetical protein	NA	NA	X	NA
291	Sc	SPICI20_024	AM285321	24	15501	15974	474	-1	NA	hypothetical protein	NA	NA	X	NA
310	Sc	SPICI20_054	AM285321	54	41830	42024	195	1	NA	hypothetical protein	NA	NA	X	NA
325	Sc	SPICI20_070	AM285321	70	57694	58791	1098	-1	NA	hypothetical protein	NA	NA	X	NA
326	Sc	SPICI20_071	AM285321	71	58791	61160	2370	-1	NA	hypothetical protein	NA	NA	X	NA
337	Sc	SPICI01A_015	AM285301	15	10521	12806	2286	-1	NA	hypothetical protein	NA	NA	X	NA
340	Sc	SPICI01A_025	AM285301	25	17989	18528	540	-1	NA	hypothetical protein	NA	NA	X	NA
354	Sc	SPICI01A_061	AM285301	61	47608	48192	585	-1	NA	hypothetical protein	NA	NA	X	NA
388	Sc	SPICI01B_040	AM285302	40	37122	37334	213	1	NA	hypothetical protein	NA	NA	X	NA
393	Sc	SPICI01B_045	AM285302	45	41619	41777	159	1	NA	hypothetical protein	NA	NA	X	NA
394	Sc	SPICI01B_046	AM285302	46	41895	42899	1005	1	NA	hypothetical protein	NA	NA	X	NA
407	Sc	SPICI01B_082	AM285302	82	84018	84182	165	1	NA	hypothetical protein	NA	NA	X	NA
411	Sc	SPICI08_034	AM285309	34	30005	30517	513	-1	NA	hypothetical protein	NA	NA	X	NA
414	Sc	SPICI08_031	AM285309	31	27535	27843	309	-1	NA	hypothetical protein	NA	NA	X	NA
416	Sc	SPICI07_016	AM285308	16	7993	8562	570	1	NA	hypothetical protein	NA	NA	X	NA
421	Sc	SPICI07_033	AM285308	33	20506	21753	1248	1	NA	hypothetical protein	NA	NA	X	NA
426	Sc	SPICI07_044	AM285308	44	29201	29917	717	1	NA	hypothetical protein	NA	NA	X	NA
428	Sc	SPICI07_050	AM285308	50	32015	33067	1053	-1	NA	hypothetical protein	NA	NA	X	NA
433	Sc	SPICI06_032	AM285307	32	18545	19291	747	1	NA	hypothetical protein	NA	NA	X	NA
447	Sc	SPICI04_016	AM285305	16	10092	10244	153	1	NA	hypothetical protein	NA	NA	X	NA
453	Sc	SPICI04_023	AM285305	23	15100	16170	1071	1	NA	hypothetical protein	NA	NA	X	NA
458	Sc	SPICI04_038	AM285305	38	27964	29307	1344	1	NA	hypothetical protein	NA	NA	X	NA
459	Sc	SPICI04_039	AM285305	39	29433	29927	495	1	NA	hypothetical protein	NA	NA	X	NA
466	Sc	SPICI04_049	AM285305	49	37770	38282	513	1	NA	hypothetical protein	NA	NA	X	NA
470	Sc	SPICI04_057	AM285305	57	46334	46744	411	1	NA	hypothetical protein	NA	NA	X	NA
473	Sc	SPICI03_044	AM285304	44	35648	36040	393	1	NA	hypothetical protein	NA	NA	X	NA
481	Sc	SPICI03_036	AM285304	36	26123	26446	324	1	NA	hypothetical protein	NA	NA	X	NA
482	Sc	SPICI03_035	AM285304	35	25795	26067	273	1	NA	hypothetical protein	NA	NA	X	NA
487	Sc	SPICI03_028	AM285304	28	21515	21871	357	-1	NA	hypothetical protein	NA	NA	X	NA
496	Sc	SPICI03_019	AM285304	19	9284	10018	735	1	NA	hypothetical protein	NA	NA	X	NA
498	Sc	SPICI03_003	AM285304	3	2005	2292	288	1	NA	hypothetical protein	NA	NA	X	NA
519	Sc	SPICI02_018	AM285303	18	15857	16615	759	1	NA	hypothetical protein	NA	NA	X	NA
542	Sc	SPICI03_052	AM285304	52	43325	43528	204	1	NA	hypothetical protein	NA	NA	X	NA
563	Sc	SPICI03_075	AM285304	75	60653	61522	870	1	NA	hypothetical protein	NA	NA	X	NA
586	Sc	SPICI03_100	AM285304	100	90395	90889	495	-1	NA	hypothetical protein	NA	NA	X	NA
627	Sc	SPICI03_143	AM285304	143	116892	117209	318	1	NA	hypothetical protein	NA	NA	X	NA
628	Sc	SPICI03_144	AM285304	144	117372	117860	489	1	NA	hypothetical protein	NA	NA	X	NA
636	Sc	SPICI03_153	AM285304	153	121698	122171	474	1	NA	hypothetical protein	NA	NA	X	NA
665	Sc	SPICI03_188	AM285304	188	166762	167007	246	-1	NA	hypothetical protein	NA	NA	X	NA
687	Sc	SPICI03_225	AM285304	225	198162	198464	303	1	NA	hypothetical protein	NA	NA	X	NA
688	Sc	SPICI03_226	AM285304	226	198468	198911	444	1	NA	hypothetical protein	NA	NA	X	NA
689	Sc	SPICI03_227	AM285304	227	199077	199787	711	1	NA	hypothetical protein	NA	NA	X	NA
695	Sc	SPICI03_234	AM285304	234	206304	206567	264	-1	NA	hypothetical protein	NA	NA	X	NA
696	Sc	SPICI03_241	AM285304	241	213594	213956	363	1	NA	hypothetical protein	NA	NA	X	NA
705	Sc	SPICI03_252	AM285304	252	225924	226331	408	1	NA	hypothetical protein	NA	NA	X	NA
711	Sc	SPICI03_259	AM285304	259	233588	233968	381	1	NA	hypothetical protein	NA	NA	X	NA
716	Sc	SPICI03_267	AM285304	267	241213	242328	1116	-1	NA	hypothetical protein	NA	NA	X	NA
717	Sc	SPICI03_268	AM285304	268	242571	242966	396	1	NA	hypothetical protein	NA	NA	X	NA
718	Sc	SPICI03_269	AM285304	269	243035	243205	171	1	NA	hypothetical protein	NA	NA	X	NA
724	Sc	SPICI03_281	AM285304	281	252762	253115	354	1	NA	hypothetical protein	NA	NA	X	NA
729	Sc	SPICI03_289	AM285304	289	258686	259042	357	-1	NA	hypothetical protein	NA	NA	X	NA
739	Sc	SPICI03_300	AM285304	300	267849	268382	534	1	NA	hypothetical protein	NA	NA	X	NA
742	Sc	SPICI03_303	AM285304	303	270391	271149	759	1	NA	hypothetical protein	NA	NA	X	NA
745	Sc	SPICI03_306	AM285304	306	275378	275896	519	1	NA	hypothetical protein	NA	NA	X	NA
746	Sc	SPICI03_307	AM285304	307	276257	276547	291	1	NA	hypothetical protein	NA	NA	X	NA
750	Sc	SPICI13_018	AM285314	18	12099	12260	162	-1	NA	hypothetical protein	NA	NA	X	NA
751	Sc	SPICI13_017	AM285314	17	11740	11958	219	-1	NA	hypothetical protein	NA	NA	X	NA
765	Sc	SPICI15_039	AM285316	39	26365	26901	537	-1	NA	hypothetical protein	NA	NA	X	NA
766	Sc	SPICI15_038	AM285316	38	25648	26193	546	-1	NA	hypothetical protein	NA	NA	X	NA
769	Sc	SPICI17_002	AM285318	2	810	1193	384	1	NA	hypothetical protein	NA	NA	X	NA
774	Sc	SPICI17_007	AM285318	7	6387	6974	588	1	NA	hypothetical protein	NA	NA	X	NA
779	Sc	SPICI14_001	AM285315	1	735	998	264	-1	NA	hypothetical protein	NA	NA	X	NA
791	Sc	SPICI12_018	AM285313	18	15042	15347	306	-1	NA	hypothetical protein	NA	NA	X	NA
794	Sc	SPICI12_009	AM285313	9	9101	9886	786	-1	NA	hypothetical protein	NA	NA	X	NA
795	Sc	SPICI12_008	AM285313	8	8837	9064	228	1	NA	hypothetical protein	NA	NA	X	NA
799	Sc	SPICI12_004	AM285313	4	4003	4983	981	1	NA	hypothetical protein	NA	NA	X	NA
803	Sc	SPICI11_004	AM285312	4	4297	5025	729	-1	NA	hypothetical protein	NA	NA	X	NA
804	Sc	SPICI11_002	AM285312	2	1522	1887	366	-1	NA	hypothetical protein	NA	NA	X	NA
806	Sc	SPICI06_095	AM285307	95	66011	67513	1503	1	NA	hypothetical protein	NA	NA	X	NA
808	Sc	SPICI06_083	AM285307	83	53181	53474	294	1	NA	hypothetical protein	NA	NA	X	NA
814	Sc	SPICI06_077	AM285307	77	46401	47186	786	1	NA	hypothetical protein	NA	NA	X	NA
820	Sc	SPICI06_063	AM285307	63	36454	37167	714	1	NA	hypothetical protein	NA	NA	X	NA
824	Sc	SPICINP12_019	AM285333	19	13764	15038	1275	-1	NA	hypothetical protein	NA	NA	X	NA
9	Sc	SPICI12_027	AM285313	27	26173	27090	918	-1	NA	hypothetical protein n-terminal and c-terminal truncated	NA	NA	X	NA
9	Sc	SPICI16_003	AM285317	3	2486	3109	624	-1	NA	hypothetical protein n-terminal truncated	NA	NA	X	NA
193	Sc	SPICI09_059	AM285310	59	41381	42049	669	-1	NA	hypothetical protein with aldose 1-epimerase domain	NA	NA	X	NA
475	Sc	SPICI03_042	AM285304	42	33741	34076	336	1	NA	hypothetical protein with alpha rna polymerase domain pd001179	NA	NA	X	NA
212	Sc	SPICI16_023	AM285317	23	23239	23736	498	-1	NA	hypothetical protein with pd481745 domain	NA	NA	X	NA
244	Sc	SPICI18_025	AM285319	25	22592	22957	366	-1	NA	hypothetical pts system II component n-terminal truncated transmembrane protein	NA	NA	X	NA
274	Sc	SPICI19_102	AM285320	102	77627	77911	285	-1	NA	hypothetical pts system IIb component protein	NA	NA	X	NA
172	Sc	SPICI04_068	AM285305	68	53026	54597	1572	1	NA	hypothetical pts system IIbc component transmembrane protein	NA	NA	X	NA
138	Sc	SPICI04_130	AM285305	130	105418	106800	1383	1	NA	hypothetical rhomboid-like transmembrane protein	NA	NA	X	NA
556	Sc	SPICI03_067	AM285304	67	53464	54006	543	1	NA	hypothetical rna dna-directed polymerase protein	NA	NA	X	NA
105	Sc	SPICI03_274	AM285304	274	246248	246775	528	1	NA	hypothetical sodium-dependent transporter n-terminal truncated transmembrane protein	NA	NA	X	NA
43	Sc	SPICI19_054	AM285320	54	34485	34943	459	-1	NA	hypothetical transmembrane protein	NA	NA	X	NA
43	Sc	SPICI19_055	AM285320	55	35061	35477	417	-1	NA	hypothetical transmembrane protein	NA	NA	X	NA
45	Sc	SPICI01A_052	AM285301	52	40857	42194	1338	-1	NA	hypothetical transmembrane protein	NA	NA	X	NA
45	Sc	SPICI08_068	AM285309	68	47777	50752	2976	-1	NA	hypothetical transmembrane protein	NA	NA	X	NA
64	Sc	SPICI18_027	AM285319	27	23854	24930	1077	-1	NA	hypothetical transmembrane protein	NA	NA	X	NA
68	Sc	SPICI13_013	AM285314	13	8523	9053	531	-1	NA	hypothetical transmembrane protein	NA	NA	X	NA
69	Sc	SPICI11_001	AM285312	1	615	1262	648	-1	NA	hypothetical transmembrane protein	NA	NA	X	NA
92	Sc	SPICI19_081	AM285320	81	60135	60710	576	-1	NA	hypothetical transmembrane protein	NA	NA	X	NA
96	Sc	SPICI01A_013	AM285301	13	5826	6212	387	-1	NA	hypothetical transmembrane protein	NA	NA	X	NA
98	Sc	SPICI01A_026	AM285301	26	18672	19514	843	-1	NA	hypothetical transmembrane protein	NA	NA	X	NA
98	Sc	SPICI01A_031	AM285301	31	20575	21201	627	-1	NA	hypothetical transmembrane protein	NA	NA	X	NA
100	Sc	SPICI01B_028	AM285302	28	27748	28794	1047	1	NA	hypothetical transmembrane protein	NA	NA	X	NA
100	Sc	SPICI01B_029	AM285302	29	28754	29245	492	1	NA	hypothetical transmembrane protein	NA	NA	X	NA
101	Sc	SPICI01B_080	AM285302	80	83015	83479	465	1	NA	hypothetical transmembrane protein	NA	NA	X	NA
102	Sc	SPICI04_018	AM285305	18	12122	12586	465	1	NA	hypothetical transmembrane protein	NA	NA	X	NA
104	Sc	SPICI03_262	AM285304	262	236541	237470	930	1	NA	hypothetical transmembrane protein	NA	NA	X	NA
104	Sc	SPICI03_263	AM285304	263	237528	238424	897	1	NA	hypothetical transmembrane protein	NA	NA	X	NA
133	Sc	SPICI04_135	AM285305	135	110049	110975	927	1	NA	hypothetical transmembrane protein	NA	NA	X	NA
136	Sc	SPICI04_132	AM285305	132	107386	108606	1221	1	NA	hypothetical transmembrane protein	NA	NA	X	NA
151	Sc	SPICI04_117	AM285305	117	93361	94203	843	-1	NA	hypothetical transmembrane protein	NA	NA	X	NA
155	Sc	SPICI04_110	AM285305	110	82660	83985	1326	1	NA	hypothetical transmembrane protein	NA	NA	X	NA
156	Sc	SPICI04_107	AM285305	107	79930	80643	714	1	NA	hypothetical transmembrane protein	NA	NA	X	NA
159	Sc	SPICI04_088	AM285305	88	69253	69795	543	1	NA	hypothetical transmembrane protein	NA	NA	X	NA
161	Sc	SPICI04_086	AM285305	86	66281	68305	2025	1	NA	hypothetical transmembrane protein	NA	NA	X	NA
162	Sc	SPICI04_085	AM285305	85	65603	66217	615	1	NA	hypothetical transmembrane protein	NA	NA	X	NA
170	Sc	SPICI04_077	AM285305	77	58045	59262	1218	1	NA	hypothetical transmembrane protein	NA	NA	X	NA
173	Sc	SPICI04_067	AM285305	67	52411	52989	579	1	NA	hypothetical transmembrane protein	NA	NA	X	NA
178	Sc	SPICI09_006	AM285310	6	5730	6425	696	-1	NA	hypothetical transmembrane protein	NA	NA	X	NA
183	Sc	SPICI09_028	AM285310	28	22532	23233	702	-1	NA	hypothetical transmembrane protein	NA	NA	X	NA
186	Sc	SPICI09_032	AM285310	32	27273	28199	927	-1	NA	hypothetical transmembrane protein	NA	NA	X	NA
191	Sc	SPICI09_037	AM285310	37	30730	31503	774	1	NA	hypothetical transmembrane protein	NA	NA	X	NA
192	Sc	SPICI09_038	AM285310	38	31622	32179	558	-1	NA	hypothetical transmembrane protein	NA	NA	X	NA
200	Sc	SPICI09_068	AM285310	68	46764	47189	426	-1	NA	hypothetical transmembrane protein	NA	NA	X	NA
203	Sc	SPICI09_071	AM285310	71	48612	49271	660	-1	NA	hypothetical transmembrane protein	NA	NA	X	NA
209	Sc	SPICI16_019	AM285317	19	19014	19358	345	-1	NA	hypothetical transmembrane protein	NA	NA	X	NA
237	Sc	SPICI18_016	AM285319	16	14703	15215	513	-1	NA	hypothetical transmembrane protein	NA	NA	X	NA
239	Sc	SPICI18_018	AM285319	18	15769	15963	195	-1	NA	hypothetical transmembrane protein	NA	NA	X	NA
241	Sc	SPICI18_020	AM285319	20	17561	19213	1653	-1	NA	hypothetical transmembrane protein	NA	NA	X	NA
248	Sc	SPICI18_030	AM285319	30	28280	28618	339	1	NA	hypothetical transmembrane protein	NA	NA	X	NA
252	Sc	SPICI19_031	AM285320	31	21714	22394	681	-1	NA	hypothetical transmembrane protein	NA	NA	X	NA
265	Sc	SPICI19_070	AM285320	70	51230	52045	816	-1	NA	hypothetical transmembrane protein	NA	NA	X	NA
269	Sc	SPICI19_076	AM285320	76	55342	56502	1161	-1	NA	hypothetical transmembrane protein	NA	NA	X	NA
275	Sc	SPICI19_103	AM285320	103	78087	79721	1635	-1	NA	hypothetical transmembrane protein	NA	NA	X	NA
276	Sc	SPICI19_104	AM285320	104	79795	80604	810	-1	NA	hypothetical transmembrane protein	NA	NA	X	NA
278	Sc	SPICI01B_136	AM285302	136	121405	121650	246	-1	NA	hypothetical transmembrane protein	NA	NA	X	NA
280	Sc	SPICI01B_134	AM285302	134	119524	120030	507	1	NA	hypothetical transmembrane protein	NA	NA	X	NA
281	Sc	SPICI01B_133	AM285302	133	119168	119521	354	1	NA	hypothetical transmembrane protein	NA	NA	X	NA
301	Sc	SPICI20_036	AM285321	36	28459	30069	1611	-1	NA	hypothetical transmembrane protein	NA	NA	X	NA
303	Sc	SPICI20_038	AM285321	38	30836	31042	207	-1	NA	hypothetical transmembrane protein	NA	NA	X	NA
307	Sc	SPICI20_044	AM285321	44	36827	37342	516	1	NA	hypothetical transmembrane protein	NA	NA	X	NA
311	Sc	SPICI20_055	AM285321	55	42302	42670	369	-1	NA	hypothetical transmembrane protein	NA	NA	X	NA
312	Sc	SPICI20_057	AM285321	57	43230	43688	459	-1	NA	hypothetical transmembrane protein	NA	NA	X	NA
313	Sc	SPICI20_058	AM285321	58	44099	44554	456	-1	NA	hypothetical transmembrane protein	NA	NA	X	NA
335	Sc	SPICI20_080	AM285321	80	70489	72525	2037	-1	NA	hypothetical transmembrane protein	NA	NA	X	NA
338	Sc	SPICI01A_016	AM285301	16	13020	13298	279	-1	NA	hypothetical transmembrane protein	NA	NA	X	NA
345	Sc	SPICI01A_041	AM285301	41	30500	31018	519	-1	NA	hypothetical transmembrane protein	NA	NA	X	NA
391	Sc	SPICI01B_043	AM285302	43	39425	40846	1422	1	NA	hypothetical transmembrane protein	NA	NA	X	NA
395	Sc	SPICI01B_047	AM285302	47	42919	45891	2973	1	NA	hypothetical transmembrane protein	NA	NA	X	NA
409	Sc	SPICI01B_084	AM285302	84	85486	85695	210	1	NA	hypothetical transmembrane protein	NA	NA	X	NA
417	Sc	SPICI07_017	AM285308	17	8697	9467	771	1	NA	hypothetical transmembrane protein	NA	NA	X	NA
422	Sc	SPICI07_034	AM285308	34	21761	22363	603	1	NA	hypothetical transmembrane protein	NA	NA	X	NA
423	Sc	SPICI07_035	AM285308	35	22353	22964	612	1	NA	hypothetical transmembrane protein	NA	NA	X	NA
424	Sc	SPICI07_036	AM285308	36	22972	23493	522	1	NA	hypothetical transmembrane protein	NA	NA	X	NA
427	Sc	SPICI07_049	AM285308	49	31095	31883	789	-1	NA	hypothetical transmembrane protein	NA	NA	X	NA
434	Sc	SPICI05_019	AM285306	19	12825	14129	1305	1	NA	hypothetical transmembrane protein	NA	NA	X	NA
440	Sc	SPICI04_147	AM285305	147	123154	123741	588	1	NA	hypothetical transmembrane protein	NA	NA	X	NA
441	Sc	SPICI04_146	AM285305	146	122662	123036	375	1	NA	hypothetical transmembrane protein	NA	NA	X	NA
467	Sc	SPICI04_050	AM285305	50	39183	39491	309	1	NA	hypothetical transmembrane protein	NA	NA	X	NA
468	Sc	SPICI04_051	AM285305	51	39731	40753	1023	1	NA	hypothetical transmembrane protein	NA	NA	X	NA
497	Sc	SPICI03_006	AM285304	6	3043	3666	624	1	NA	hypothetical transmembrane protein	NA	NA	X	NA
507	Sc	SPICI02_045	AM285303	45	37238	37552	315	1	NA	hypothetical transmembrane protein	NA	NA	X	NA
514	Sc	SPICI02_024	AM285303	24	19884	20822	939	1	NA	hypothetical transmembrane protein	NA	NA	X	NA
544	Sc	SPICI03_054	AM285304	54	43741	44178	438	1	NA	hypothetical transmembrane protein	NA	NA	X	NA
562	Sc	SPICI03_073	AM285304	73	59810	60196	387	1	NA	hypothetical transmembrane protein	NA	NA	X	NA
617	Sc	SPICI03_131	AM285304	131	106904	107386	483	-1	NA	hypothetical transmembrane protein	NA	NA	X	NA
630	Sc	SPICI03_147	AM285304	147	118814	119266	453	1	NA	hypothetical transmembrane protein	NA	NA	X	NA
656	Sc	SPICI03_179	AM285304	179	153006	155048	2043	1	NA	hypothetical transmembrane protein	NA	NA	X	NA
658	Sc	SPICI03_181	AM285304	181	157469	158038	570	1	NA	hypothetical transmembrane protein	NA	NA	X	NA
659	Sc	SPICI03_182	AM285304	182	158051	158809	759	1	NA	hypothetical transmembrane protein	NA	NA	X	NA
660	Sc	SPICI03_183	AM285304	183	158824	159537	714	1	NA	hypothetical transmembrane protein	NA	NA	X	NA
661	Sc	SPICI03_184	AM285304	184	159586	162327	2742	1	NA	hypothetical transmembrane protein	NA	NA	X	NA
662	Sc	SPICI03_185	AM285304	185	162423	163091	669	1	NA	hypothetical transmembrane protein	NA	NA	X	NA
666	Sc	SPICI03_189	AM285304	189	167103	167804	702	1	NA	hypothetical transmembrane protein	NA	NA	X	NA
670	Sc	SPICI03_193	AM285304	193	170916	171926	1011	1	NA	hypothetical transmembrane protein	NA	NA	X	NA
680	Sc	SPICI03_215	AM285304	215	188360	189883	1524	1	NA	hypothetical transmembrane protein	NA	NA	X	NA
682	Sc	SPICI03_217	AM285304	217	191381	191641	261	1	NA	hypothetical transmembrane protein	NA	NA	X	NA
683	Sc	SPICI03_218	AM285304	218	191695	193407	1713	1	NA	hypothetical transmembrane protein	NA	NA	X	NA
686	Sc	SPICI03_224	AM285304	224	197606	197869	264	-1	NA	hypothetical transmembrane protein	NA	NA	X	NA
712	Sc	SPICI03_260	AM285304	260	234127	234804	678	1	NA	hypothetical transmembrane protein	NA	NA	X	NA
728	Sc	SPICI03_288	AM285304	288	257496	258539	1044	1	NA	hypothetical transmembrane protein	NA	NA	X	NA
740	Sc	SPICI03_301	AM285304	301	268471	269064	594	1	NA	hypothetical transmembrane protein	NA	NA	X	NA
747	Sc	SPICI03_308	AM285304	308	276825	277121	297	1	NA	hypothetical transmembrane protein	NA	NA	X	NA
752	Sc	SPICI13_016	AM285314	16	11441	11752	312	-1	NA	hypothetical transmembrane protein	NA	NA	X	NA
753	Sc	SPICI13_015	AM285314	15	9956	11434	1479	-1	NA	hypothetical transmembrane protein	NA	NA	X	NA
775	Sc	SPICI14_005	AM285315	5	7229	8833	1605	-1	NA	hypothetical transmembrane protein	NA	NA	X	NA
776	Sc	SPICI14_004	AM285315	4	6354	7097	744	-1	NA	hypothetical transmembrane protein	NA	NA	X	NA
780	Sc	SPICI12_033	AM285313	33	30363	32216	1854	-1	NA	hypothetical transmembrane protein	NA	NA	X	NA
783	Sc	SPICI12_026	AM285313	26	25282	25755	474	1	NA	hypothetical transmembrane protein	NA	NA	X	NA
796	Sc	SPICI12_007	AM285313	7	8405	8671	267	-1	NA	hypothetical transmembrane protein	NA	NA	X	NA
798	Sc	SPICI12_005	AM285313	5	4980	6266	1287	-1	NA	hypothetical transmembrane protein	NA	NA	X	NA
801	Sc	SPICI12_002	AM285313	2	2514	2987	474	-1	NA	hypothetical transmembrane protein	NA	NA	X	NA
805	Sc	SPICI08_050	AM285309	50	40810	41730	921	-1	NA	hypothetical transmembrane protein	NA	NA	X	NA
811	Sc	SPICI06_080	AM285307	80	51452	52234	783	1	NA	hypothetical transmembrane protein	NA	NA	X	NA
817	Sc	SPICI06_066	AM285307	66	39059	39883	825	1	NA	hypothetical transmembrane protein	NA	NA	X	NA
821	Sc	SPICI06_062	AM285307	62	34178	35203	1026	-1	NA	hypothetical transmembrane protein	NA	NA	X	NA
823	Sc	SPICINP12_006	AM285333	6	4421	5638	1218	1	NA	hypothetical transmembrane protein	NA	NA	X	NA
756	Sc	SPICI13_006	AM285314	6	2843	3478	636	-1	NA	hypothetical-plectrovirus spv1-c74 orf 14 c-terminal fusion transmembrane protein	NA	NA	X	NA
290	Sc	SPICI01B_122	AM285302	122	110632	110856	225	1	NA	putative acyl carrier protein	NA	NA	X	NA
324	Sc	SPICI20_069	AM285321	69	55792	57612	1821	-1	NA	putative atpase with chaperone activity, clp protease subunit protein	NA	NA	X	NA
213	Sc	SPICI16_030	AM285317	30	28214	28375	162	1	nagB	hypothetical glucosamine/galactosamine-6-phosphate isomerase protein	NA	NA	X	NA
788	Sc	SPICI12_021	AM285313	21	16684	18858	2175	-1	oppA	hypothetical oligopeptide abc transporter substrate-binding component lipoprotein transmembrane	NA	NA	X	NA
784	Sc	SPICI12_025	AM285313	25	23836	25080	1245	-1	oppB	hypothetical oligopeptide abc transporter permease component transmembrane protein	K15581	NA	X	NA
785	Sc	SPICI12_024	AM285313	24	22830	23819	990	-1	oppC	hypothetical oligopeptide abc transporter permease component transmembrane protein	K15582	NA	X	NA
786	Sc	SPICI12_023	AM285313	23	21097	22800	1704	-1	oppD	probable oligopeptide abc transporter, atp-binding component abc transporter protein	K15583	NA	X	NA
787	Sc	SPICI12_022	AM285313	22	18861	21095	2235	-1	oppF	probable oligopeptide abc transporter, atp-binding component abc transporter protein	K10823	NA	X	NA
757	Sc	SPICI13_002	AM285314	2	844	1104	261	-1	orf10	plectrovirus SVGII3 orf 10 transmembrane protein	NA	NA	X	NA
22	Sc	SPICI04_055	AM285305	55	43498	43608	111	-1	orf14	plectrovirus spv1-c74 orf 14 protein	NA	NA	X	NA
22	Sc	SPICI06_012	AM285307	12	6412	6522	111	1	orf14	plectrovirus spv1-c74 orf 14 protein	NA	NA	X	NA
22	Sc	SPICI06_051	AM285307	51	29934	30044	111	-1	orf14	plectrovirus spv1-c74 orf 14 protein	NA	NA	X	NA
22	Sc	SPICI06_110	AM285307	110	72977	73087	111	1	orf14	plectrovirus spv1-c74 orf 14 protein	NA	NA	X	NA
22	Sc	SPICI15_047	AM285316	47	40360	40470	111	1	orf14	plectrovirus spv1-c74 orf 14 protein	NA	NA	X	NA
22	Sc	SPICI02_031	AM285303	31	28588	28698	111	1	orf14	plectrovirus spv1-c74 orf14 c-terminal truncated protein	NA	NA	X	NA
22	Sc	SPICI01A_012	AM285301	12	5396	5506	111	-1	orf14	plectrovirus spv1-c74 orf14 protein	NA	NA	X	NA
22	Sc	SPICI01B_109	AM285302	109	102869	102979	111	1	orf14	plectrovirus spv1-c74 orf14 protein	NA	NA	X	NA
67	Sc	SPICINP01_010	AM285322	10	6514	6705	192	-1	orf7	plectrovirus SVGII3 orf 7 transmembrane protein	NA	NA	X	NA
67	Sc	SPICINP05_006	AM285326	6	3258	3449	192	1	orf7	plectrovirus svts2 orf 7 transmembrane protein	NA	NA	X	NA
251	Sc	SPICI19_025	AM285320	25	15274	16182	909	1	pnuC	hypothetical nicotinamide mononucleotide transporter protein	NA	NA	X	NA
164	Sc	SPICI04_083	AM285305	83	64315	64743	429	1	rimI	hypothetical ribosomal-protein-alanine acetyltransferase	NA	NA	X	NA
633	Sc	SPICI03_150	AM285304	150	120021	120512	492	1	rimM	hypothetical 16s rrna processing protein	NA	NA	X	NA
596	Sc	SPICI03_110	AM285304	110	96049	97068	1020	1	rpmC	50s ribosomal protein l29	NA	NA	X	NA
810	Sc	SPICI06_081	AM285307	81	52347	52496	150	1	rpmG	probable 50s ribosomal protein l33	NA	NA	X	NA
46	Sc	SPICI11_003	AM285312	3	1946	3346	1401	-1	sc76	abc transporter substrate binding component, lipoprotein sc76 transmembrane	NA	NA	X	NA
46	Sc	SPICI01B_048	AM285302	48	46162	47565	1404	1	sc76	sc76 lipoprotein putative substrate binding component abc transporter	NA	NA	X	NA
129	Sc	SPICI04_139	AM285305	139	114260	114985	726	1	spi	spiralin lipoprotein	NA	NA	X	NA
692	Sc	SPICI03_230	AM285304	230	201541	202530	990	1	treR	hypothetical transcriptional regulator transcription regulator protein	NA	NA	X	NA
737	Sc	SPICI03_297	AM285304	297	264826	265434	609	1	yaaF	putative deoxynucleoside kinase protein	NA	NA	X	NA
771	Sc	SPICI17_004	AM285318	4	3103	3726	624	1	yaaF	putative deoxynucleoside kinase protein	NA	NA	X	NA
369	Sc	SPICI01B_011	AM285302	11	13337	14059	723	1	yabB	putative methyltransferase protein	K15460	NA	X	NA
228	Sc	SPICI16_045	AM285317	45	42897	43748	852	1	ybbH	hypothetical transcriptional regulator with helix-turn-helix domain transcription regulator protein	NA	NA	X	NA
163	Sc	SPICI04_084	AM285305	84	64781	65497	717	1	yeeI	conserved hypothetical upf0082 protein	NA	NA	X	NA
247	Sc	SPICI18_029	AM285319	29	27526	28167	642	1	yfkO	hypothetical nadph nitroreductase oxidoreductase protein	K00540	NA	X	NA
484	Sc	SPICI03_032	AM285304	32	23564	25096	1533	1	yfmM	putative abc transporter atp-binding component abc transporter protein	NA	NA	X	NA
664	Sc	SPICI03_187	AM285304	187	164673	166232	1560	1	yieM	hypothetical two-component regulator system yiem receptor component protein	NA	NA	X	NA
179	Sc	SPICI09_007	AM285310	7	6964	8403	1440	-1	ykbA	hypothetical amino acid/polyamine permease transmembrane protein	NA	NA	X	NA
574	Sc	SPICI03_088	AM285304	88	75629	77296	1668	1	ykqC	conserved hypothetical upf0036 protein	NA	NA	X	NA
295	Sc	SPICI20_030	AM285321	30	20816	22408	1593	-1	ykrM	putative cation transporter transmembrane protein	NA	NA	X	NA
676	Sc	SPICI03_211	AM285304	211	184154	184738	585	1	ylbH	hypothetical n-6 adenine-specific dna methylase protein	NA	NA	X	NA
65	Sc	SPICI01A_036	AM285301	36	24253	24627	375	-1	yloB	hypothetical cation-transporting p-type atpase c-terminal truncated transmembrane protein	NA	NA	X	NA
65	Sc	SPICI01A_034	AM285301	34	23044	24036	993	-1	yloB	hypothetical cation-transporting p-type atpase n-terminal and c-terminal truncated transmembrane protein	NA	NA	X	NA
65	Sc	SPICI01A_033	AM285301	33	21960	23084	1125	-1	yloB	hypothetical cation-transporting p-type atpase n-terminal truncated transmembrane protein	NA	NA	X	NA
220	Sc	SPICI16_037	AM285317	37	35024	35632	609	-1	yloS	hypothetical thiamin pyrophosphokinase protein	NA	NA	X	NA
217	Sc	SPICI16_034	AM285317	34	32779	33117	339	-1	yloU	conserved hypothetical duf322 protein	NA	NA	X	NA
516	Sc	SPICI02_022	AM285303	22	18733	19053	321	1	ylxM	conserved hypothetical protein	NA	NA	X	NA
233	Sc	SPICI18_011	AM285319	11	9152	9457	306	-1	ylxQ	putative ribosomal protein l7ae	NA	NA	X	NA
547	Sc	SPICI03_057	AM285304	57	45511	46098	588	1	yosQ	hypothetical endonuclease protein	NA	NA	X	NA
187	Sc	SPICI09_033	AM285310	33	28761	29087	327	-1	ypsB	conserved hypothetical protein	NA	NA	X	NA
713	Sc	SPICI03_261	AM285304	261	234942	236324	1383	1	yqfR	probable atp-binding rna helicase protein	NA	NA	X	NA
685	Sc	SPICI03_221	AM285304	221	195638	196393	756	1	ytjP	putative metallopeptidase n-terminal truncated protein	NA	NA	X	NA
286	Sc	SPICI01B_126	AM285302	126	113663	114754	1092	1	ytoP	probable metallopeptidase m42 family protein	NA	NA	X	NA
500	Sc	SPICI02_060	AM285303	60	47427	47654	228	-1	yutI	hypothetical nitrogen fixation protein	NA	NA	X	NA
333	Sc	SPICI20_078	AM285321	78	69287	69889	603	1	yvyE	conserved hypothetical upf0029 protein	NA	NA	X	NA
86	Sc	SPICI04_112	AM285305	112	84757	85557	801	1	yxkO	hypothetical carbohydrate kinase c-terminal truncated transmembrane protein	NA	NA	X	NA
86	Sc	SPICI04_113	AM285305	113	85533	86222	690	1	yxkO	hypothetical carbohydrate kinase n-terminal truncated protein	NA	NA	X	NA
566	SmI	SMIPMB4A_v3c6420	SMIPMB4A_v3Contig3A	30	28685	30190	1506	1	arcD	arginine/ornithine antiporter	NA	NA	X	NA
525	SmI	SMIPMB4A_v3c5870	SMIPMB4A_v3Contig2A	55	60087	60350	264	-1	atpC	F0F1 ATP synthase subunit epsilon	NA	NA	X	NA
531	SmI	SMIPMB4A_v3c5930	SMIPMB4A_v3Contig2A	61	65350	65652	303	-1	atpE	F0F1 ATP synthase subunit C	NA	NA	X	NA
618	SmI	SMIPMB4A_v3c6950	SMIPMB4A_v3Contig3A	82	72467	73441	975	1	cps	glycosyltransferase	NA	NA	X	NA
737	SmI	SMIPMB4A_v3c8430	SMIPMB4A_v3Contig3C	50	54708	55316	609	1	dck	deoxyadenosine/deoxycytidine kinase	NA	NA	X	NA
287	SmI	SMIPMB4A_v3c2360	SMIPMB4A_v3Contig1H	18	19655	20497	843	1	degV	DegV family protein	NA	NA	X	NA
288	SmI	SMIPMB4A_v3c2370	SMIPMB4A_v3Contig1H	19	20513	21370	858	1	degV	DegV family protein	NA	NA	X	NA
797	SmI	SMIPMB4A_v3c9360	SMIPMB4A_v3Contig3E	70	91790	93328	1539	1	fib	fibril protein	NA	NA	X	NA
295	SmI	SMIPMB4A_v3c2450	SMIPMB4A_v3Contig1H	27	28412	30004	1593	-1	ktrB	potassium uptake protein KtrB	NA	NA	X	NA
692	SmI	SMIPMB4A_v3c7770	SMIPMB4A_v3Contig3B	72	79352	80341	990	1	lacI	LacI family transcriptional regulator	NA	NA	X	NA
493	SmI	SMIPMB4A_v3c5530	SMIPMB4A_v3Contig2A	21	21634	22839	1206	-1	lgt	prolipoprotein diacylglyceryl transferase	NA	NA	X	NA
91	SmI	SMIPMB4A_v3c1840	SMIPMB4A_v3Contig1E	14	14672	16738	2067	-1	mngA	PTS system 2-O-a-mannosyl-D-glycerate specific transporter IIABC component	K11200	NA	X	NA
345	SmI	SMIPMB4A_v3c3060	SMIPMB4A_v3Contig1J	19	30891	31637	747	-1	NA	4-diphosphocytidyl-2-C-methyl-D-erythritol kinase	NA	NA	X	NA
484	SmI	SMIPMB4A_v3c5440	SMIPMB4A_v3Contig2A	12	10903	12435	1533	-1	NA	ABC transporter ATP-binding protein	NA	NA	X	NA
812	SmI	SMIPMB4A_v3c9720	SMIPMB4A_v3Contig4B	6	5261	6061	801	-1	NA	ABC transporter ATP-binding protein	NA	NA	X	NA
777	SmI	SMIPMB4A_v3c9080	SMIPMB4A_v3Contig3E	45	60657	64748	4092	1	NA	ABC transporter permease	NA	NA	X	NA
264	SmI	SMIPMB4A_v3c1970	SMIPMB4A_v3Contig1E	27	33962	35383	1422	1	NA	adhesion-like transmembrane protein	NA	NA	X	NA
340	SmI	SMIPMB4A_v3c2990	SMIPMB4A_v3Contig1J	12	17375	18514	1140	-1	NA	adhesion-like transmembrane protein	NA	NA	X	NA
193	SmI	SMIPMB4A_v3c0990	SMIPMB4A_v3Contig1C	39	51567	52406	840	-1	NA	aldose 1-epimerase family protein	NA	NA	X	NA
488	SmI	SMIPMB4A_v3c5480	SMIPMB4A_v3Contig2A	16	14396	15814	1419	-1	NA	amino acid permease	NA	NA	X	NA
713	SmI	SMIPMB4A_v3c8110	SMIPMB4A_v3Contig3C	19	22053	23435	1383	1	NA	ATP-dependent RNA helicase	NA	NA	X	NA
324	SmI	SMIPMB4A_v3c2750	SMIPMB4A_v3Contig1I	20	19234	21054	1821	-1	NA	ATPase AAA-2 domain-containing protein	NA	NA	X	NA
524	SmI	SMIPMB4A_v3c5860	SMIPMB4A_v3Contig2A	54	59266	59943	678	-1	NA	Cof-like hydrolase	NA	NA	X	NA
451	SmI	SMIPMB4A_v3c4610	SMIPMB4A_v3Contig1N	25	24394	24822	429	1	NA	diacylglycerol kinase	NA	NA	X	NA
187	SmI	SMIPMB4A_v3c0930	SMIPMB4A_v3Contig1C	33	47555	47881	327	-1	NA	DivIVA domain-containing protein	NA	NA	X	NA
556	SmI	SMIPMB4A_v3c6320	SMIPMB4A_v3Contig3A	20	17992	18543	552	1	NA	DNA directed RNA polymerase subunit delta	NA	NA	X	NA
475	SmI	SMIPMB4A_v3c5350	SMIPMB4A_v3Contig2A	3	1921	2256	336	-1	NA	DNA-directed RNA polymerase subunit alpha	NA	NA	X	NA
547	SmI	SMIPMB4A_v3c6230	SMIPMB4A_v3Contig3A	11	10034	10621	588	1	NA	endonuclease	NA	NA	X	NA
165	SmI	SMIPMB4A_v3c0460	SMIPMB4A_v3Contig1B	10	8643	9215	573	-1	NA	glycoprotease	NA	NA	X	NA
181	SmI	SMIPMB4A_v3c0740	SMIPMB4A_v3Contig1C	16	16868	17530	663	-1	NA	HAD superfamily hydrolase	NA	NA	X	NA
177	SmI	SMIPMB4A_v3c0680	SMIPMB4A_v3Contig1C	11	12178	12831	654	-1	NA	hydrolase	NA	NA	X	NA
9	SmI	SMIPMB4A_v3c1420	SMIPMB4A_v3Contig1D	29	30753	32285	1533	-1	NA	hypothetical protein	NA	NA	X	NA
9	SmI	SMIPMB4A_v3c1510	SMIPMB4A_v3Contig1D	38	41408	43015	1608	-1	NA	hypothetical protein	NA	NA	X	NA
9	SmI	SMIPMB4A_v3c5180	SMIPMB4A_v3Contig1O	8	8265	9422	1158	-1	NA	hypothetical protein	NA	NA	X	NA
9	SmI	SMIPMB4A_v3c9190	SMIPMB4A_v3Contig3E	53	73383	74960	1578	1	NA	hypothetical protein	NA	NA	X	NA
9	SmI	SMIPMB4A_v3c9770	SMIPMB4A_v3Contig4B	11	13457	15085	1629	-1	NA	hypothetical protein	NA	NA	X	NA
43	SmI	SMIPMB4A_v3c1860	SMIPMB4A_v3Contig1E	16	17708	21232	3525	-1	NA	hypothetical protein	NA	NA	X	NA
45	SmI	SMIPMB4A_v3c3160	SMIPMB4A_v3Contig1J	29	41245	44181	2937	-1	NA	hypothetical protein	NA	NA	X	NA
45	SmI	SMIPMB4A_v3c9600	SMIPMB4A_v3Contig4A	3	1652	4627	2976	-1	NA	hypothetical protein	NA	NA	X	NA
64	SmI	SMIPMB4A_v3c1680	SMIPMB4A_v3Contig1D	53	60736	61119	384	-1	NA	hypothetical protein	NA	NA	X	NA
64	SmI	SMIPMB4A_v3c1690	SMIPMB4A_v3Contig1E	1	166	789	624	-1	NA	hypothetical protein	NA	NA	X	NA
68	SmI	SMIPMB4A_v3c8610	SMIPMB4A_v3Contig3E	1	114	2996	2883	1	NA	hypothetical protein	NA	NA	X	NA
69	SmI	SMIPMB4A_v3c9570	SMIPMB4A_v3Contig3F	11	12730	14685	1956	-1	NA	hypothetical protein	NA	NA	X	NA
69	SmI	SMIPMB4A_v3c9630	SMIPMB4A_v3Contig4A	6	8226	10970	2745	-1	NA	hypothetical protein	NA	NA	X	NA
87	SmI	SMIPMB4A_v3c1200	SMIPMB4A_v3Contig1D	8	9137	10864	1728	-1	NA	hypothetical protein	NA	NA	X	NA
89	SmI	SMIPMB4A_v3c1760	SMIPMB4A_v3Contig1E	7	6464	7891	1428	-1	NA	hypothetical protein	NA	NA	X	NA
92	SmI	SMIPMB4A_v3c2050	SMIPMB4A_v3Contig1F	2	1013	2962	1950	-1	NA	hypothetical protein	NA	NA	X	NA
96	SmI	SMIPMB4A_v3c2910	SMIPMB4A_v3Contig1J	4	5442	6590	1149	-1	NA	hypothetical protein	NA	NA	X	NA
98	SmI	SMIPMB4A_v3c3000	SMIPMB4A_v3Contig1J	13	18659	22150	3492	-1	NA	hypothetical protein	NA	NA	X	NA
101	SmI	SMIPMB4A_v3c3740	SMIPMB4A_v3Contig1J	87	116509	117522	1014	1	NA	hypothetical protein	NA	NA	X	NA
104	SmI	SMIPMB4A_v3c8120	SMIPMB4A_v3Contig3C	20	23581	25539	1959	1	NA	hypothetical protein	NA	NA	X	NA
133	SmI	SMIPMB4A_v3c0100	SMIPMB4A_v3Contig1A	10	12131	13057	927	-1	NA	hypothetical protein	NA	NA	X	NA
136	SmI	SMIPMB4A_v3c0130	SMIPMB4A_v3Contig1A	13	14501	15718	1218	-1	NA	hypothetical protein	NA	NA	X	NA
142	SmI	SMIPMB4A_v3c0190	SMIPMB4A_v3Contig1A	19	22200	22604	405	-1	NA	hypothetical protein	NA	NA	X	NA
143	SmI	SMIPMB4A_v3c0200	SMIPMB4A_v3Contig1A	20	22619	23368	750	-1	NA	hypothetical protein	NA	NA	X	NA
144	SmI	SMIPMB4A_v3c0210	SMIPMB4A_v3Contig1A	21	23361	23786	426	-1	NA	hypothetical protein	NA	NA	X	NA
150	SmI	SMIPMB4A_v3c0270	SMIPMB4A_v3Contig1A	27	28235	28753	519	-1	NA	hypothetical protein	NA	NA	X	NA
155	SmI	SMIPMB4A_v3c0350	SMIPMB4A_v3Contig1A	33	39187	40515	1329	-1	NA	hypothetical protein	NA	NA	X	NA
156	SmI	SMIPMB4A_v3c0370	SMIPMB4A_v3Contig1B	1	128	568	441	-1	NA	hypothetical protein	NA	NA	X	NA
158	SmI	SMIPMB4A_v3c0390	SMIPMB4A_v3Contig1B	3	2661	3122	462	1	NA	hypothetical protein	NA	NA	X	NA
159	SmI	SMIPMB4A_v3c0400	SMIPMB4A_v3Contig1B	4	3142	3684	543	-1	NA	hypothetical protein	NA	NA	X	NA
161	SmI	SMIPMB4A_v3c0420	SMIPMB4A_v3Contig1B	6	4632	6656	2025	-1	NA	hypothetical protein	NA	NA	X	NA
162	SmI	SMIPMB4A_v3c0430	SMIPMB4A_v3Contig1B	7	6720	7334	615	-1	NA	hypothetical protein	NA	NA	X	NA
163	SmI	SMIPMB4A_v3c0440	SMIPMB4A_v3Contig1B	8	7440	8156	717	-1	NA	hypothetical protein	NA	NA	X	NA
168	SmI	SMIPMB4A_v3c0490	SMIPMB4A_v3Contig1B	13	10799	12664	1866	-1	NA	hypothetical protein	NA	NA	X	NA
170	SmI	SMIPMB4A_v3c0520	SMIPMB4A_v3Contig1B	15	13921	14859	939	-1	NA	hypothetical protein	NA	NA	X	NA
173	SmI	SMIPMB4A_v3c0610	SMIPMB4A_v3Contig1C	4	4080	4658	579	-1	NA	hypothetical protein	NA	NA	X	NA
175	SmI	SMIPMB4A_v3c0660	SMIPMB4A_v3Contig1C	9	9896	11113	1218	-1	NA	hypothetical protein	NA	NA	X	NA
176	SmI	SMIPMB4A_v3c0670	SMIPMB4A_v3Contig1C	10	11281	12111	831	1	NA	hypothetical protein	NA	NA	X	NA
178	SmI	SMIPMB4A_v3c0690	SMIPMB4A_v3Contig1C	12	12858	13553	696	-1	NA	hypothetical protein	NA	NA	X	NA
182	SmI	SMIPMB4A_v3c0880	SMIPMB4A_v3Contig1C	28	39647	41839	2193	-1	NA	hypothetical protein	NA	NA	X	NA
183	SmI	SMIPMB4A_v3c0890	SMIPMB4A_v3Contig1C	29	41915	42817	903	-1	NA	hypothetical protein	NA	NA	X	NA
186	SmI	SMIPMB4A_v3c0920	SMIPMB4A_v3Contig1C	32	46067	46993	927	-1	NA	hypothetical protein	NA	NA	X	NA
191	SmI	SMIPMB4A_v3c0970	SMIPMB4A_v3Contig1C	37	49521	50351	831	1	NA	hypothetical protein	NA	NA	X	NA
192	SmI	SMIPMB4A_v3c0980	SMIPMB4A_v3Contig1C	38	50420	50977	558	-1	NA	hypothetical protein	NA	NA	X	NA
195	SmI	SMIPMB4A_v3c1030	SMIPMB4A_v3Contig1C	41	54133	54789	657	-1	NA	hypothetical protein	NA	NA	X	NA
196	SmI	SMIPMB4A_v3c1040	SMIPMB4A_v3Contig1C	42	54833	55402	570	-1	NA	hypothetical protein	NA	NA	X	NA
199	SmI	SMIPMB4A_v3c1070	SMIPMB4A_v3Contig1C	45	56750	57436	687	-1	NA	hypothetical protein	NA	NA	X	NA
200	SmI	SMIPMB4A_v3c1080	SMIPMB4A_v3Contig1C	46	57486	57839	354	-1	NA	hypothetical protein	NA	NA	X	NA
201	SmI	SMIPMB4A_v3c1090	SMIPMB4A_v3Contig1C	47	57920	58576	657	-1	NA	hypothetical protein	NA	NA	X	NA
204	SmI	SMIPMB4A_v3c1130	SMIPMB4A_v3Contig1D	1	310	1440	1131	1	NA	hypothetical protein	NA	NA	X	NA
209	SmI	SMIPMB4A_v3c1180	SMIPMB4A_v3Contig1D	6	7588	7938	351	-1	NA	hypothetical protein	NA	NA	X	NA
212	SmI	SMIPMB4A_v3c1220	SMIPMB4A_v3Contig1D	10	11818	12414	597	-1	NA	hypothetical protein	NA	NA	X	NA
215	SmI	SMIPMB4A_v3c1250	SMIPMB4A_v3Contig1D	13	15149	15841	693	-1	NA	hypothetical protein	NA	NA	X	NA
217	SmI	SMIPMB4A_v3c1280	SMIPMB4A_v3Contig1D	15	18746	19084	339	-1	NA	hypothetical protein	NA	NA	X	NA
218	SmI	SMIPMB4A_v3c1300	SMIPMB4A_v3Contig1D	17	19782	20405	624	1	NA	hypothetical protein	NA	NA	X	NA
227	SmI	SMIPMB4A_v3c1390	SMIPMB4A_v3Contig1D	26	28381	28629	249	-1	NA	hypothetical protein	NA	NA	X	NA
239	SmI	SMIPMB4A_v3c1600	SMIPMB4A_v3Contig1D	45	52559	52753	195	-1	NA	hypothetical protein	NA	NA	X	NA
241	SmI	SMIPMB4A_v3c1620	SMIPMB4A_v3Contig1D	47	54351	56003	1653	-1	NA	hypothetical protein	NA	NA	X	NA
248	SmI	SMIPMB4A_v3c1720	SMIPMB4A_v3Contig1E	4	4067	4483	417	1	NA	hypothetical protein	NA	NA	X	NA
252	SmI	SMIPMB4A_v3c1800	SMIPMB4A_v3Contig1E	10	11514	12194	681	-1	NA	hypothetical protein	NA	NA	X	NA
253	SmI	SMIPMB4A_v3c1810	SMIPMB4A_v3Contig1E	11	12302	12826	525	-1	NA	hypothetical protein	NA	NA	X	NA
257	SmI	SMIPMB4A_v3c1900	SMIPMB4A_v3Contig1E	20	25338	25664	327	1	NA	hypothetical protein	NA	NA	X	NA
265	SmI	SMIPMB4A_v3c1980	SMIPMB4A_v3Contig1E	28	36239	37375	1137	-1	NA	hypothetical protein	NA	NA	X	NA
266	SmI	SMIPMB4A_v3c1990	SMIPMB4A_v3Contig1E	29	37656	37925	270	-1	NA	hypothetical protein	NA	NA	X	NA
269	SmI	SMIPMB4A_v3c2030	SMIPMB4A_v3Contig1E	32	40404	41564	1161	-1	NA	hypothetical protein	NA	NA	X	NA
270	SmI	SMIPMB4A_v3c2060	SMIPMB4A_v3Contig1F	3	3153	3767	615	-1	NA	hypothetical protein	NA	NA	X	NA
275	SmI	SMIPMB4A_v3c2220	SMIPMB4A_v3Contig1H	4	5607	7238	1632	-1	NA	hypothetical protein	NA	NA	X	NA
276	SmI	SMIPMB4A_v3c2230	SMIPMB4A_v3Contig1H	5	7312	8121	810	-1	NA	hypothetical protein	NA	NA	X	NA
277	SmI	SMIPMB4A_v3c2240	SMIPMB4A_v3Contig1H	6	8305	8646	342	1	NA	hypothetical protein	NA	NA	X	NA
278	SmI	SMIPMB4A_v3c2270	SMIPMB4A_v3Contig1H	9	11538	11783	246	1	NA	hypothetical protein	NA	NA	X	NA
280	SmI	SMIPMB4A_v3c2290	SMIPMB4A_v3Contig1H	11	13158	13664	507	-1	NA	hypothetical protein	NA	NA	X	NA
281	SmI	SMIPMB4A_v3c2300	SMIPMB4A_v3Contig1H	12	13667	14020	354	-1	NA	hypothetical protein	NA	NA	X	NA
282	SmI	SMIPMB4A_v3c2310	SMIPMB4A_v3Contig1H	13	14153	15382	1230	-1	NA	hypothetical protein	NA	NA	X	NA
283	SmI	SMIPMB4A_v3c2320	SMIPMB4A_v3Contig1H	14	15577	16752	1176	-1	NA	hypothetical protein	NA	NA	X	NA
291	SmI	SMIPMB4A_v3c2410	SMIPMB4A_v3Contig1H	23	23059	24369	1311	-1	NA	hypothetical protein	NA	NA	X	NA
293	SmI	SMIPMB4A_v3c2430	SMIPMB4A_v3Contig1H	25	25854	26540	687	-1	NA	hypothetical protein	NA	NA	X	NA
301	SmI	SMIPMB4A_v3c2510	SMIPMB4A_v3Contig1H	33	36042	37667	1626	-1	NA	hypothetical protein	NA	NA	X	NA
303	SmI	SMIPMB4A_v3c2530	SMIPMB4A_v3Contig1H	35	38351	38641	291	-1	NA	hypothetical protein	NA	NA	X	NA
307	SmI	SMIPMB4A_v3c2580	SMIPMB4A_v3Contig1I	3	2706	3512	807	1	NA	hypothetical protein	NA	NA	X	NA
310	SmI	SMIPMB4A_v3c2610	SMIPMB4A_v3Contig1I	6	4970	5425	456	1	NA	hypothetical protein	NA	NA	X	NA
311	SmI	SMIPMB4A_v3c2620	SMIPMB4A_v3Contig1I	7	5588	5956	369	-1	NA	hypothetical protein	NA	NA	X	NA
312	SmI	SMIPMB4A_v3c2630	SMIPMB4A_v3Contig1I	8	5987	6973	987	-1	NA	hypothetical protein	NA	NA	X	NA
313	SmI	SMIPMB4A_v3c2640	SMIPMB4A_v3Contig1I	9	7320	8114	795	-1	NA	hypothetical protein	NA	NA	X	NA
320	SmI	SMIPMB4A_v3c2710	SMIPMB4A_v3Contig1I	16	13638	15887	2250	1	NA	hypothetical protein	NA	NA	X	NA
321	SmI	SMIPMB4A_v3c2720	SMIPMB4A_v3Contig1I	17	15887	17587	1701	1	NA	hypothetical protein	NA	NA	X	NA
325	SmI	SMIPMB4A_v3c2760	SMIPMB4A_v3Contig1I	21	21113	22210	1098	-1	NA	hypothetical protein	NA	NA	X	NA
326	SmI	SMIPMB4A_v3c2770	SMIPMB4A_v3Contig1I	22	22210	24582	2373	-1	NA	hypothetical protein	NA	NA	X	NA
331	SmI	SMIPMB4A_v3c2820	SMIPMB4A_v3Contig1I	27	30883	31839	957	-1	NA	hypothetical protein	NA	NA	X	NA
333	SmI	SMIPMB4A_v3c2840	SMIPMB4A_v3Contig1I	29	32710	33312	603	1	NA	hypothetical protein	NA	NA	X	NA
335	SmI	SMIPMB4A_v3c2860	SMIPMB4A_v3Contig1I	31	33912	35951	2040	-1	NA	hypothetical protein	NA	NA	X	NA
337	SmI	SMIPMB4A_v3c2930	SMIPMB4A_v3Contig1J	6	11012	13336	2325	-1	NA	hypothetical protein	NA	NA	X	NA
338	SmI	SMIPMB4A_v3c2940	SMIPMB4A_v3Contig1J	7	13405	14253	849	-1	NA	hypothetical protein	NA	NA	X	NA
350	SmI	SMIPMB4A_v3c3110	SMIPMB4A_v3Contig1J	24	35582	36313	732	1	NA	hypothetical protein	NA	NA	X	NA
354	SmI	SMIPMB4A_v3c3170	SMIPMB4A_v3Contig1J	30	44516	45100	585	-1	NA	hypothetical protein	NA	NA	X	NA
385	SmI	SMIPMB4A_v3c3500	SMIPMB4A_v3Contig1J	63	82829	84745	1917	1	NA	hypothetical protein	NA	NA	X	NA
388	SmI	SMIPMB4A_v3c3530	SMIPMB4A_v3Contig1J	66	86324	86632	309	1	NA	hypothetical protein	NA	NA	X	NA
393	SmI	SMIPMB4A_v3c3580	SMIPMB4A_v3Contig1J	71	90704	91063	360	1	NA	hypothetical protein	NA	NA	X	NA
394	SmI	SMIPMB4A_v3c3590	SMIPMB4A_v3Contig1J	72	91182	92186	1005	1	NA	hypothetical protein	NA	NA	X	NA
395	SmI	SMIPMB4A_v3c3600	SMIPMB4A_v3Contig1J	73	92206	95166	2961	1	NA	hypothetical protein	NA	NA	X	NA
399	SmI	SMIPMB4A_v3c3650	SMIPMB4A_v3Contig1J	78	101584	103245	1662	1	NA	hypothetical protein	NA	NA	X	NA
407	SmI	SMIPMB4A_v3c3750	SMIPMB4A_v3Contig1J	88	117512	118006	495	-1	NA	hypothetical protein	NA	NA	X	NA
411	SmI	SMIPMB4A_v3c3860	SMIPMB4A_v3Contig1K	6	4670	5194	525	1	NA	hypothetical protein	NA	NA	X	NA
414	SmI	SMIPMB4A_v3c3900	SMIPMB4A_v3Contig1K	10	7325	7633	309	1	NA	hypothetical protein	NA	NA	X	NA
416	SmI	SMIPMB4A_v3c3940	SMIPMB4A_v3Contig1K	14	11404	11910	507	1	NA	hypothetical protein	NA	NA	X	NA
417	SmI	SMIPMB4A_v3c3950	SMIPMB4A_v3Contig1K	15	12078	12812	735	1	NA	hypothetical protein	NA	NA	X	NA
421	SmI	SMIPMB4A_v3c4040	SMIPMB4A_v3Contig1K	21	18059	19306	1248	1	NA	hypothetical protein	NA	NA	X	NA
422	SmI	SMIPMB4A_v3c4050	SMIPMB4A_v3Contig1K	22	19314	19916	603	1	NA	hypothetical protein	NA	NA	X	NA
423	SmI	SMIPMB4A_v3c4060	SMIPMB4A_v3Contig1K	23	19906	20517	612	1	NA	hypothetical protein	NA	NA	X	NA
424	SmI	SMIPMB4A_v3c4070	SMIPMB4A_v3Contig1K	24	20525	21046	522	1	NA	hypothetical protein	NA	NA	X	NA
426	SmI	SMIPMB4A_v3c4090	SMIPMB4A_v3Contig1K	26	22862	23638	777	1	NA	hypothetical protein	NA	NA	X	NA
427	SmI	SMIPMB4A_v3c4110	SMIPMB4A_v3Contig1K	28	24922	25710	789	-1	NA	hypothetical protein	NA	NA	X	NA
428	SmI	SMIPMB4A_v3c4120	SMIPMB4A_v3Contig1K	29	25843	26880	1038	-1	NA	hypothetical protein	NA	NA	X	NA
433	SmI	SMIPMB4A_v3c4230	SMIPMB4A_v3Contig1M	5	5345	6091	747	-1	NA	hypothetical protein	NA	NA	X	NA
438	SmI	SMIPMB4A_v3c4300	SMIPMB4A_v3Contig1M	12	11354	13327	1974	-1	NA	hypothetical protein	NA	NA	X	NA
440	SmI	SMIPMB4A_v3c4320	SMIPMB4A_v3Contig1M	14	14467	15375	909	-1	NA	hypothetical protein	NA	NA	X	NA
441	SmI	SMIPMB4A_v3c4330	SMIPMB4A_v3Contig1M	15	15493	15996	504	-1	NA	hypothetical protein	NA	NA	X	NA
447	SmI	SMIPMB4A_v3c4500	SMIPMB4A_v3Contig1N	14	12650	12802	153	1	NA	hypothetical protein	NA	NA	X	NA
448	SmI	SMIPMB4A_v3c4520	SMIPMB4A_v3Contig1N	16	13767	14384	618	-1	NA	hypothetical protein	NA	NA	X	NA
453	SmI	SMIPMB4A_v3c4630	SMIPMB4A_v3Contig1N	27	25238	26308	1071	1	NA	hypothetical protein	NA	NA	X	NA
454	SmI	SMIPMB4A_v3c4640	SMIPMB4A_v3Contig1N	28	26336	27121	786	-1	NA	hypothetical protein	NA	NA	X	NA
458	SmI	SMIPMB4A_v3c4680	SMIPMB4A_v3Contig1N	32	30453	31796	1344	1	NA	hypothetical protein	NA	NA	X	NA
459	SmI	SMIPMB4A_v3c4690	SMIPMB4A_v3Contig1N	33	31928	32437	510	1	NA	hypothetical protein	NA	NA	X	NA
466	SmI	SMIPMB4A_v3c4760	SMIPMB4A_v3Contig1N	40	38522	40138	1617	1	NA	hypothetical protein	NA	NA	X	NA
470	SmI	SMIPMB4A_v3c4810	SMIPMB4A_v3Contig1N	45	45340	45750	411	1	NA	hypothetical protein	NA	NA	X	NA
471	SmI	SMIPMB4A_v3c4820	SMIPMB4A_v3Contig1N	46	45843	46859	1017	1	NA	hypothetical protein	NA	NA	X	NA
473	SmI	SMIPMB4A_v3c5330	SMIPMB4A_v3Contig2A	1	85	348	264	-1	NA	hypothetical protein	NA	NA	X	NA
478	SmI	SMIPMB4A_v3c5380	SMIPMB4A_v3Contig2A	6	4729	5433	705	-1	NA	hypothetical protein	NA	NA	X	NA
481	SmI	SMIPMB4A_v3c5410	SMIPMB4A_v3Contig2A	9	9553	9876	324	-1	NA	hypothetical protein	NA	NA	X	NA
482	SmI	SMIPMB4A_v3c5420	SMIPMB4A_v3Contig2A	10	9932	10573	642	-1	NA	hypothetical protein	NA	NA	X	NA
485	SmI	SMIPMB4A_v3c5450	SMIPMB4A_v3Contig2A	13	12697	13053	357	-1	NA	hypothetical protein	NA	NA	X	NA
487	SmI	SMIPMB4A_v3c5470	SMIPMB4A_v3Contig2A	15	14050	14406	357	1	NA	hypothetical protein	NA	NA	X	NA
496	SmI	SMIPMB4A_v3c5560	SMIPMB4A_v3Contig2A	24	25889	27397	1509	-1	NA	hypothetical protein	NA	NA	X	NA
501	SmI	SMIPMB4A_v3c5610	SMIPMB4A_v3Contig2A	29	34483	35976	1494	-1	NA	hypothetical protein	NA	NA	X	NA
503	SmI	SMIPMB4A_v3c5630	SMIPMB4A_v3Contig2A	31	36484	36771	288	-1	NA	hypothetical protein	NA	NA	X	NA
505	SmI	SMIPMB4A_v3c5650	SMIPMB4A_v3Contig2A	33	37239	38729	1491	-1	NA	hypothetical protein	NA	NA	X	NA
507	SmI	SMIPMB4A_v3c5680	SMIPMB4A_v3Contig2A	36	41871	42404	534	-1	NA	hypothetical protein	NA	NA	X	NA
514	SmI	SMIPMB4A_v3c5750	SMIPMB4A_v3Contig2A	43	50142	51017	876	-1	NA	hypothetical protein	NA	NA	X	NA
519	SmI	SMIPMB4A_v3c5800	SMIPMB4A_v3Contig2A	48	54352	55110	759	-1	NA	hypothetical protein	NA	NA	X	NA
542	SmI	SMIPMB4A_v3c6190	SMIPMB4A_v3Contig3A	6	7482	8051	570	1	NA	hypothetical protein	NA	NA	X	NA
544	SmI	SMIPMB4A_v3c6200	SMIPMB4A_v3Contig3A	8	8264	8701	438	1	NA	hypothetical protein	NA	NA	X	NA
562	SmI	SMIPMB4A_v3c6380	SMIPMB4A_v3Contig3A	26	24347	25111	765	1	NA	hypothetical protein	NA	NA	X	NA
563	SmI	SMIPMB4A_v3c6390	SMIPMB4A_v3Contig3A	27	25183	26058	876	1	NA	hypothetical protein	NA	NA	X	NA
568	SmI	SMIPMB4A_v3c6440	SMIPMB4A_v3Contig3A	32	31489	33138	1650	1	NA	hypothetical protein	NA	NA	X	NA
569	SmI	SMIPMB4A_v3c6470	SMIPMB4A_v3Contig3A	33	34440	35969	1530	1	NA	hypothetical protein	NA	NA	X	NA
580	SmI	SMIPMB4A_v3c6580	SMIPMB4A_v3Contig3A	44	49169	50233	1065	1	NA	hypothetical protein	NA	NA	X	NA
581	SmI	SMIPMB4A_v3c6590	SMIPMB4A_v3Contig3A	45	50679	51608	930	1	NA	hypothetical protein	NA	NA	X	NA
584	SmI	SMIPMB4A_v3c6620	SMIPMB4A_v3Contig3A	48	53577	54800	1224	1	NA	hypothetical protein	NA	NA	X	NA
586	SmI	SMIPMB4A_v3c6640	SMIPMB4A_v3Contig3A	50	55293	55787	495	-1	NA	hypothetical protein	NA	NA	X	NA
616	SmI	SMIPMB4A_v3c6930	SMIPMB4A_v3Contig3A	80	71659	71838	180	1	NA	hypothetical protein	NA	NA	X	NA
617	SmI	SMIPMB4A_v3c6940	SMIPMB4A_v3Contig3A	81	71871	72347	477	-1	NA	hypothetical protein	NA	NA	X	NA
619	SmI	SMIPMB4A_v3c6960	SMIPMB4A_v3Contig3A	83	73442	74179	738	1	NA	hypothetical protein	NA	NA	X	NA
627	SmI	SMIPMB4A_v3c7040	SMIPMB4A_v3Contig3B	3	2484	2801	318	1	NA	hypothetical protein	NA	NA	X	NA
628	SmI	SMIPMB4A_v3c7050	SMIPMB4A_v3Contig3B	4	2964	3452	489	1	NA	hypothetical protein	NA	NA	X	NA
629	SmI	SMIPMB4A_v3c7060	SMIPMB4A_v3Contig3B	5	3452	3922	471	1	NA	hypothetical protein	NA	NA	X	NA
630	SmI	SMIPMB4A_v3c7070	SMIPMB4A_v3Contig3B	6	3998	4846	849	1	NA	hypothetical protein	NA	NA	X	NA
632	SmI	SMIPMB4A_v3c7090	SMIPMB4A_v3Contig3B	8	5349	5600	252	1	NA	hypothetical protein	NA	NA	X	NA
648	SmI	SMIPMB4A_v3c7290	SMIPMB4A_v3Contig3B	24	25038	26798	1761	1	NA	hypothetical protein	NA	NA	X	NA
656	SmI	SMIPMB4A_v3c7370	SMIPMB4A_v3Contig3B	32	35347	37389	2043	1	NA	hypothetical protein	NA	NA	X	NA
657	SmI	SMIPMB4A_v3c7380	SMIPMB4A_v3Contig3B	33	37472	39679	2208	1	NA	hypothetical protein	NA	NA	X	NA
658	SmI	SMIPMB4A_v3c7390	SMIPMB4A_v3Contig3B	34	39793	40362	570	1	NA	hypothetical protein	NA	NA	X	NA
659	SmI	SMIPMB4A_v3c7400	SMIPMB4A_v3Contig3B	35	40375	41133	759	1	NA	hypothetical protein	NA	NA	X	NA
660	SmI	SMIPMB4A_v3c7410	SMIPMB4A_v3Contig3B	36	41148	41861	714	1	NA	hypothetical protein	NA	NA	X	NA
661	SmI	SMIPMB4A_v3c7420	SMIPMB4A_v3Contig3B	37	41910	44651	2742	1	NA	hypothetical protein	NA	NA	X	NA
662	SmI	SMIPMB4A_v3c7430	SMIPMB4A_v3Contig3B	38	44747	45415	669	1	NA	hypothetical protein	NA	NA	X	NA
665	SmI	SMIPMB4A_v3c7470	SMIPMB4A_v3Contig3B	42	49090	49335	246	-1	NA	hypothetical protein	NA	NA	X	NA
666	SmI	SMIPMB4A_v3c7480	SMIPMB4A_v3Contig3B	43	49431	50132	702	1	NA	hypothetical protein	NA	NA	X	NA
670	SmI	SMIPMB4A_v3c7520	SMIPMB4A_v3Contig3B	47	53244	54206	963	1	NA	hypothetical protein	NA	NA	X	NA
680	SmI	SMIPMB4A_v3c7640	SMIPMB4A_v3Contig3B	59	67026	68540	1515	1	NA	hypothetical protein	NA	NA	X	NA
682	SmI	SMIPMB4A_v3c7660	SMIPMB4A_v3Contig3B	61	70051	70299	249	1	NA	hypothetical protein	NA	NA	X	NA
683	SmI	SMIPMB4A_v3c7670	SMIPMB4A_v3Contig3B	62	70353	72065	1713	1	NA	hypothetical protein	NA	NA	X	NA
686	SmI	SMIPMB4A_v3c7700	SMIPMB4A_v3Contig3B	65	75429	75692	264	-1	NA	hypothetical protein	NA	NA	X	NA
687	SmI	SMIPMB4A_v3c7710	SMIPMB4A_v3Contig3B	66	75818	76291	474	1	NA	hypothetical protein	NA	NA	X	NA
688	SmI	SMIPMB4A_v3c7720	SMIPMB4A_v3Contig3B	67	76295	76738	444	1	NA	hypothetical protein	NA	NA	X	NA
689	SmI	SMIPMB4A_v3c7730	SMIPMB4A_v3Contig3B	68	76904	77614	711	1	NA	hypothetical protein	NA	NA	X	NA
695	SmI	SMIPMB4A_v3c7800	SMIPMB4A_v3Contig3B	75	83629	84822	1194	-1	NA	hypothetical protein	NA	NA	X	NA
711	SmI	SMIPMB4A_v3c8090	SMIPMB4A_v3Contig3C	17	20700	21098	399	1	NA	hypothetical protein	NA	NA	X	NA
712	SmI	SMIPMB4A_v3c8100	SMIPMB4A_v3Contig3C	18	21240	21974	735	1	NA	hypothetical protein	NA	NA	X	NA
716	SmI	SMIPMB4A_v3c8150	SMIPMB4A_v3Contig3C	23	28329	29444	1116	-1	NA	hypothetical protein	NA	NA	X	NA
717	SmI	SMIPMB4A_v3c8160	SMIPMB4A_v3Contig3C	24	29686	30081	396	1	NA	hypothetical protein	NA	NA	X	NA
718	SmI	SMIPMB4A_v3c8170	SMIPMB4A_v3Contig3C	25	30148	30318	171	1	NA	hypothetical protein	NA	NA	X	NA
724	SmI	SMIPMB4A_v3c8270	SMIPMB4A_v3Contig3C	34	39883	40215	333	1	NA	hypothetical protein	NA	NA	X	NA
728	SmI	SMIPMB4A_v3c8340	SMIPMB4A_v3Contig3C	41	47364	48413	1050	1	NA	hypothetical protein	NA	NA	X	NA
729	SmI	SMIPMB4A_v3c8350	SMIPMB4A_v3Contig3C	42	48651	48917	267	-1	NA	hypothetical protein	NA	NA	X	NA
739	SmI	SMIPMB4A_v3c8450	SMIPMB4A_v3Contig3D	2	1100	1966	867	1	NA	hypothetical protein	NA	NA	X	NA
740	SmI	SMIPMB4A_v3c8460	SMIPMB4A_v3Contig3D	3	2073	2924	852	1	NA	hypothetical protein	NA	NA	X	NA
741	SmI	SMIPMB4A_v3c8470	SMIPMB4A_v3Contig3D	4	3053	3757	705	1	NA	hypothetical protein	NA	NA	X	NA
742	SmI	SMIPMB4A_v3c8480	SMIPMB4A_v3Contig3D	5	4010	4768	759	1	NA	hypothetical protein	NA	NA	X	NA
745	SmI	SMIPMB4A_v3c8510	SMIPMB4A_v3Contig3D	8	8995	9513	519	1	NA	hypothetical protein	NA	NA	X	NA
746	SmI	SMIPMB4A_v3c8520	SMIPMB4A_v3Contig3D	9	9874	10446	573	1	NA	hypothetical protein	NA	NA	X	NA
747	SmI	SMIPMB4A_v3c8530	SMIPMB4A_v3Contig3D	10	10717	11013	297	1	NA	hypothetical protein	NA	NA	X	NA
750	SmI	SMIPMB4A_v3c8560	SMIPMB4A_v3Contig3D	13	16257	16418	162	1	NA	hypothetical protein	NA	NA	X	NA
751	SmI	SMIPMB4A_v3c8570	SMIPMB4A_v3Contig3D	14	16561	16779	219	1	NA	hypothetical protein	NA	NA	X	NA
752	SmI	SMIPMB4A_v3c8580	SMIPMB4A_v3Contig3D	15	16767	17078	312	1	NA	hypothetical protein	NA	NA	X	NA
753	SmI	SMIPMB4A_v3c8590	SMIPMB4A_v3Contig3D	16	17085	18563	1479	1	NA	hypothetical protein	NA	NA	X	NA
754	SmI	SMIPMB4A_v3c8600	SMIPMB4A_v3Contig3D	17	18591	19157	567	1	NA	hypothetical protein	NA	NA	X	NA
757	SmI	SMIPMB4A_v3c8740	SMIPMB4A_v3Contig3E	12	17344	18102	759	1	NA	hypothetical protein	NA	NA	X	NA
760	SmI	SMIPMB4A_v3c8770	SMIPMB4A_v3Contig3E	15	19588	20529	942	1	NA	hypothetical protein	NA	NA	X	NA
761	SmI	SMIPMB4A_v3c8780	SMIPMB4A_v3Contig3E	16	21462	22040	579	1	NA	hypothetical protein	NA	NA	X	NA
765	SmI	SMIPMB4A_v3c8940	SMIPMB4A_v3Contig3E	31	41510	42046	537	1	NA	hypothetical protein	NA	NA	X	NA
766	SmI	SMIPMB4A_v3c8950	SMIPMB4A_v3Contig3E	32	42218	43990	1773	1	NA	hypothetical protein	NA	NA	X	NA
769	SmI	SMIPMB4A_v3c8990	SMIPMB4A_v3Contig3E	36	49849	51399	1551	1	NA	hypothetical protein	NA	NA	X	NA
774	SmI	SMIPMB4A_v3c9040	SMIPMB4A_v3Contig3E	41	56581	57168	588	1	NA	hypothetical protein	NA	NA	X	NA
775	SmI	SMIPMB4A_v3c9060	SMIPMB4A_v3Contig3E	43	58137	59741	1605	1	NA	hypothetical protein	NA	NA	X	NA
776	SmI	SMIPMB4A_v3c9070	SMIPMB4A_v3Contig3E	44	59897	60616	720	1	NA	hypothetical protein	NA	NA	X	NA
778	SmI	SMIPMB4A_v3c9090	SMIPMB4A_v3Contig3E	46	64761	65720	960	1	NA	hypothetical protein	NA	NA	X	NA
779	SmI	SMIPMB4A_v3c9100	SMIPMB4A_v3Contig3E	47	66013	66702	690	1	NA	hypothetical protein	NA	NA	X	NA
780	SmI	SMIPMB4A_v3c9140	SMIPMB4A_v3Contig3E	50	68625	70478	1854	1	NA	hypothetical protein	NA	NA	X	NA
783	SmI	SMIPMB4A_v3c9200	SMIPMB4A_v3Contig3E	54	75104	75574	471	-1	NA	hypothetical protein	NA	NA	X	NA
789	SmI	SMIPMB4A_v3c9260	SMIPMB4A_v3Contig3E	60	84178	84825	648	1	NA	hypothetical protein	NA	NA	X	NA
791	SmI	SMIPMB4A_v3c9280	SMIPMB4A_v3Contig3E	62	85557	85862	306	1	NA	hypothetical protein	NA	NA	X	NA
794	SmI	SMIPMB4A_v3c9320	SMIPMB4A_v3Contig3E	66	89334	90605	1272	1	NA	hypothetical protein	NA	NA	X	NA
795	SmI	SMIPMB4A_v3c9330	SMIPMB4A_v3Contig3E	67	90671	90952	282	1	NA	hypothetical protein	NA	NA	X	NA
796	SmI	SMIPMB4A_v3c9340	SMIPMB4A_v3Contig3E	68	91033	91299	267	1	NA	hypothetical protein	NA	NA	X	NA
799	SmI	SMIPMB4A_v3c9380	SMIPMB4A_v3Contig3E	72	94726	95706	981	-1	NA	hypothetical protein	NA	NA	X	NA
801	SmI	SMIPMB4A_v3c9400	SMIPMB4A_v3Contig3E	74	96722	97195	474	1	NA	hypothetical protein	NA	NA	X	NA
803	SmI	SMIPMB4A_v3c9420	SMIPMB4A_v3Contig3E	76	99073	101271	2199	1	NA	hypothetical protein	NA	NA	X	NA
804	SmI	SMIPMB4A_v3c9440	SMIPMB4A_v3Contig3E	78	103226	103600	375	1	NA	hypothetical protein	NA	NA	X	NA
805	SmI	SMIPMB4A_v3c9590	SMIPMB4A_v3Contig4A	2	489	1424	936	-1	NA	hypothetical protein	NA	NA	X	NA
806	SmI	SMIPMB4A_v3c9650	SMIPMB4A_v3Contig4A	8	12389	13891	1503	-1	NA	hypothetical protein	NA	NA	X	NA
808	SmI	SMIPMB4A_v3c9680	SMIPMB4A_v3Contig4B	2	3078	3584	507	-1	NA	hypothetical protein	NA	NA	X	NA
811	SmI	SMIPMB4A_v3c9710	SMIPMB4A_v3Contig4B	5	4531	5313	783	-1	NA	hypothetical protein	NA	NA	X	NA
814	SmI	SMIPMB4A_v3c9740	SMIPMB4A_v3Contig4B	8	9580	10485	906	-1	NA	hypothetical protein	NA	NA	X	NA
817	SmI	SMIPMB4A_v3c9780	SMIPMB4A_v3Contig4B	12	15195	16019	825	-1	NA	hypothetical protein	NA	NA	X	NA
820	SmI	SMIPMB4A_v3c9810	SMIPMB4A_v3Contig4B	15	17911	18612	702	-1	NA	hypothetical protein	NA	NA	X	NA
821	SmI	SMIPMB4A_v3c9820	SMIPMB4A_v3Contig4B	16	18877	19902	1026	1	NA	hypothetical protein	NA	NA	X	NA
823	SmI	SMIPMB4A_v3c9840	SMIPMB4A_v3Contig4B	18	22273	23496	1224	1	NA	hypothetical protein	NA	NA	X	NA
824	SmI	SMIPMB4A_v3c9850	SMIPMB4A_v3Contig4B	19	23739	25289	1551	-1	NA	hypothetical protein	NA	NA	X	NA
243	SmI	SMIPMB4A_v3c1650	SMIPMB4A_v3Contig1D	50	58565	59350	786	-1	NA	lethal factor	NA	NA	X	NA
439	SmI	SMIPMB4A_v3c4310	SMIPMB4A_v3Contig1M	13	13329	14450	1122	-1	NA	lipolytic enzyme, GDSL family	NA	NA	X	NA
409	SmI	SMIPMB4A_v3c3790	SMIPMB4A_v3Contig1J	92	121835	123511	1677	1	NA	MATE efflux family protein	NA	NA	X	NA
715	SmI	SMIPMB4A_v3c8140	SMIPMB4A_v3Contig3C	22	26650	28245	1596	1	NA	MATE efflux family protein	NA	NA	X	NA
727	SmI	SMIPMB4A_v3c8330	SMIPMB4A_v3Contig3C	40	45627	47225	1599	1	NA	MATE efflux family protein	NA	NA	X	NA
574	SmI	SMIPMB4A_v3c6520	SMIPMB4A_v3Contig3A	38	40532	42199	1668	1	NA	metallo-beta-lactamase superfamily hydrolase	NA	NA	X	NA
676	SmI	SMIPMB4A_v3c7600	SMIPMB4A_v3Contig3B	55	62821	63384	564	1	NA	N6-adenine-specific methylase	NA	NA	X	NA
500	SmI	SMIPMB4A_v3c5600	SMIPMB4A_v3Contig2A	28	34263	34490	228	1	NA	NifU-like domain-containing protein	NA	NA	X	NA
247	SmI	SMIPMB4A_v3c1710	SMIPMB4A_v3Contig1E	3	3384	4022	639	1	NA	nitroreductase	K00540	NA	X	NA
383	SmI	SMIPMB4A_v3c3480	SMIPMB4A_v3Contig1J	61	81640	82284	645	1	NA	oxygen-insensitive NAD(P)H nitroreductase	K00540	NA	X	NA
22	SmI	SMIPMB4A_v3c7910	SMIPMB4A_v3Contig3C	1	193	303	111	-1	NA	plectrovirus SpV1-C74 ORF 14 uncharacterized protein	NA	NA	X	NA
67	SmI	SMIPMB4A_v3c7860	SMIPMB4A_v3Contig3B	81	88554	88763	210	-1	NA	plectrovirus SVTS2 ORF 7 uncharacterized protein	NA	NA	X	NA
242	SmI	SMIPMB4A_v3c1640	SMIPMB4A_v3Contig1D	49	56887	58527	1641	-1	NA	protective antigen	NA	NA	X	NA
172	SmI	SMIPMB4A_v3c0600	SMIPMB4A_v3Contig1C	3	2472	4043	1572	-1	NA	PTS system glucose-specific IIABC component	NA	NA	X	NA
100	SmI	SMIPMB4A_v3c3450	SMIPMB4A_v3Contig1J	58	76879	78450	1572	1	NA	putative ABC transporter	NA	NA	X	NA
497	SmI	SMIPMB4A_v3c5570	SMIPMB4A_v3Contig2A	25	27411	29588	2178	-1	NA	putative ABC transporter	NA	NA	X	NA
336	SmI	SMIPMB4A_v3c2920	SMIPMB4A_v3Contig1J	5	6738	10982	4245	-1	NA	putative ABC transporter permease	NA	NA	X	NA
290	SmI	SMIPMB4A_v3c2390	SMIPMB4A_v3Contig1H	21	22333	22557	225	-1	NA	putative acyl carrier protein	NA	NA	X	NA
762	SmI	SMIPMB4A_v3c8790	SMIPMB4A_v3Contig3E	17	22037	22825	789	-1	NA	putative choline kinase	NA	NA	X	NA
516	SmI	SMIPMB4A_v3c5770	SMIPMB4A_v3Contig2A	45	51913	52233	321	-1	NA	putative DNA-binding protein	NA	NA	X	NA
189	SmI	SMIPMB4A_v3c0950	SMIPMB4A_v3Contig1C	35	48434	48994	561	-1	NA	putative dnad-like replication protein	NA	NA	X	NA
180	SmI	SMIPMB4A_v3c0720	SMIPMB4A_v3Contig1C	15	15630	16694	1065	-1	NA	putative hydrolase	NA	NA	X	NA
108	SmI	SMIPMB4A_v3c9290	SMIPMB4A_v3Contig3E	63	86120	87904	1785	1	NA	putative permease	NA	NA	X	NA
391	SmI	SMIPMB4A_v3c3560	SMIPMB4A_v3Contig1J	69	88709	90130	1422	1	NA	putative polypeptide chain release factor methylase	NA	NA	X	NA
244	SmI	SMIPMB4A_v3c1660	SMIPMB4A_v3Contig1D	51	59474	59839	366	-1	NA	putative PTS system glucose-specific IIBC component	NA	NA	X	NA
274	SmI	SMIPMB4A_v3c2210	SMIPMB4A_v3Contig1H	3	5147	5431	285	-1	NA	putative PTS system IIB component	NA	NA	X	NA
138	SmI	SMIPMB4A_v3c0150	SMIPMB4A_v3Contig1A	15	16316	17701	1386	-1	NA	putative rhomboid-like transmembrane protein	NA	NA	X	NA
233	SmI	SMIPMB4A_v3c1470	SMIPMB4A_v3Contig1D	34	38488	38793	306	-1	NA	putative ribosomal protein l7ae	NA	NA	X	NA
95	SmI	SMIPMB4A_v3c2260	SMIPMB4A_v3Contig1H	8	10158	11327	1170	1	NA	putative transmembrane protein	NA	NA	X	NA
203	SmI	SMIPMB4A_v3c1110	SMIPMB4A_v3Contig1C	49	59334	60347	1014	-1	NA	putative transmembrane protein	NA	NA	X	NA
467	SmI	SMIPMB4A_v3c4770	SMIPMB4A_v3Contig1N	41	41169	41720	552	1	NA	putative transmembrane protein	NA	NA	X	NA
468	SmI	SMIPMB4A_v3c4780	SMIPMB4A_v3Contig1N	42	41772	42878	1107	1	NA	putative transmembrane protein	NA	NA	X	NA
696	SmI	SMIPMB4A_v3c7920	SMIPMB4A_v3Contig3C	2	472	1644	1173	1	NA	putative transmembrane protein	NA	NA	X	NA
164	SmI	SMIPMB4A_v3c0450	SMIPMB4A_v3Contig1B	9	8217	8642	426	-1	NA	ribosomal-protein-alanine acetyltransferase	NA	NA	X	NA
636	SmI	SMIPMB4A_v3c7130	SMIPMB4A_v3Contig3B	12	7275	8123	849	1	NA	ribosome biogenesis GTPase A	NA	NA	X	NA
151	SmI	SMIPMB4A_v3c0280	SMIPMB4A_v3Contig1A	28	28902	29744	843	1	NA	RpiR family transcriptional regulator	NA	NA	X	NA
237	SmI	SMIPMB4A_v3c1560	SMIPMB4A_v3Contig1D	41	48843	49682	840	-1	NA	RpiR family transcriptional regulator	NA	NA	X	NA
624	SmI	SMIPMB4A_v3c7010	SMIPMB4A_v3Contig3A	88	78719	79561	843	1	NA	RpiR family transcriptional regulator	K15835	NA	X	NA
107	SmI	SMIPMB4A_v3c8320	SMIPMB4A_v3Contig3C	39	43990	44916	927	1	NA	saccharopine dehydrogenase related protein	NA	NA	X	NA
240	SmI	SMIPMB4A_v3c1610	SMIPMB4A_v3Contig1D	46	52747	54294	1548	-1	NA	sodium-dependent transporter	NA	NA	X	NA
129	SmI	SMIPMB4A_v3c0060	SMIPMB4A_v3Contig1A	6	8094	8822	729	-1	NA	spiralin	NA	NA	X	NA
327	SmI	SMIPMB4A_v3c2780	SMIPMB4A_v3Contig1I	23	24603	28475	3873	-1	NA	superfamily I DNA/RNA helicase	K10742	NA	X	NA
220	SmI	SMIPMB4A_v3c1320	SMIPMB4A_v3Contig1D	19	20993	21601	609	-1	NA	thiamine pyrophosphokinase	NA	NA	X	NA
726	SmI	SMIPMB4A_v3c8310	SMIPMB4A_v3Contig3C	38	43314	44012	699	1	NA	ThiJ/PfpI family protein	NA	NA	X	NA
228	SmI	SMIPMB4A_v3c1400	SMIPMB4A_v3Contig1D	27	28866	29717	852	1	NA	transcriptional regulator	NA	NA	X	NA
623	SmI	SMIPMB4A_v3c7000	SMIPMB4A_v3Contig3A	87	77899	78714	816	1	NA	transcriptional regulator	NA	NA	X	NA
130	SmI	SMIPMB4A_v3c0070	SMIPMB4A_v3Contig1A	7	9069	9704	636	-1	NA	transmembrane protein	NA	NA	X	NA
434	SmI	SMIPMB4A_v3c4260	SMIPMB4A_v3Contig1M	8	7756	8559	804	-1	NA	transmembrane protein	NA	NA	X	NA
798	SmI	SMIPMB4A_v3c9370	SMIPMB4A_v3Contig3E	71	93443	94729	1287	1	NA	transmembrane protein	NA	NA	X	NA
664	SmI	SMIPMB4A_v3c7450	SMIPMB4A_v3Contig3B	40	46997	48556	1560	1	NA	two-component regulator system yiem receptor component protein	NA	NA	X	NA
511	SmI	SMIPMB4A_v3c5720	SMIPMB4A_v3Contig2A	40	47212	47745	534	-1	NA	Xre family transcriptional regulator	NA	NA	X	NA
46	SmI	SMIPMB4A_v3c9430	SMIPMB4A_v3Contig3E	77	101767	103167	1401	1	NA	xylose ABC transporter periplasmic binding component	NA	NA	X	NA
681	SmI	SMIPMB4A_v3c7650	SMIPMB4A_v3Contig3B	60	68612	69970	1359	1	NA	xylose ABC transporter periplasmic binding component	NA	NA	X	NA
781	SmI	SMIPMB4A_v3c9150	SMIPMB4A_v3Contig3E	51	70504	71493	990	1	natA	Na+ ABC transporter ATP-binding protein	NA	NA	X	NA
788	SmI	SMIPMB4A_v3c9250	SMIPMB4A_v3Contig3E	59	82002	84176	2175	1	oppA	oligopeptide ABC transporter substrate-binding protein	NA	NA	X	NA
784	SmI	SMIPMB4A_v3c9210	SMIPMB4A_v3Contig3E	55	75780	77024	1245	1	oppB	oligopeptide ABC transporter permease	K15581	NA	X	NA
785	SmI	SMIPMB4A_v3c9220	SMIPMB4A_v3Contig3E	56	77041	78030	990	1	oppC	oligopeptide ABC transporter permease	K15582	NA	X	NA
786	SmI	SMIPMB4A_v3c9230	SMIPMB4A_v3Contig3E	57	78060	79763	1704	1	oppD	oligopeptide ABC transporter ATP-binding protein	K15583	NA	X	NA
787	SmI	SMIPMB4A_v3c9240	SMIPMB4A_v3Contig3E	58	79765	81999	2235	1	oppF	oligopeptide ABC transporter ATP-binding protein	K10823	NA	X	NA
672	SmI	SMIPMB4A_v3c7540	SMIPMB4A_v3Contig3B	49	55166	56743	1578	1	pgm	phosphoglyceromutase	K15633	NA	X	NA
184	SmI	SMIPMB4A_v3c0900	SMIPMB4A_v3Contig1C	30	42935	43870	936	-1	pldB	lysophospholipase	NA	NA	X	NA
251	SmI	SMIPMB4A_v3c1770	SMIPMB4A_v3Contig1E	8	8822	9736	915	1	pnuC	nicotinamide mononucleotide transporter PnuC	NA	NA	X	NA
273	SmI	SMIPMB4A_v3c2190	SMIPMB4A_v3Contig1H	1	321	1850	1530	-1	potE	amino acid permease	NA	NA	X	NA
643	SmI	SMIPMB4A_v3c7230	SMIPMB4A_v3Contig3B	19	17891	19213	1323	1	pstS	phosphate ABC transporter substrate-binding protein	NA	NA	X	NA
46	SmI	SMIPMB4A_v3c3610	SMIPMB4A_v3Contig1J	74	95437	96840	1404	1	rbsB	ribose/galactose ABC transporter substrate-binding protein	NA	NA	X	NA
633	SmI	SMIPMB4A_v3c7100	SMIPMB4A_v3Contig3B	9	5601	6092	492	1	rimM	16S rRNA-processing protein RimM	NA	NA	X	NA
596	SmI	SMIPMB4A_v3c6740	SMIPMB4A_v3Contig3A	60	60943	61962	1020	1	rpmC	50S ribosomal protein L29	NA	NA	X	NA
810	SmI	SMIPMB4A_v3c9700	SMIPMB4A_v3Contig4B	4	4269	4418	150	-1	rpmG	50S ribosomal protein L33	NA	NA	X	NA
749	SmI	SMIPMB4A_v3c8550	SMIPMB4A_v3Contig3D	12	13575	16241	2667	1	trsE	transfer complex protein TrsE	NA	NA	X	NA
771	SmI	SMIPMB4A_v3c9010	SMIPMB4A_v3Contig3E	38	53297	53920	624	1	yaaF	deoxyguanosine kinase	NA	NA	X	NA
369	SmI	SMIPMB4A_v3c3320	SMIPMB4A_v3Contig1J	45	62467	63189	723	1	yabB	methyltransferase	K15460	NA	X	NA
179	SmI	SMIPMB4A_v3c0710	SMIPMB4A_v3Contig1C	14	14194	15630	1437	-1	ykbA	amino acid permease	NA	NA	X	NA
685	SmI	SMIPMB4A_v3c7690	SMIPMB4A_v3Contig3B	64	73754	75097	1344	1	ytjP	dipeptidase PepV	NA	NA	X	NA
286	SmI	SMIPMB4A_v3c2350	SMIPMB4A_v3Contig1H	17	18435	19526	1092	-1	ytoP	glutamyl aminopeptidase	NA	NA	X	NA
86	SmI	SMIPMB4A_v3c0330	SMIPMB4A_v3Contig1A	31	36883	38415	1533	-1	yxkO	carbohydrate kinase	NA	NA	X	NA
345	SmK	SPM_02365	AGBZ01000001	466	447015	447761	747	-1	NA	4-diphosphocytidyl-2-C-methyl-D-erythritol kinase	NA	NA	X	NA
327	SmK	SPM_02100	AGBZ01000001	413	389167	393039	3873	-1	NA	AAA ATPase	K10742	NA	X	NA
484	SmK	SPM_04312	AGBZ01000003	18	12810	14342	1533	-1	NA	ABC transporter, ATP-binding protein	NA	NA	X	NA
264	SmK	SPM_01405	AGBZ01000001	277	268548	269969	1422	1	NA	adhesion-like transmembrane protein	NA	NA	X	NA
340	SmK	SPM_02235	AGBZ01000001	440	423433	424572	1140	-1	NA	adhesion-like transmembrane protein	NA	NA	X	NA
267	SmK	SPM_01430	AGBZ01000001	282	273140	273931	792	-1	NA	aldo/keto reductase	NA	NA	X	NA
193	SmK	SPM_00580	AGBZ01000001	114	123116	123955	840	-1	NA	aldose 1-epimerase family protein	NA	NA	X	NA
273	SmK	SPM_01545	AGBZ01000001	303	298887	300452	1566	-1	NA	amino acid permease	NA	NA	X	NA
566	SmK	SPM_04832	AGBZ01000004	31	29646	31151	1506	1	NA	arginine-ornithine APC transporter	NA	NA	X	NA
525	SmK	SPM_04537	AGBZ01000003	63	61990	62253	264	-1	NA	ATP synthase epsilon chain	NA	NA	X	NA
531	SmK	SPM_04567	AGBZ01000003	69	67253	67555	303	-1	NA	ATP synthase subunit C	NA	NA	X	NA
324	SmK	SPM_02085	AGBZ01000001	410	383798	385618	1821	-1	NA	ATPase AAA-2 domain-containing protein	NA	NA	X	NA
86	SmK	SPM_00215	AGBZ01000001	43	41835	43367	1533	-1	NA	carbohydrate kinase, YjeF related protein	NA	NA	X	NA
69	SmK	SPM_03977	AGBZ01000002	6	8489	11224	2736	-1	NA	chitinase	NA	NA	X	NA
524	SmK	SPM_04532	AGBZ01000003	62	61169	61846	678	-1	NA	Cof-like hydrolase	NA	NA	X	NA
713	SmK	SPM_05712	AGBZ01000004	207	199617	200999	1383	1	NA	DEAD-box ATP dependent DNA helicase	NA	NA	X	NA
737	SmK	SPM_05882	AGBZ01000004	241	232332	232940	609	1	NA	deoxyguanosine kinase	NA	NA	X	NA
771	SmK	SPM_06197	AGBZ01000004	303	306751	307374	624	1	NA	deoxyguanosine kinase	NA	NA	X	NA
451	SmK	SPM_03430	AGBZ01000001	679	651294	651722	429	1	NA	diacylglycerol kinase	NA	NA	X	NA
187	SmK	SPM_00550	AGBZ01000001	108	119100	119426	327	-1	NA	DivIVA domain-containing protein	NA	NA	X	NA
556	SmK	SPM_04782	AGBZ01000004	21	18953	19504	552	1	NA	DNA directed RNA polymerase subunit delta	NA	NA	X	NA
475	SmK	SPM_04267	AGBZ01000003	9	3828	4163	336	-1	NA	DNA-directed RNA polymerase subunit alpha	NA	NA	X	NA
287	SmK	SPM_01795	AGBZ01000001	353	335359	336201	843	1	NA	EDD domain protein, DegV family	NA	NA	X	NA
547	SmK	SPM_04737	AGBZ01000004	12	10995	11582	588	1	NA	endonuclease	NA	NA	X	NA
794	SmK	SPM_06357	AGBZ01000004	335	342787	344268	1482	1	NA	family 2 glycosyl transferase	NA	NA	X	NA
797	SmK	SPM_06377	AGBZ01000004	339	345453	346991	1539	1	NA	fibril protein	NA	NA	X	NA
286	SmK	SPM_01790	AGBZ01000001	352	334139	335230	1092	-1	NA	glutamyl aminopeptidase	NA	NA	X	NA
618	SmK	SPM_05097	AGBZ01000004	84	73428	74402	975	1	NA	glycosyltransferase	NA	NA	X	NA
181	SmK	SPM_00455	AGBZ01000001	89	88999	89661	663	-1	NA	HAD superfamily hydrolase	NA	NA	X	NA
177	SmK	SPM_00425	AGBZ01000001	83	84309	84962	654	-1	NA	hydrolase	NA	NA	X	NA
9	SmK	SPM_00750	AGBZ01000001	148	143501	145078	1578	-1	NA	hypothetical protein	NA	NA	X	NA
9	SmK	SPM_01065	AGBZ01000001	211	196015	197547	1533	-1	NA	hypothetical protein	NA	NA	X	NA
9	SmK	SPM_01110	AGBZ01000001	220	206712	208256	1545	-1	NA	hypothetical protein	NA	NA	X	NA
9	SmK	SPM_01445	AGBZ01000001	285	276817	277809	993	1	NA	hypothetical protein	NA	NA	X	NA
9	SmK	SPM_01510	AGBZ01000001	298	288651	289616	966	-1	NA	hypothetical protein	NA	NA	X	NA
9	SmK	SPM_04137	AGBZ01000002	38	43198	43938	741	-1	NA	hypothetical protein	NA	NA	X	NA
9	SmK	SPM_04142	AGBZ01000002	39	44026	44826	801	-1	NA	hypothetical protein	NA	NA	X	NA
9	SmK	SPM_06292	AGBZ01000004	322	326841	328328	1488	1	NA	hypothetical protein	NA	NA	X	NA
43	SmK	SPM_01350	AGBZ01000001	266	252259	255783	3525	-1	NA	hypothetical protein	NA	NA	X	NA
45	SmK	SPM_03962	AGBZ01000002	3	1648	4623	2976	-1	NA	hypothetical protein	NA	NA	X	NA
64	SmK	SPM_01195	AGBZ01000001	235	225976	226359	384	-1	NA	hypothetical protein	NA	NA	X	NA
64	SmK	SPM_01265	AGBZ01000001	249	234620	235243	624	-1	NA	hypothetical protein	NA	NA	X	NA
67	SmK	SPM_01945	AGBZ01000001	382	361155	361361	207	-1	NA	hypothetical protein	NA	NA	X	NA
68	SmK	SPM_05982	AGBZ01000004	261	253520	253870	351	1	NA	hypothetical protein	NA	NA	X	NA
69	SmK	SPM_06502	AGBZ01000004	364	369987	371942	1956	-1	NA	hypothetical protein	NA	NA	X	NA
87	SmK	SPM_00940	AGBZ01000001	186	174401	175666	1266	-1	NA	hypothetical protein	NA	NA	X	NA
87	SmK	SPM_00945	AGBZ01000001	187	175698	176126	429	-1	NA	hypothetical protein	NA	NA	X	NA
89	SmK	SPM_01300	AGBZ01000001	256	240777	242345	1569	-1	NA	hypothetical protein	NA	NA	X	NA
92	SmK	SPM_01455	AGBZ01000001	287	278524	280473	1950	-1	NA	hypothetical protein	NA	NA	X	NA
96	SmK	SPM_02160	AGBZ01000001	425	405861	407009	1149	-1	NA	hypothetical protein	NA	NA	X	NA
98	SmK	SPM_02240	AGBZ01000001	441	424717	428208	3492	-1	NA	hypothetical protein	NA	NA	X	NA
101	SmK	SPM_02705	AGBZ01000001	534	532650	533663	1014	1	NA	hypothetical protein	NA	NA	X	NA
104	SmK	SPM_05717	AGBZ01000004	208	201145	203103	1959	1	NA	hypothetical protein	NA	NA	X	NA
133	SmK	SPM_00100	AGBZ01000001	20	17151	18077	927	-1	NA	hypothetical protein	NA	NA	X	NA
136	SmK	SPM_00120	AGBZ01000001	24	19643	20704	1062	-1	NA	hypothetical protein	NA	NA	X	NA
142	SmK	SPM_00150	AGBZ01000001	30	27186	27590	405	-1	NA	hypothetical protein	NA	NA	X	NA
143	SmK	SPM_00155	AGBZ01000001	31	27605	28354	750	-1	NA	hypothetical protein	NA	NA	X	NA
144	SmK	SPM_00160	AGBZ01000001	32	28347	28772	426	-1	NA	hypothetical protein	NA	NA	X	NA
150	SmK	SPM_00190	AGBZ01000001	38	33222	33740	519	-1	NA	hypothetical protein	NA	NA	X	NA
155	SmK	SPM_00225	AGBZ01000001	45	44139	45467	1329	-1	NA	hypothetical protein	NA	NA	X	NA
156	SmK	SPM_00240	AGBZ01000001	46	47523	48236	714	-1	NA	hypothetical protein	NA	NA	X	NA
158	SmK	SPM_00250	AGBZ01000001	48	50329	50790	462	1	NA	hypothetical protein	NA	NA	X	NA
159	SmK	SPM_00255	AGBZ01000001	49	50810	51373	564	-1	NA	hypothetical protein	NA	NA	X	NA
161	SmK	SPM_00265	AGBZ01000001	51	52300	54324	2025	-1	NA	hypothetical protein	NA	NA	X	NA
162	SmK	SPM_00270	AGBZ01000001	52	54388	55002	615	-1	NA	hypothetical protein	NA	NA	X	NA
163	SmK	SPM_00275	AGBZ01000001	53	55108	55824	717	-1	NA	hypothetical protein	NA	NA	X	NA
170	SmK	SPM_00310	AGBZ01000001	60	61363	62526	1164	-1	NA	hypothetical protein	NA	NA	X	NA
173	SmK	SPM_00390	AGBZ01000001	76	76210	76788	579	-1	NA	hypothetical protein	NA	NA	X	NA
175	SmK	SPM_00415	AGBZ01000001	81	82027	83244	1218	-1	NA	hypothetical protein	NA	NA	X	NA
176	SmK	SPM_00420	AGBZ01000001	82	83412	84242	831	1	NA	hypothetical protein	NA	NA	X	NA
178	SmK	SPM_00430	AGBZ01000001	84	84989	85684	696	-1	NA	hypothetical protein	NA	NA	X	NA
182	SmK	SPM_00525	AGBZ01000001	103	111192	113384	2193	-1	NA	hypothetical protein	NA	NA	X	NA
183	SmK	SPM_00530	AGBZ01000001	104	113460	114362	903	-1	NA	hypothetical protein	NA	NA	X	NA
186	SmK	SPM_00545	AGBZ01000001	107	117612	118538	927	-1	NA	hypothetical protein	NA	NA	X	NA
191	SmK	SPM_00570	AGBZ01000001	112	121066	121896	831	1	NA	hypothetical protein	NA	NA	X	NA
192	SmK	SPM_00575	AGBZ01000001	113	121965	122522	558	-1	NA	hypothetical protein	NA	NA	X	NA
195	SmK	SPM_00600	AGBZ01000001	118	125682	126338	657	-1	NA	hypothetical protein	NA	NA	X	NA
196	SmK	SPM_00605	AGBZ01000001	119	126382	126951	570	-1	NA	hypothetical protein	NA	NA	X	NA
199	SmK	SPM_00620	AGBZ01000001	122	128299	128985	687	-1	NA	hypothetical protein	NA	NA	X	NA
200	SmK	SPM_00625	AGBZ01000001	123	129035	129388	354	-1	NA	hypothetical protein	NA	NA	X	NA
201	SmK	SPM_00630	AGBZ01000001	124	129469	130125	657	-1	NA	hypothetical protein	NA	NA	X	NA
204	SmK	SPM_00905	AGBZ01000001	179	165574	166704	1131	1	NA	hypothetical protein	NA	NA	X	NA
209	SmK	SPM_00930	AGBZ01000001	184	172852	173202	351	-1	NA	hypothetical protein	NA	NA	X	NA
212	SmK	SPM_00955	AGBZ01000001	189	177080	177676	597	-1	NA	hypothetical protein	NA	NA	X	NA
215	SmK	SPM_00980	AGBZ01000001	194	180411	181103	693	-1	NA	hypothetical protein	NA	NA	X	NA
217	SmK	SPM_00995	AGBZ01000001	197	184008	184346	339	-1	NA	hypothetical protein	NA	NA	X	NA
218	SmK	SPM_01005	AGBZ01000001	199	185044	185667	624	1	NA	hypothetical protein	NA	NA	X	NA
227	SmK	SPM_01050	AGBZ01000001	208	193643	193891	249	-1	NA	hypothetical protein	NA	NA	X	NA
239	SmK	SPM_01155	AGBZ01000001	227	217799	217993	195	-1	NA	hypothetical protein	NA	NA	X	NA
241	SmK	SPM_01165	AGBZ01000001	229	219591	221243	1653	-1	NA	hypothetical protein	NA	NA	X	NA
247	SmK	SPM_01275	AGBZ01000001	251	237838	238476	639	1	NA	hypothetical protein	K00540	NA	X	NA
248	SmK	SPM_01280	AGBZ01000001	252	238521	238937	417	1	NA	hypothetical protein	NA	NA	X	NA
252	SmK	SPM_01320	AGBZ01000001	260	245969	246649	681	-1	NA	hypothetical protein	NA	NA	X	NA
253	SmK	SPM_01325	AGBZ01000001	261	246757	247281	525	-1	NA	hypothetical protein	NA	NA	X	NA
257	SmK	SPM_01370	AGBZ01000001	270	259888	260214	327	1	NA	hypothetical protein	NA	NA	X	NA
265	SmK	SPM_01415	AGBZ01000001	279	270824	271960	1137	-1	NA	hypothetical protein	NA	NA	X	NA
266	SmK	SPM_01420	AGBZ01000001	280	272241	272510	270	-1	NA	hypothetical protein	NA	NA	X	NA
269	SmK	SPM_01440	AGBZ01000001	284	275028	276188	1161	-1	NA	hypothetical protein	NA	NA	X	NA
270	SmK	SPM_01460	AGBZ01000001	288	280664	281278	615	-1	NA	hypothetical protein	NA	NA	X	NA
275	SmK	SPM_01560	AGBZ01000001	306	304174	305805	1632	-1	NA	hypothetical protein	NA	NA	X	NA
276	SmK	SPM_01565	AGBZ01000001	307	305879	306688	810	-1	NA	hypothetical protein	NA	NA	X	NA
277	SmK	SPM_01570	AGBZ01000001	308	306872	307213	342	1	NA	hypothetical protein	NA	NA	X	NA
278	SmK	SPM_01750	AGBZ01000001	344	327142	327387	246	1	NA	hypothetical protein	NA	NA	X	NA
280	SmK	SPM_01760	AGBZ01000001	346	328763	329269	507	-1	NA	hypothetical protein	NA	NA	X	NA
281	SmK	SPM_01765	AGBZ01000001	347	329272	329616	345	-1	NA	hypothetical protein	NA	NA	X	NA
282	SmK	SPM_01770	AGBZ01000001	348	329758	330987	1230	-1	NA	hypothetical protein	NA	NA	X	NA
283	SmK	SPM_01775	AGBZ01000001	349	331182	332456	1275	-1	NA	hypothetical protein	NA	NA	X	NA
291	SmK	SPM_01825	AGBZ01000001	358	338763	340073	1311	-1	NA	hypothetical protein	NA	NA	X	NA
293	SmK	SPM_01835	AGBZ01000001	360	341558	342244	687	-1	NA	hypothetical protein	NA	NA	X	NA
301	SmK	SPM_01875	AGBZ01000001	368	351746	353371	1626	-1	NA	hypothetical protein	NA	NA	X	NA
303	SmK	SPM_01885	AGBZ01000001	370	354055	354345	291	-1	NA	hypothetical protein	NA	NA	X	NA
307	SmK	SPM_02000	AGBZ01000001	393	367271	368077	807	1	NA	hypothetical protein	NA	NA	X	NA
310	SmK	SPM_02015	AGBZ01000001	396	369534	369989	456	1	NA	hypothetical protein	NA	NA	X	NA
311	SmK	SPM_02020	AGBZ01000001	397	370152	370520	369	-1	NA	hypothetical protein	NA	NA	X	NA
312	SmK	SPM_02025	AGBZ01000001	398	370551	371537	987	-1	NA	hypothetical protein	NA	NA	X	NA
313	SmK	SPM_02030	AGBZ01000001	399	371884	372678	795	-1	NA	hypothetical protein	NA	NA	X	NA
320	SmK	SPM_02065	AGBZ01000001	406	378202	380451	2250	1	NA	hypothetical protein	NA	NA	X	NA
321	SmK	SPM_02070	AGBZ01000001	407	380451	382151	1701	1	NA	hypothetical protein	NA	NA	X	NA
325	SmK	SPM_02090	AGBZ01000001	411	385677	386774	1098	-1	NA	hypothetical protein	NA	NA	X	NA
326	SmK	SPM_02095	AGBZ01000001	412	386774	389146	2373	-1	NA	hypothetical protein	NA	NA	X	NA
331	SmK	SPM_02120	AGBZ01000001	417	395448	396404	957	-1	NA	hypothetical protein	NA	NA	X	NA
333	SmK	SPM_02130	AGBZ01000001	419	397275	397877	603	1	NA	hypothetical protein	NA	NA	X	NA
335	SmK	SPM_02140	AGBZ01000001	421	398477	400516	2040	-1	NA	hypothetical protein	NA	NA	X	NA
337	SmK	SPM_02205	AGBZ01000001	434	417070	419394	2325	-1	NA	hypothetical protein	NA	NA	X	NA
338	SmK	SPM_02210	AGBZ01000001	435	419463	420311	849	-1	NA	hypothetical protein	NA	NA	X	NA
350	SmK	SPM_02390	AGBZ01000001	471	451706	452437	732	1	NA	hypothetical protein	NA	NA	X	NA
354	SmK	SPM_02420	AGBZ01000001	477	460640	461224	585	-1	NA	hypothetical protein	NA	NA	X	NA
385	SmK	SPM_02585	AGBZ01000001	510	498969	500885	1917	1	NA	hypothetical protein	NA	NA	X	NA
388	SmK	SPM_02600	AGBZ01000001	513	502464	502772	309	1	NA	hypothetical protein	NA	NA	X	NA
393	SmK	SPM_02625	AGBZ01000001	518	506844	507203	360	1	NA	hypothetical protein	NA	NA	X	NA
394	SmK	SPM_02630	AGBZ01000001	519	507322	508326	1005	1	NA	hypothetical protein	NA	NA	X	NA
395	SmK	SPM_02635	AGBZ01000001	520	508346	511306	2961	1	NA	hypothetical protein	NA	NA	X	NA
399	SmK	SPM_02660	AGBZ01000001	525	517725	519386	1662	1	NA	hypothetical protein	NA	NA	X	NA
407	SmK	SPM_02710	AGBZ01000001	535	533653	534147	495	-1	NA	hypothetical protein	NA	NA	X	NA
411	SmK	SPM_02900	AGBZ01000001	573	564573	565085	513	1	NA	hypothetical protein	NA	NA	X	NA
414	SmK	SPM_02920	AGBZ01000001	577	567263	567571	309	1	NA	hypothetical protein	NA	NA	X	NA
416	SmK	SPM_02940	AGBZ01000001	581	571345	571851	507	1	NA	hypothetical protein	NA	NA	X	NA
417	SmK	SPM_02945	AGBZ01000001	582	572019	572663	645	1	NA	hypothetical protein	NA	NA	X	NA
421	SmK	SPM_02990	AGBZ01000001	591	577910	579157	1248	1	NA	hypothetical protein	NA	NA	X	NA
422	SmK	SPM_02995	AGBZ01000001	592	579171	579767	597	1	NA	hypothetical protein	NA	NA	X	NA
423	SmK	SPM_03000	AGBZ01000001	593	579757	580368	612	1	NA	hypothetical protein	NA	NA	X	NA
424	SmK	SPM_03005	AGBZ01000001	594	580376	580897	522	1	NA	hypothetical protein	NA	NA	X	NA
426	SmK	SPM_03015	AGBZ01000001	596	582713	583492	780	1	NA	hypothetical protein	NA	NA	X	NA
427	SmK	SPM_03030	AGBZ01000001	599	584776	585564	789	-1	NA	hypothetical protein	NA	NA	X	NA
428	SmK	SPM_03035	AGBZ01000001	600	585697	586734	1038	-1	NA	hypothetical protein	NA	NA	X	NA
433	SmK	SPM_03095	AGBZ01000001	612	598946	599692	747	-1	NA	hypothetical protein	NA	NA	X	NA
438	SmK	SPM_03195	AGBZ01000001	632	612697	614670	1974	-1	NA	hypothetical protein	NA	NA	X	NA
440	SmK	SPM_03205	AGBZ01000001	634	615810	616718	909	-1	NA	hypothetical protein	NA	NA	X	NA
441	SmK	SPM_03210	AGBZ01000001	635	616836	617339	504	-1	NA	hypothetical protein	NA	NA	X	NA
447	SmK	SPM_03370	AGBZ01000001	667	639581	639703	123	1	NA	hypothetical protein	NA	NA	X	NA
448	SmK	SPM_03380	AGBZ01000001	669	640635	641285	651	-1	NA	hypothetical protein	NA	NA	X	NA
453	SmK	SPM_03440	AGBZ01000001	681	652139	653209	1071	1	NA	hypothetical protein	NA	NA	X	NA
[truncated: 261 more rows]

## Sheet: SmI+
Cluster_id	Genome_id	Locus_tag	Contig	Order	Start	End	Size	Strand	Gene	Description	KEGG	COG	COG_cat	COG_desc
1329	SmI	SMIPMB4A_v3c6030	SMIPMB4A_v3Contig2A	70	75489	75785	297	-1	celA	PTS system cellobiose-specific component IIB	K02760	COG1440	G	Phosphotransferase system cellobiose-specific component IIB
1328	SmI	SMIPMB4A_v3c6020	SMIPMB4A_v3Contig2A	69	73350	75443	2094	-1	celB	PTS system cellobiose-specific component IIC	K02761	COG1455	G	Phosphotransferase system cellobiose-specific component IIC
1325	SmI	SMIPMB4A_v3c4860	SMIPMB4A_v3Contig1N	50	51497	51787	291	1	NA	hypothetical protein	NA	NA	X	NA
1326	SmI	SMIPMB4A_v3c4870	SMIPMB4A_v3Contig1N	51	52293	53102	810	1	NA	hypothetical protein	NA	NA	X	NA
1327	SmI	SMIPMB4A_v3c5200	SMIPMB4A_v3Contig1O	9	10016	10564	549	1	NA	hypothetical protein	NA	NA	X	NA
1330	SmI	SMIPMB4A_v3c6050	SMIPMB4A_v3Contig2A	71	76378	76992	615	-1	NA	hypothetical protein	NA	NA	X	NA
1331	SmI	SMIPMB4A_v3c9470	SMIPMB4A_v3Contig3F	1	257	2299	2043	-1	NA	hypothetical protein	NA	NA	X	NA
1332	SmI	SMIPMB4A_v3c9480	SMIPMB4A_v3Contig3F	2	2381	2692	312	-1	NA	hypothetical protein	NA	NA	X	NA
1333	SmI	SMIPMB4A_v3c9490	SMIPMB4A_v3Contig3F	3	2969	3832	864	-1	NA	hypothetical protein	NA	NA	X	NA
1334	SmI	SMIPMB4A_v3c9500	SMIPMB4A_v3Contig3F	4	3843	5465	1623	-1	NA	protective antigen	NA	NA	X	NA

## Sheet: SmI-
Cluster_id	Genome_id	Locus_tag	Contig	Order	Start	End	Size	Strand	Gene	Description	KEGG	COG	COG_cat	COG_desc
1077	Sc	SPICI16_006	AM285317	6	5227	6249	1023	1	trpS	tryptophanyl-trna synthetase protein	K01867	COG0180	J	Tryptophanyl-tRNA synthetase
1077	SmK	SPM_00765	AGBZ01000001	151	147996	149018	1023	1	NA	tryptophanyl-tRNA synthetase	K01867	COG0180	J	Tryptophanyl-tRNA synthetase
830	Sc	SPICI03_298	AM285304	298	265537	266730	1194	1	NA	putative is3 family transposase protein	K07497	COG2801	L	Transposase and inactivated derivatives
49	Sc	SPICI02_044	AM285303	44	35538	36626	1089	1	orf3	transposase of is3 family protein	K07497	COG2801	L	Transposase and inactivated derivatives
49	Sc	SPICI06_026	AM285307	26	13669	14754	1086	1	orf3	transposase of is3 family protein	K07497	COG2801	L	Transposase and inactivated derivatives
6	Sc	SPICI01B_121	AM285302	121	109007	109975	969	1	orf3	transposase of is30 family protein	K07482	COG2826	L	Transposase and inactivated derivatives, IS30 family
6	Sc	SPICI03_316	AM285304	316	282968	283939	972	-1	orf3	transposase of is30 family protein	K07482	COG2826	L	Transposase and inactivated derivatives, IS30 family
6	Sc	SPICI19_005	AM285320	5	3741	4712	972	1	orf3	transposase of is30 family protein	K07482	COG2826	L	Transposase and inactivated derivatives, IS30 family
6	Sc	SPICI20_003	AM285321	3	2546	3514	969	1	orf3	transposase of is30 family protein	K07482	COG2826	L	Transposase and inactivated derivatives, IS30 family
31	Sc	SPICI09_001	AM285310	1	127	1119	993	1	orf3	transposase of is30 family protein	K07482	COG2826	L	Transposase and inactivated derivatives, IS30 family
1060	Sc	SPICI07_021	AM285308	21	12096	12488	393	1	recA	putative reca protein c-terminal truncated	K03553	COG0468	L	RecA/RadA recombinase
1070	Sc	SPICI10_006	AM285311	6	3034	3948	915	-1	yqaK	putative rect protein	K07455	COG3723	L	Recombinational DNA repair protein (RecE pathway)
31	SmK	SPM_00890	AGBZ01000001	176	163079	164071	993	1	NA	integrase catalytic region	K07482	COG2826	L	Transposase and inactivated derivatives, IS30 family
49	SmK	SPM_05552	AGBZ01000004	175	171752	172837	1086	-1	NA	integrase family protein	K07497	COG2801	L	Transposase and inactivated derivatives
6	SmK	SPM_01200	AGBZ01000001	236	226617	227585	969	-1	NA	IS30 family transposase	K07482	COG2826	L	Transposase and inactivated derivatives, IS30 family
6	SmK	SPM_04017	AGBZ01000002	14	21714	22685	972	-1	NA	IS30 family transposase	K07482	COG2826	L	Transposase and inactivated derivatives, IS30 family
1070	SmK	SPM_02825	AGBZ01000001	558	556764	557708	945	-1	NA	RecT family protein	K07455	COG3723	L	Recombinational DNA repair protein (RecE pathway)
31	SmK	SPM_02195	AGBZ01000001	432	411672	412667	996	1	NA	Transposase	K07482	COG2826	L	Transposase and inactivated derivatives, IS30 family
31	SmK	SPM_04192	AGBZ01000002	49	56019	57002	984	-1	NA	Transposase	K07482	COG2826	L	Transposase and inactivated derivatives, IS30 family
830	SmK	SPM_05892	AGBZ01000004	243	233466	234275	810	1	NA	transposase	K07497	COG2801	L	Transposase and inactivated derivatives
31	SmK	SPM_06437	AGBZ01000004	351	359103	360077	975	-1	NA	transposase for insertion sequence element IS1086	K07482	COG2826	L	Transposase and inactivated derivatives, IS30 family
31	SmK	SPM_02260	AGBZ01000001	445	432459	433442	984	-1	NA	transposase for insertion sequence element ISApl1	K07482	COG2826	L	Transposase and inactivated derivatives, IS30 family
1060	SmK	SPM_02970	AGBZ01000001	587	575291	575524	234	1	recA	recombinase A	K03553	COG0468	L	RecA/RadA recombinase
1045	Sc	SPICI03_239	AM285304	239	211794	213152	1359	1	ffh	probable gtp-binding signal recognition particle srp54-homolog protein	K03106	COG0541	U	Signal recognition particle GTPase
1045	SmK	SPM_05547	AGBZ01000004	174	170209	171567	1359	1	NA	signal recognition particle protein	K03106	COG0541	U	Signal recognition particle GTPase
1076	Sc	SPICI16_005	AM285317	5	3658	5043	1386	-1	eno	enolase protein	K01689	COG0148	G	Enolase
1076	SmK	SPM_00760	AGBZ01000001	150	146436	147812	1377	-1	eno	enolase	K01689	COG0148	G	Enolase
1038	Sc	SPICI03_082	AM285304	82	68777	69361	585	1	ald	putative alanine dehydrogenase oxidoreductase protein	K00259	COG0686	E	Alanine dehydrogenase
1074	Sc	SPICI12_031	AM285313	31	28590	29024	435	-1	ilvA	hypothetical threonine dehydratase n-terminal and c-terminal truncated transmembrane protein	K01754	COG1171	E	Threonine dehydratase
1038	SmK	SPM_04847	AGBZ01000004	34	34089	35201	1113	1	NA	alanine dehydrogenase	K00259	COG0686	E	Alanine dehydrogenase
1074	SmK	SPM_06277	AGBZ01000004	319	325091	325696	606	1	NA	putative threonine dehydratase	K01754	COG1171	E	Threonine dehydratase
1044	Sc	SPICI03_238	AM285304	238	210178	211707	1530	1	ymdA	conserved hypothetical upf0144 transmembrane protein	K06950	COG1418	R	Predicted HD superfamily hydrolase
1044	SmK	SPM_05542	AGBZ01000004	173	168592	170121	1530	1	NA	2',3'-cyclic-nucleotide 2'-phosphodiesterase	K06950	COG1418	R	Predicted HD superfamily hydrolase
1080	Sc	SPICI16_010	AM285317	10	8236	9399	1164	-1	NA	conserved hypothetical transmembrane protein	K09760	COG1322	S	Uncharacterized protein conserved in bacteria
1080	SmK	SPM_00780	AGBZ01000001	154	150985	152148	1164	-1	NA	RmuC domain protein	K09760	COG1322	S	Uncharacterized protein conserved in bacteria
1042	Sc	SPICI03_236	AM285304	236	208950	209474	525	1	fntA	hypothetical ferritin protein	NA	NA	X	NA
1073	Sc	SPICI12_030	AM285313	30	28417	28542	126	-1	ilvA	hypothetical threonine dehydratase n-terminal and c-terminal truncated protein	NA	NA	X	NA
1041	Sc	SPICI03_235	AM285304	235	207020	208903	1884	1	lgt	hypothetical prolipoprotein diacylglyceryl transferase	NA	NA	X	NA
1056	Sc	SPICI06_094	AM285307	94	62340	66002	3663	1	NA	conserved hypothetical helicase protein	NA	NA	X	NA
1066	Sc	SPICI09_026	AM285310	26	15877	20241	4365	-1	NA	hypothetical abc transporter permease component transmembrane protein	NA	NA	X	NA
1064	Sc	SPICI09_009	AM285310	9	9562	9732	171	-1	NA	hypothetical haloacid dehalogenase-like hydrolase n-terminal truncated protein	NA	NA	X	NA
15	Sc	SPICI02_050	AM285303	50	40349	40744	396	-1	NA	hypothetical lipoprotein c-terminal truncated transmembrane	NA	NA	X	NA
8	Sc	SPICI04_150	AM285305	150	126473	126976	504	1	NA	hypothetical lipoprotein transmembrane	NA	NA	X	NA
8	Sc	SPICI05_022	AM285306	22	16559	17083	525	-1	NA	hypothetical lipoprotein transmembrane	NA	NA	X	NA
8	Sc	SPICI07_025	AM285308	25	14978	15499	522	-1	NA	hypothetical lipoprotein transmembrane	NA	NA	X	NA
8	Sc	SPICI08_010	AM285309	10	9778	10281	504	-1	NA	hypothetical lipoprotein transmembrane	NA	NA	X	NA
8	Sc	SPICI08_019	AM285309	19	19864	20376	513	-1	NA	hypothetical lipoprotein transmembrane	NA	NA	X	NA
8	Sc	SPICI12_036	AM285313	36	34863	35384	522	1	NA	hypothetical lipoprotein transmembrane	NA	NA	X	NA
8	Sc	SPICI13_023	AM285314	23	17404	17925	522	1	NA	hypothetical lipoprotein transmembrane	NA	NA	X	NA
8	Sc	SPICI19_027	AM285320	27	18127	18645	519	-1	NA	hypothetical lipoprotein transmembrane	NA	NA	X	NA
8	Sc	SPICINP03_012	AM285324	12	9657	10154	498	-1	NA	hypothetical lipoprotein transmembrane	NA	NA	X	NA
8	Sc	SPICINP12_015	AM285333	15	10714	11211	498	1	NA	hypothetical lipoprotein transmembrane	NA	NA	X	NA
8	Sc	SPICINP12_017	AM285333	17	11484	11990	507	-1	NA	hypothetical lipoprotein transmembrane	NA	NA	X	NA
8	Sc	SPICINP14_010	AM285335	10	6778	7311	534	-1	NA	hypothetical lipoprotein transmembrane	NA	NA	X	NA
8	Sc	SPICINP18_001	AM285339	1	245	787	543	1	NA	hypothetical lipoprotein transmembrane	NA	NA	X	NA
15	Sc	SPICI01B_120	AM285302	120	108437	108889	453	-1	NA	hypothetical lipoprotein transmembrane	NA	NA	X	NA
15	Sc	SPICI03_317	AM285304	317	284056	284529	474	1	NA	hypothetical lipoprotein transmembrane	NA	NA	X	NA
15	Sc	SPICI06_025	AM285307	25	13088	13552	465	-1	NA	hypothetical lipoprotein transmembrane	NA	NA	X	NA
15	Sc	SPICI06_107	AM285307	107	71920	72327	408	-1	NA	hypothetical lipoprotein transmembrane	NA	NA	X	NA
15	Sc	SPICI09_055	AM285310	55	39119	39589	471	-1	NA	hypothetical lipoprotein transmembrane	NA	NA	X	NA
15	Sc	SPICI19_004	AM285320	4	3088	3624	537	-1	NA	hypothetical lipoprotein transmembrane	NA	NA	X	NA
15	Sc	SPICI19_100	AM285320	100	76095	76544	450	-1	NA	hypothetical lipoprotein transmembrane	NA	NA	X	NA
15	Sc	SPICI20_002	AM285321	2	1956	2429	474	-1	NA	hypothetical lipoprotein transmembrane	NA	NA	X	NA
15	Sc	SPICI20_009	AM285321	9	8860	9324	465	1	NA	hypothetical lipoprotein transmembrane	NA	NA	X	NA
1037	Sc	SPICI02_043	AM285303	43	34984	35421	438	-1	NA	hypothetical lipoprotein transmembrane	NA	NA	X	NA
1081	Sc	SPICI16_011	AM285317	11	9507	10649	1143	-1	NA	hypothetical lipoprotein transmembrane	NA	NA	X	NA
1083	Sc	SPICI19_034	AM285320	34	23815	24258	444	1	NA	hypothetical lipoprotein transmembrane	NA	NA	X	NA
1097	Sc	SPICINP16_002	AM285337	2	2128	2592	465	-1	NA	hypothetical lipoprotein transmembrane	NA	NA	X	NA
21	Sc	SPICI16_060	AM285317	60	50800	52128	1329	-1	NA	hypothetical n-terminal truncated transmembrane protein	NA	NA	X	NA
21	Sc	SPICINP06_008	AM285327	8	6521	7849	1329	1	NA	hypothetical n-terminal truncated transmembrane protein	NA	NA	X	NA
21	Sc	SPICI08_006	AM285309	6	4734	5969	1236	1	NA	hypothetical protein	NA	NA	X	NA
21	Sc	SPICI08_014	AM285309	14	14837	16072	1236	1	NA	hypothetical protein	NA	NA	X	NA
21	Sc	SPICI17_022	AM285318	22	15795	17030	1236	1	NA	hypothetical protein	NA	NA	X	NA
81	Sc	SPICI10_005	AM285311	5	2549	3043	495	-1	NA	hypothetical protein	NA	NA	X	NA
81	Sc	SPICI10_015	AM285311	15	7644	8087	444	-1	NA	hypothetical protein	NA	NA	X	NA
81	Sc	SPICI16_056	AM285317	56	48765	49256	492	1	NA	hypothetical protein	NA	NA	X	NA
81	Sc	SPICINP02_027	AM285323	27	14119	14595	477	1	NA	hypothetical protein	NA	NA	X	NA
117	Sc	SPICI10_003	AM285311	3	1595	1759	165	-1	NA	hypothetical protein	NA	NA	X	NA
117	Sc	SPICINP02_029	AM285323	29	15385	15549	165	1	NA	hypothetical protein	NA	NA	X	NA
117	Sc	SPICINP16_007	AM285337	7	5430	5594	165	-1	NA	hypothetical protein	NA	NA	X	NA
847	Sc	SPICINP01_014	AM285322	14	7407	7535	129	-1	NA	hypothetical protein	NA	NA	X	NA
1043	Sc	SPICI03_237	AM285304	237	209642	209866	225	1	NA	hypothetical protein	NA	NA	X	NA
1054	Sc	SPICI06_092	AM285307	92	60944	61543	600	1	NA	hypothetical protein	NA	NA	X	NA
1055	Sc	SPICI06_093	AM285307	93	61609	62133	525	-1	NA	hypothetical protein	NA	NA	X	NA
1078	Sc	SPICI16_007	AM285317	7	6321	7001	681	-1	NA	hypothetical protein	NA	NA	X	NA
1084	Sc	SPICI19_090	AM285320	90	71303	71641	339	1	NA	hypothetical protein	NA	NA	X	NA
1086	Sc	SPICI20_041	AM285321	41	34040	34204	165	-1	NA	hypothetical protein	NA	NA	X	NA
1091	Sc	SPICINP12_009	AM285333	9	7059	7577	519	-1	NA	hypothetical protein	NA	NA	X	NA
1092	Sc	SPICINP12_013	AM285333	13	8871	9797	927	-1	NA	hypothetical protein	NA	NA	X	NA
1093	Sc	SPICINP12_014	AM285333	14	9811	10296	486	-1	NA	hypothetical protein	NA	NA	X	NA
1094	Sc	SPICINP12_016	AM285333	16	11214	11459	246	1	NA	hypothetical protein	NA	NA	X	NA
21	Sc	SPICI08_064	AM285309	64	45813	46049	237	-1	NA	hypothetical protein c-terminal truncated	NA	NA	X	NA
21	Sc	SPICINP03_007	AM285324	7	4630	4998	369	1	NA	hypothetical protein c-terminal truncated	NA	NA	X	NA
1057	Sc	SPICI06_099	AM285307	99	69053	69367	315	-1	NA	hypothetical protein c-terminal truncated	NA	NA	X	NA
1036	Sc	SPICI01B_085	AM285302	85	85862	88840	2979	1	NA	hypothetical protein containing acyl transferase domains pd310830 and pd510157	NA	NA	X	NA
21	Sc	SPICI08_062	AM285309	62	45107	45553	447	-1	NA	hypothetical protein n-terminal and c-terminal truncated	NA	NA	X	NA
21	Sc	SPICI08_063	AM285309	63	45456	45752	297	-1	NA	hypothetical protein n-terminal and c-terminal truncated	NA	NA	X	NA
21	Sc	SPICINP03_008	AM285324	8	5005	5799	795	1	NA	hypothetical protein n-terminal and c-terminal truncated	NA	NA	X	NA
21	Sc	SPICINP16_004	AM285337	4	3216	4622	1407	1	NA	hypothetical protein n-terminal truncated	NA	NA	X	NA
8	Sc	SPICI04_151	AM285305	151	127005	129194	2190	-1	NA	hypothetical protein with plectrovirus orf 1 domain	NA	NA	X	NA
8	Sc	SPICI08_009	AM285309	9	7538	9733	2196	1	NA	hypothetical protein with plectrovirus orf 1 domain	NA	NA	X	NA
8	Sc	SPICINP03_011	AM285324	11	7430	9625	2196	1	NA	hypothetical protein with plectrovirus orf 1 domain	NA	NA	X	NA
8	Sc	SPICI08_017	AM285309	17	17638	17946	309	1	NA	hypothetical protein with plectrovirus orf 1 domain c-terminal truncated	NA	NA	X	NA
8	Sc	SPICI08_018	AM285309	18	17986	19839	1854	1	NA	hypothetical protein with plectrovirus orf 1 domain n-terminal truncated	NA	NA	X	NA
8	Sc	SPICI19_026	AM285320	26	16650	18098	1449	1	NA	hypothetical protein with plectrovirus orf 1 domain n-terminal truncated	NA	NA	X	NA
59	Sc	SPICI10_001	AM285311	1	790	1398	609	1	NA	hypothetical transmembrane protein	NA	NA	X	NA
59	Sc	SPICI16_059	AM285317	59	50198	50797	600	-1	NA	hypothetical transmembrane protein	NA	NA	X	NA
59	Sc	SPICINP02_031	AM285323	31	15746	16354	609	-1	NA	hypothetical transmembrane protein	NA	NA	X	NA
59	Sc	SPICINP06_009	AM285327	9	7852	8451	600	1	NA	hypothetical transmembrane protein	NA	NA	X	NA
59	Sc	SPICINP16_005	AM285337	5	4625	5233	609	1	NA	hypothetical transmembrane protein	NA	NA	X	NA
845	Sc	SPICINP01_011	AM285322	11	6792	6965	174	-1	NA	hypothetical transmembrane protein	NA	NA	X	NA
845	Sc	SPICINP05_005	AM285326	5	2998	3171	174	1	NA	hypothetical transmembrane protein	NA	NA	X	NA
846	Sc	SPICINP01_012	AM285322	12	6967	7146	180	-1	NA	hypothetical transmembrane protein	NA	NA	X	NA
846	Sc	SPICINP05_004	AM285326	4	2817	2996	180	1	NA	hypothetical transmembrane protein	NA	NA	X	NA
1039	Sc	SPICI03_146	AM285304	146	118572	118835	264	1	NA	hypothetical transmembrane protein	NA	NA	X	NA
1050	Sc	SPICI04_114	AM285305	114	86291	89491	3201	1	NA	hypothetical transmembrane protein	NA	NA	X	NA
1082	Sc	SPICI16_012	AM285317	12	10719	11450	732	-1	NA	hypothetical transmembrane protein	NA	NA	X	NA
1085	Sc	SPICI20_040	AM285321	40	33107	33442	336	-1	NA	hypothetical transmembrane protein	NA	NA	X	NA
1079	Sc	SPICI16_009	AM285317	9	7662	8078	417	-1	NA	putative aldo/keto reductase oxidoreductase protein	NA	NA	X	NA
1	Sc	SPICI01A_056	AM285301	56	43809	44144	336	1	orf1	plectrovirus spv1-c74 orf 1 n-terminal and c-terminal truncated protein	NA	NA	X	NA
1	Sc	SPICI03_010	AM285304	10	5284	5814	531	-1	orf1	plectrovirus spv1-c74 orf 1 n-terminal and c-terminal truncated protein	NA	NA	X	NA
1	Sc	SPICI04_026	AM285305	26	17861	18571	711	1	orf1	plectrovirus spv1-c74 orf 1 n-terminal and c-terminal truncated protein	NA	NA	X	NA
1	Sc	SPICI04_101	AM285305	101	74275	75603	1329	1	orf1	plectrovirus spv1-c74 orf 1 n-terminal and c-terminal truncated protein	NA	NA	X	NA
1	Sc	SPICI02_049	AM285303	49	39873	40322	450	1	orf1	plectrovirus spv1-c74 orf 1 n-terminal truncated transmembrane protein	NA	NA	X	NA
1	Sc	SPICI20_001	AM285321	1	1036	1941	906	1	orf1	plectrovirus spv1-c74 orf 1 n-terminal truncated transmembrane protein	NA	NA	X	NA
60	Sc	SPICINP01_003	AM285322	3	3353	3589	237	-1	orf1	plectrovirus spv1-c74 orf 1 n-terminal truncated transmembrane protein	NA	NA	X	NA
1	Sc	SPICI04_102	AM285305	102	75638	76228	591	1	orf1	plectrovirus spv1-c74 orf1 n-terminal and c-terminal truncated protein	NA	NA	X	NA
1	Sc	SPICI01B_119	AM285302	119	107526	108425	900	1	orf1	plectrovirus spv1-c74 orf1 n-terminal truncated transmembrane protein	NA	NA	X	NA
1	Sc	SPICI06_058	AM285307	58	32215	32511	297	1	orf1	plectrovirus spv1-r8a2b orf 1 c-terminal truncated transmembrane protein	NA	NA	X	NA
1	Sc	SPICI09_050	AM285310	50	36958	37185	228	1	orf1	plectrovirus spv1-r8a2b orf 1 c-terminal truncated transmembrane protein	NA	NA	X	NA
1	Sc	SPICI19_035	AM285320	35	24320	26431	2112	-1	orf1	plectrovirus spv1-r8a2b orf 1 c-terminal truncated transmembrane protein	NA	NA	X	NA
1	Sc	SPICI19_098	AM285320	98	73922	75529	1608	1	orf1	plectrovirus spv1-r8a2b orf 1 c-terminal truncated transmembrane protein	NA	NA	X	NA
1	Sc	SPICINP02_017	AM285323	17	8228	9532	1305	1	orf1	plectrovirus spv1-r8a2b orf 1 c-terminal truncated transmembrane protein	NA	NA	X	NA
1	Sc	SPICI06_059	AM285307	59	32477	33016	540	1	orf1	plectrovirus spv1-r8a2b orf 1 n-terminal and c-terminal truncated protein	NA	NA	X	NA
1	Sc	SPICI06_060	AM285307	60	33086	33391	306	1	orf1	plectrovirus spv1-r8a2b orf 1 n-terminal and c-terminal truncated protein	NA	NA	X	NA
1	Sc	SPICI07_051	AM285308	51	33162	34202	1041	-1	orf1	plectrovirus spv1-r8a2b orf 1 n-terminal and c-terminal truncated protein	NA	NA	X	NA
1	Sc	SPICI09_052	AM285310	52	37996	38163	168	1	orf1	plectrovirus spv1-r8a2b orf 1 n-terminal and c-terminal truncated protein	NA	NA	X	NA
1	Sc	SPICI09_053	AM285310	53	38201	38755	555	1	orf1	plectrovirus spv1-r8a2b orf 1 n-terminal and c-terminal truncated protein	NA	NA	X	NA
1	Sc	SPICI15_012	AM285316	12	5728	6843	1116	1	orf1	plectrovirus spv1-r8a2b orf 1 n-terminal and c-terminal truncated protein	NA	NA	X	NA
1	Sc	SPICI19_011	AM285320	11	6871	7458	588	-1	orf1	plectrovirus spv1-r8a2b orf 1 n-terminal and c-terminal truncated protein	NA	NA	X	NA
1	Sc	SPICI19_012	AM285320	12	7496	8422	927	-1	orf1	plectrovirus spv1-r8a2b orf 1 n-terminal and c-terminal truncated protein	NA	NA	X	NA
1	Sc	SPICI_056	AM285301	57	44180	45616	1437	1	orf1	plectrovirus spv1-r8a2b orf 1 n-terminal and c-terminal truncated protein	NA	NA	X	NA
15	Sc	SPICI19_009	AM285320	9	6266	6391	126	1	orf1	plectrovirus spv1-r8a2b orf 1 n-terminal and c-terminal truncated protein	NA	NA	X	NA
1	Sc	SPICI09_051	AM285310	51	37106	38026	921	1	orf1	plectrovirus spv1-r8a2b orf 1 n-terminal and c-terminal truncated transmembrane protein	NA	NA	X	NA
1	Sc	SPICI20_011	AM285321	11	9770	11341	1572	-1	orf1	plectrovirus spv1-r8a2b orf 1 n-terminal and c-terminal truncated transmembrane protein	NA	NA	X	NA
1	Sc	SPICI06_024	AM285307	24	11069	13072	2004	1	orf1	plectrovirus spv1-r8a2b orf 1 n-terminal truncated transmembrane protein	NA	NA	X	NA
1	Sc	SPICI19_099	AM285320	99	75664	76080	417	1	orf1	plectrovirus spv1-r8a2b orf 1 n-terminal truncated transmembrane protein	NA	NA	X	NA
1	Sc	SPICI02_042	AM285303	42	32813	34972	2160	1	orf1	plectrovirus spv1-r8a2b orf 1 transmembrane protein	NA	NA	X	NA
1	Sc	SPICI19_003	AM285320	3	809	3073	2265	1	orf1	plectrovirus spv1-r8a2b orf 1 transmembrane protein	NA	NA	X	NA
1	Sc	SPICI01A_001	AM285301	1	730	1278	549	-1	orf1	plectrovirus spv1-r8a2b orf1 c-terminal truncated transmembrane protein	NA	NA	X	NA
1	Sc	SPICI15_011	AM285316	11	4971	5597	627	1	orf1	plectrovirus spv1-r8a2b orf1 c-terminal truncated transmembrane protein	NA	NA	X	NA
1	Sc	SPICI01B_118	AM285302	118	106374	107474	1101	1	orf1	plectrovirus spv1-r8a2b orf1 n-terminal and c-terminal truncated protein	NA	NA	X	NA
1	Sc	SPICI03_319	AM285304	319	285377	286516	1140	-1	orf1	plectrovirus spv1-r8a2b orf1 n-terminal and c-terminal truncated protein	NA	NA	X	NA
1	Sc	SPICI03_318	AM285304	318	284541	285362	822	-1	orf1	plectrovirus spv1-r8a2b orf1 n-terminal truncated transmembrane protein	NA	NA	X	NA
29	Sc	SPICI06_036	AM285307	36	23689	24462	774	-1	orf1	plectrovirus SVGII3 orf 1 c-terminal truncated transmembrane protein	NA	NA	X	NA
29	Sc	SPICINP01_028	AM285322	28	14987	15625	639	-1	orf1	plectrovirus SVGII3 orf 1 c-terminal truncated transmembrane protein	NA	NA	X	NA
29	Sc	SPICINP13_018	AM285334	18	8464	9441	978	1	orf1	plectrovirus SVGII3 orf 1 c-terminal truncated transmembrane protein	NA	NA	X	NA
29	Sc	SPICINP01_026	AM285322	26	14406	14825	420	-1	orf1	plectrovirus SVGII3 orf 1 n-terminal and c-terminal truncated protein	NA	NA	X	NA
60	Sc	SPICINP01_004	AM285322	4	3567	4298	732	-1	orf1	plectrovirus SVGII3 orf 1 n-terminal and c-terminal truncated protein	NA	NA	X	NA
60	Sc	SPICINP01_020	AM285322	20	11022	11396	375	-1	orf1	plectrovirus SVGII3 orf 1 n-terminal and c-terminal truncated protein	NA	NA	X	NA
29	Sc	SPICI06_035	AM285307	35	23063	23659	597	-1	orf1	plectrovirus SVGII3 orf 1 n-terminal and c-terminal truncated transmembrane protein	NA	NA	X	NA
60	Sc	SPICINP01_019	AM285322	19	10125	11003	879	-1	orf1	plectrovirus SVGII3 orf 1 n-terminal truncated transmembrane protein	NA	NA	X	NA
29	Sc	SPICINP07_006	AM285328	6	2121	3524	1404	1	orf1	plectrovirus SVGII3 orf 1 transmembrane protein	NA	NA	X	NA
29	Sc	SPICINP08_010	AM285329	10	3079	4482	1404	1	orf1	plectrovirus SVGII3 orf 1 transmembrane protein	NA	NA	X	NA
60	Sc	SPICINP05_012	AM285326	12	5431	6840	1410	1	orf1	probable plectrovirus svts2 orf 1 c-terminal truncated transmembrane protein	NA	NA	X	NA
120	Sc	SPICINP13_014	AM285334	14	6636	6845	210	1	orf10	hypothetical plectrovirus spv1-r8a2b orf 10 transmembrane protein	NA	NA	X	NA
5	Sc	SPICI18_041	AM285319	41	33359	33562	204	1	orf10	plectrovirus spv1-c74 orf 10 transmembrane protein	NA	NA	X	NA
5	Sc	SPICI19_017	AM285320	17	10474	10677	204	-1	orf10	plectrovirus spv1-c74 orf 10 transmembrane protein	NA	NA	X	NA
5	Sc	SPICI19_092	AM285320	92	71818	72000	183	1	orf10	plectrovirus spv1-r8a2b orf 10 c-terminal truncated protein	NA	NA	X	NA
5	Sc	SPICI01B_114	AM285302	114	104445	104648	204	1	orf10	plectrovirus spv1-r8a2b orf 10 transmembrane protein	NA	NA	X	NA
5	Sc	SPICI02_038	AM285303	38	31015	31218	204	1	orf10	plectrovirus spv1-r8a2b orf 10 transmembrane protein	NA	NA	X	NA
5	Sc	SPICI03_012	AM285304	12	6558	6761	204	-1	orf10	plectrovirus spv1-r8a2b orf 10 transmembrane protein	NA	NA	X	NA
5	Sc	SPICI03_324	AM285304	324	288495	288698	204	-1	orf10	plectrovirus spv1-r8a2b orf 10 transmembrane protein	NA	NA	X	NA
5	Sc	SPICI04_094	AM285305	94	71996	72199	204	1	orf10	plectrovirus spv1-r8a2b orf 10 transmembrane protein	NA	NA	X	NA
5	Sc	SPICI06_020	AM285307	20	9065	9268	204	1	orf10	plectrovirus spv1-r8a2b orf 10 transmembrane protein	NA	NA	X	NA
5	Sc	SPICI06_044	AM285307	44	27546	27749	204	-1	orf10	plectrovirus spv1-r8a2b orf 10 transmembrane protein	NA	NA	X	NA
5	Sc	SPICI09_045	AM285310	45	34903	35106	204	1	orf10	plectrovirus spv1-r8a2b orf 10 transmembrane protein	NA	NA	X	NA
5	Sc	SPICI13_036	AM285314	36	22431	22634	204	1	orf10	plectrovirus spv1-r8a2b orf 10 transmembrane protein	NA	NA	X	NA
5	Sc	SPICI15_007	AM285316	7	2943	3146	204	1	orf10	plectrovirus spv1-r8a2b orf 10 transmembrane protein	NA	NA	X	NA
5	Sc	SPICI18_001	AM285319	1	692	910	219	-1	orf10	plectrovirus spv1-r8a2b orf 10 transmembrane protein	NA	NA	X	NA
5	Sc	SPICI19_039	AM285320	39	28062	28265	204	-1	orf10	plectrovirus spv1-r8a2b orf 10 transmembrane protein	NA	NA	X	NA
5	Sc	SPICI20_016	AM285321	16	13142	13345	204	-1	orf10	plectrovirus spv1-r8a2b orf 10 transmembrane protein	NA	NA	X	NA
5	Sc	SPICINP02_013	AM285323	13	6367	6570	204	1	orf10	plectrovirus spv1-r8a2b orf 10 transmembrane protein	NA	NA	X	NA
5	Sc	SPICI01A_006	AM285301	6	2979	3131	153	-1	orf10	plectrovirus spv1-r8a2b orf10 c-terminal truncated protein	NA	NA	X	NA
120	Sc	SPICINP08_006	AM285329	6	1319	1528	210	1	orf10	plectrovirus SVGII3 orf 10 transmembrane protein	NA	NA	X	NA
843	Sc	SPICINP05_008	AM285326	8	3678	3875	198	1	orf10	plectrovirus svts2 orf 10 transmembrane protein	NA	NA	X	NA
843	Sc	SPICINP01_008	AM285322	8	6088	6285	198	-1	orf10	probable plectrovirus SVGII3 orf 10 transmembrane protein	NA	NA	X	NA
7	Sc	SPICI02_037	AM285303	37	30873	31034	162	1	orf11	plectrovirus spv1-r8a2b orf 11 transmembrane protein	NA	NA	X	NA
0	Sc	SPICI01A_020	AM285301	20	15459	15638	180	1	orf12	lectrovirus spv1 orf12 c-terminal truncated transmembrane protein	NA	NA	X	NA
0	Sc	SPICI04_089	AM285305	89	70083	70262	180	1	orf12	plectrovirus spv1 r8a2b orf 12 transmembrane protein	NA	NA	X	NA
0	Sc	SPICI04_054	AM285305	54	43218	43367	150	-1	orf12	plectrovirus spv1-c74 orf 12 c-terminal truncated protein	NA	NA	X	NA
0	Sc	SPICI13_005	AM285314	5	2589	2738	150	-1	orf12	plectrovirus spv1-c74 orf 12 c-terminal truncated protein	NA	NA	X	NA
0	Sc	SPICI03_018	AM285304	18	8747	8878	132	-1	orf12	plectrovirus spv1-c74 orf 12 transmembrane protein	NA	NA	X	NA
0	Sc	SPICI07_041	AM285308	41	26977	27126	150	1	orf12	plectrovirus spv1-c74 orf 12 transmembrane protein	NA	NA	X	NA
0	Sc	SPICI15_048	AM285316	48	40600	40749	150	1	orf12	plectrovirus spv1-c74 orf 12 transmembrane protein	NA	NA	X	NA
0	Sc	SPICI17_009	AM285318	9	7610	7759	150	1	orf12	plectrovirus spv1-c74 orf 12 transmembrane protein	NA	NA	X	NA
0	Sc	SPICI20_022	AM285321	22	15178	15327	150	-1	orf12	plectrovirus spv1-c74 orf 12 transmembrane protein	NA	NA	X	NA
55	Sc	SPICI04_059	AM285305	59	47047	47196	150	1	orf12	plectrovirus spv1-c74 orf12 c-terminal truncated transmembrane protein	NA	NA	X	NA
0	Sc	SPICI04_073	AM285305	73	55793	55942	150	1	orf12	plectrovirus spv1-c74 orf12 transmembrane protein	NA	NA	X	NA
0	Sc	SPICI06_050	AM285307	50	29645	29818	174	-1	orf12	plectrovirus spv1-r8a2b orf 12 c-terminal truncated transmembrane protein	NA	NA	X	NA
0	Sc	SPICI10_017	AM285311	17	8799	8948	150	-1	orf12	plectrovirus spv1-r8a2b orf 12 c-terminal truncated transmembrane protein	NA	NA	X	NA
0	Sc	SPICI18_006	AM285319	6	2729	3130	402	-1	orf12	plectrovirus spv1-r8a2b orf 12 fused to orf 7 transmembrane protein	NA	NA	X	NA
0	Sc	SPICI09_014	AM285310	14	11123	11272	150	1	orf12	plectrovirus spv1-r8a2b orf 12 protein	NA	NA	X	NA
0	Sc	SPICI19_045	AM285320	45	30393	30542	150	-1	orf12	plectrovirus spv1-r8a2b orf 12 protein	NA	NA	X	NA
0	Sc	SPICI19_088	AM285320	88	70363	70512	150	1	orf12	plectrovirus spv1-r8a2b orf 12 protein	NA	NA	X	NA
0	Sc	SPICI06_111	AM285307	111	73218	73367	150	1	orf12	plectrovirus spv1-r8a2b orf 12 transmembrane protein	NA	NA	X	NA
0	Sc	SPICI09_025	AM285310	25	15448	15597	150	-1	orf12	plectrovirus spv1-r8a2b orf 12 transmembrane protein	NA	NA	X	NA
0	Sc	SPICI09_040	AM285310	40	32750	32899	150	1	orf12	plectrovirus spv1-r8a2b orf 12 transmembrane protein	NA	NA	X	NA
0	Sc	SPICI13_028	AM285314	28	19912	20061	150	1	orf12	plectrovirus spv1-r8a2b orf 12 transmembrane protein	NA	NA	X	NA
0	Sc	SPICI15_002	AM285316	2	1215	1364	150	1	orf12	plectrovirus spv1-r8a2b orf 12 transmembrane protein	NA	NA	X	NA
0	Sc	SPICI15_051	AM285316	51	41726	41875	150	-1	orf12	plectrovirus spv1-r8a2b orf 12 transmembrane protein	NA	NA	X	NA
0	Sc	SPICI18_034	AM285319	34	30677	30826	150	1	orf12	plectrovirus spv1-r8a2b orf 12 transmembrane protein	NA	NA	X	NA
0	Sc	SPICI19_021	AM285320	21	12396	12545	150	-1	orf12	plectrovirus spv1-r8a2b orf 12 transmembrane protein	NA	NA	X	NA
0	Sc	SPICINP02_007	AM285323	7	3685	3834	150	1	orf12	plectrovirus spv1-r8a2b orf 12 transmembrane protein	NA	NA	X	NA
0	Sc	SPICI02_032	AM285303	32	28829	28978	150	1	orf12	plectrovirus spv1-r8a2b orf12 c-terminal truncated transmembrane protein	NA	NA	X	NA
34	Sc	SPICI04_003	AM285305	3	882	1064	183	1	orf12	plectrovirus SVGII3 orf 12 transmembrane protein	NA	NA	X	NA
34	Sc	SPICINP01_035	AM285322	35	18052	18234	183	-1	orf12	plectrovirus SVGII3 orf 12 transmembrane protein	NA	NA	X	NA
34	Sc	SPICINP07_011	AM285328	11	6610	6792	183	1	orf12	plectrovirus SVGII3 orf 12 transmembrane protein	NA	NA	X	NA
34	Sc	SPICINP08_003	AM285329	3	581	763	183	1	orf12	plectrovirus SVGII3 orf 12 transmembrane protein	NA	NA	X	NA
34	Sc	SPICINP13_006	AM285334	6	2276	2458	183	-1	orf12	plectrovirus SVGII3 orf 12 transmembrane protein	NA	NA	X	NA
34	Sc	SPICINP05_017	AM285326	17	9498	9680	183	1	orf12	plectrovirus svts2 orf 12 transmembrane protein	NA	NA	X	NA
0	Sc	SPICI06_013	AM285307	13	6653	6802	150	1	orf12	probable plectrovirus spv1-r8a2b orf 12 transmembrane protein	NA	NA	X	NA
0	Sc	SPICI01B_110	AM285302	110	103110	103259	150	1	orf12	probable plectrovirus spv1-r8a2b orf12 transmembrane protein	NA	NA	X	NA
0	Sc	SPICINP12_003	AM285333	3	1389	1790	402	-1	orf12+7	plectrovirus spv1-r8a2b orf 12 fused to orf 7 transmembrane protein	NA	NA	X	NA
7	Sc	SPICI01A_007	AM285301	7	3134	3283	150	-1	orf13	plectrovirus spv1-c74 orf 13 transmembrane protein	NA	NA	X	NA
7	Sc	SPICI03_013	AM285304	13	6742	6912	171	-1	orf13	plectrovirus spv1-c74 orf 13 transmembrane protein	NA	NA	X	NA
7	Sc	SPICI03_325	AM285304	325	288701	288850	150	-1	orf13	plectrovirus spv1-c74 orf 13 transmembrane protein	NA	NA	X	NA
7	Sc	SPICI04_093	AM285305	93	71844	71993	150	1	orf13	plectrovirus spv1-c74 orf 13 transmembrane protein	NA	NA	X	NA
7	Sc	SPICI06_019	AM285307	19	8913	9062	150	1	orf13	plectrovirus spv1-c74 orf 13 transmembrane protein	NA	NA	X	NA
7	Sc	SPICI06_045	AM285307	45	27752	27901	150	-1	orf13	plectrovirus spv1-c74 orf 13 transmembrane protein	NA	NA	X	NA
7	Sc	SPICI13_035	AM285314	35	22279	22428	150	1	orf13	plectrovirus spv1-c74 orf 13 transmembrane protein	NA	NA	X	NA
7	Sc	SPICI15_006	AM285316	6	2791	2940	150	1	orf13	plectrovirus spv1-c74 orf 13 transmembrane protein	NA	NA	X	NA
7	Sc	SPICI18_002	AM285319	2	898	1047	150	-1	orf13	plectrovirus spv1-c74 orf 13 transmembrane protein	NA	NA	X	NA
7	Sc	SPICI18_040	AM285319	40	33207	33356	150	1	orf13	plectrovirus spv1-c74 orf 13 transmembrane protein	NA	NA	X	NA
7	Sc	SPICI19_040	AM285320	40	28268	28417	150	-1	orf13	plectrovirus spv1-c74 orf 13 transmembrane protein	NA	NA	X	NA
7	Sc	SPICI19_091	AM285320	91	71666	71815	150	1	orf13	plectrovirus spv1-c74 orf 13 transmembrane protein	NA	NA	X	NA
7	Sc	SPICI20_017	AM285321	17	13348	13497	150	-1	orf13	plectrovirus spv1-c74 orf 13 transmembrane protein	NA	NA	X	NA
7	Sc	SPICI01B_113	AM285302	113	104293	104442	150	1	orf13	plectrovirus spv1-c74 orf13 transmembrane protein	NA	NA	X	NA
61	Sc	SPICINP01_033	AM285322	33	17496	17654	159	-1	orf13	plectrovirus SVGII3 orf 13 transmembrane protein	NA	NA	X	NA
61	Sc	SPICINP07_001	AM285328	1	203	361	159	1	orf13	plectrovirus SVGII3 orf 13 transmembrane protein	NA	NA	X	NA
61	Sc	SPICINP08_005	AM285329	5	1161	1319	159	1	orf13	plectrovirus SVGII3 orf 13 transmembrane protein	NA	NA	X	NA
61	Sc	SPICINP13_004	AM285334	4	1720	1878	159	-1	orf13	plectrovirus SVGII3 orf 13 transmembrane protein	NA	NA	X	NA
844	Sc	SPICINP01_009	AM285322	9	6285	6449	165	-1	orf13	plectrovirus SVGII3 orf 13 transmembrane protein	NA	NA	X	NA
844	Sc	SPICINP05_007	AM285326	7	3514	3678	165	1	orf13	probable plectrovirus svts2 orf 13 transmembrane protein	NA	NA	X	NA
54	Sc	SPICINP07_010	AM285328	10	6369	6590	222	1	orf14	hypothetical plectrovirus SVGII3 orf 14 protein	NA	NA	X	NA
35	Sc	SPICI04_058	AM285305	58	46825	46938	114	1	orf14	plectrovirus spv1 orf14 n-terminal and c-terminal truncated protein	NA	NA	X	NA
54	Sc	SPICI04_002	AM285305	2	641	862	222	1	orf14	plectrovirus SVGII3 orf 14 protein	NA	NA	X	NA
54	Sc	SPICINP08_002	AM285329	2	340	561	222	1	orf14	plectrovirus SVGII3 orf 14 protein	NA	NA	X	NA
54	Sc	SPICINP13_007	AM285334	7	2477	2698	222	-1	orf14	plectrovirus SVGII3 orf 14 protein	NA	NA	X	NA
2	Sc	SPICI19_016	AM285320	16	9715	10161	447	-1	orf2	plectrovirus spv1 orf 2 n-terminal and c-terminal truncated transmembrane protein	NA	NA	X	NA
2	Sc	SPICI01B_115	AM285302	115	104744	105661	918	1	orf2	plectrovirus spv1 orf2 transmembrane protein	NA	NA	X	NA
2	Sc	SPICI04_095	AM285305	95	72199	72711	513	1	orf2	plectrovirus spv1-c74 orf 2 c-terminal truncated transmembrane protein	NA	NA	X	NA
2	Sc	SPICI03_011	AM285304	11	5798	6439	642	-1	orf2	plectrovirus spv1-c74 orf 2 n-terminal and c-terminal truncated protein	NA	NA	X	NA
2	Sc	SPICI20_015	AM285321	15	12222	12989	768	-1	orf2	plectrovirus spv1-c74 orf 2 n-terminal and c-terminal truncated protein	NA	NA	X	NA
2	Sc	SPICI06_043	AM285307	43	27059	27427	369	-1	orf2	plectrovirus spv1-c74 orf 2 n-terminal and c-terminal truncated transmembrane protein	NA	NA	X	NA
2	Sc	SPICI19_093	AM285320	93	72117	72533	417	1	orf2	plectrovirus spv1-c74 orf 2 n-terminal and c-terminal truncated transmembrane protein	NA	NA	X	NA
2	Sc	SPICI19_094	AM285320	94	72557	72940	384	1	orf2	plectrovirus spv1-c74 orf 2 n-terminal truncated protein	NA	NA	X	NA
2	Sc	SPICI02_039	AM285303	39	31218	32231	1014	1	orf2	plectrovirus spv1-c74 orf 2 transmembrane protein	NA	NA	X	NA
2	Sc	SPICI06_021	AM285307	21	9268	10281	1014	1	orf2	plectrovirus spv1-c74 orf 2 transmembrane protein	NA	NA	X	NA
2	Sc	SPICI09_046	AM285310	46	35397	35996	600	1	orf2	plectrovirus spv1-r8a2b orf 2 c-terminal truncated transmembrane protein	NA	NA	X	NA
2	Sc	SPICI01A_005	AM285301	5	2294	2776	483	-1	orf2	plectrovirus spv1-r8a2b orf 2 n-terminal and c-terminal truncated protein	NA	NA	X	NA
2	Sc	SPICI04_096	AM285305	96	72639	73211	573	1	orf2	plectrovirus spv1-r8a2b orf 2 n-terminal truncated protein	NA	NA	X	NA
2	Sc	SPICI06_042	AM285307	42	26545	27078	534	-1	orf2	plectrovirus spv1-r8a2b orf 2 n-terminal truncated protein	NA	NA	X	NA
2	Sc	SPICI19_015	AM285320	15	9271	9669	399	-1	orf2	plectrovirus spv1-r8a2b orf 2 n-terminal truncated protein	NA	NA	X	NA
2	Sc	SPICI15_008	AM285316	8	3340	4353	1014	1	orf2	plectrovirus spv1-r8a2b orf 2 transmembrane protein	NA	NA	X	NA
2	Sc	SPICI19_038	AM285320	38	27049	28062	1014	-1	orf2	plectrovirus spv1-r8a2b orf 2 transmembrane protein	NA	NA	X	NA
2	Sc	SPICINP02_014	AM285323	14	6570	7583	1014	1	orf2	plectrovirus spv1-r8a2b orf 2 transmembrane protein	NA	NA	X	NA
2	Sc	SPICI03_323	AM285304	323	287304	288317	1014	-1	orf2	plectrovirus spv1-r8a2b orf2 transmembrane protein	NA	NA	X	NA
2	Sc	SPICI13_037	AM285314	37	22634	23647	1014	1	orf2	plectrovirus spv1-r8a2b orf2 transmembrane protein	NA	NA	X	NA
36	Sc	SPICI13_001	AM285314	1	282	839	558	-1	orf2	plectrovirus SVGII3 orf 2 c-terminal truncated transmembrane protein	NA	NA	X	NA
36	Sc	SPICI06_039	AM285307	39	25066	25794	729	-1	orf2	plectrovirus SVGII3 orf 2 n-terminal truncated protein	NA	NA	X	NA
36	Sc	SPICINP01_031	AM285322	31	16242	17252	1011	-1	orf2	plectrovirus SVGII3 orf 2 transmembrane protein	NA	NA	X	NA
36	Sc	SPICINP07_003	AM285328	3	575	1585	1011	1	orf2	plectrovirus SVGII3 orf 2 transmembrane protein	NA	NA	X	NA
36	Sc	SPICINP08_007	AM285329	7	1533	2543	1011	1	orf2	plectrovirus SVGII3 orf 2 transmembrane protein	NA	NA	X	NA
36	Sc	SPICINP13_015	AM285334	15	6850	7860	1011	1	orf2	plectrovirus SVGII3 orf 2 transmembrane protein	NA	NA	X	NA
842	Sc	SPICINP01_007	AM285322	7	5080	5847	768	-1	orf2	plectrovirus SVGII3 orf2 protein	NA	NA	X	NA
842	Sc	SPICINP05_009	AM285326	9	4116	4883	768	1	orf2	probable plectrovirus svts2 orf 2 n-terminal truncated protein	NA	NA	X	NA
31	Sc	SPICI06_031	AM285307	31	17556	18227	672	1	orf3	hypothetical transposase of is30 family n-terminal and c-terminal truncated protein	NA	NA	X	NA
31	Sc	SPICI08_067	AM285309	67	47157	47582	426	1	orf3	probable transposase of is30 family n-terminal and c-terminal truncated protein	NA	NA	X	NA
6	Sc	SPICI01A_023	AM285301	23	16783	17226	444	1	orf3	transposase is30 family n-terminal truncated protein	NA	NA	X	NA
49	Sc	SPICI03_008	AM285304	8	4266	4988	723	-1	orf3	transposase of is3 family c-terminal truncated protein	NA	NA	X	NA
49	Sc	SPICI04_028	AM285305	28	19237	20064	828	1	orf3	transposase of is3 family c-terminal truncated protein	NA	NA	X	NA
49	Sc	SPICI10_064	AM285311	64	52811	53329	519	-1	orf3	transposase of is3 family c-terminal truncated protein	NA	NA	X	NA
6	Sc	SPICI02_051	AM285303	51	40862	41329	468	1	orf3	transposase of is30 family c-terminal truncated protein	NA	NA	X	NA
6	Sc	SPICI19_033	AM285320	33	23246	23698	453	-1	orf3	transposase of is30 family c-terminal truncated protein	NA	NA	X	NA
6	Sc	SPICI20_082	AM285321	82	73556	74125	570	1	orf3	transposase of is30 family c-terminal truncated protein	NA	NA	X	NA
6	Sc	SPICI05_018	AM285306	18	12159	12557	399	-1	orf3	transposase of is30 family n-terminal and c-terminal truncated protein	NA	NA	X	NA
6	Sc	SPICI06_085	AM285307	85	57071	57592	522	-1	orf3	transposase of is30 family n-terminal and c-terminal truncated protein	NA	NA	X	NA
6	Sc	SPICI09_057	AM285310	57	39964	40344	381	1	orf3	transposase of is30 family n-terminal and c-terminal truncated protein	NA	NA	X	NA
6	Sc	SPICI19_007	AM285320	7	5325	5633	309	-1	orf3	transposase of is30 family n-terminal and c-terminal truncated protein	NA	NA	X	NA
6	Sc	SPICI19_101	AM285320	101	76776	77327	552	1	orf3	transposase of is30 family n-terminal and c-terminal truncated protein	NA	NA	X	NA
6	Sc	SPICI19_107	AM285320	107	82653	82961	309	-1	orf3	transposase of is30 family n-terminal and c-terminal truncated protein	NA	NA	X	NA
6	Sc	SPICI02_052	AM285303	52	41389	41832	444	1	orf3	transposase of is30 family n-terminal truncated protein	NA	NA	X	NA
6	Sc	SPICI15_015	AM285316	15	7822	8598	777	1	orf3	transposase of is30 family n-terminal truncated protein	NA	NA	X	NA
6	Sc	SPICI19_006	AM285320	6	4924	5376	453	-1	orf3	transposase of is30 family n-terminal truncated protein	NA	NA	X	NA
6	Sc	SPICI19_032	AM285320	32	22732	23283	552	-1	orf3	transposase of is30 family n-terminal truncated protein	NA	NA	X	NA
6	Sc	SPICI19_106	AM285320	106	81503	82276	774	1	orf3	transposase of is30 family n-terminal truncated protein	NA	NA	X	NA
6	Sc	SPICI20_083	AM285321	83	74074	74514	441	1	orf3	transposase of is30 family n-terminal truncated protein	NA	NA	X	NA
6	Sc	SPICI01A_060	AM285301	60	46409	47380	972	1	orf3	transposase of is30 family protein	NA	NA	X	NA
6	Sc	SPICI13_020	AM285314	20	15389	16372	984	-1	orf3	transposase of is30 family protein	NA	NA	X	NA
12	Sc	SPICI06_017	AM285307	17	8116	8553	438	1	orf4	plectrovirus spv1-c74 orf 4 protein	NA	NA	X	NA
12	Sc	SPICI18_003	AM285319	3	1048	1482	435	-1	orf4	plectrovirus spv1-c74 orf 4 protein	NA	NA	X	NA
12	Sc	SPICI18_039	AM285319	39	32766	33206	441	1	orf4	plectrovirus spv1-c74 orf 4 protein	NA	NA	X	NA
12	Sc	SPICI20_018	AM285321	18	13498	13938	441	-1	orf4	plectrovirus spv1-c74 orf 4 protein	NA	NA	X	NA
25	Sc	SPICI10_066	AM285311	66	54349	54804	456	1	orf4	plectrovirus spv1-c74 orf 4 protein	NA	NA	X	NA
25	Sc	SPICI11_006	AM285312	6	6783	7223	441	1	orf4	plectrovirus spv1-c74 orf 4 protein	NA	NA	X	NA
25	Sc	SPICI15_033	AM285316	33	19993	20433	441	-1	orf4	plectrovirus spv1-c74 orf 4 protein	NA	NA	X	NA
25	Sc	SPICINP04_014	AM285325	14	5440	5880	441	-1	orf4	plectrovirus spv1-c74 orf 4 protein	NA	NA	X	NA
12	Sc	SPICI13_033	AM285314	33	21482	21919	438	1	orf4	plectrovirus spv1-c74 orf4 protein	NA	NA	X	NA
25	Sc	SPICI03_311	AM285304	311	280557	280997	441	1	orf4	plectrovirus spv1-c74 orf4 protein	NA	NA	X	NA
12	Sc	SPICI02_036	AM285303	36	30422	30862	441	1	orf4	plectrovirus spv1-r8a2b orf 4 protein	NA	NA	X	NA
12	Sc	SPICI04_092	AM285305	92	71397	71843	447	1	orf4	plectrovirus spv1-r8a2b orf 4 protein	NA	NA	X	NA
12	Sc	SPICI06_046	AM285307	46	27902	28342	441	-1	orf4	plectrovirus spv1-r8a2b orf 4 protein	NA	NA	X	NA
12	Sc	SPICI09_019	AM285310	19	12921	13319	399	1	orf4	plectrovirus spv1-r8a2b orf 4 protein	NA	NA	X	NA
12	Sc	SPICI15_005	AM285316	5	2350	2790	441	1	orf4	plectrovirus spv1-r8a2b orf 4 protein	NA	NA	X	NA
12	Sc	SPICI19_018	AM285320	18	10830	11267	438	-1	orf4	plectrovirus spv1-r8a2b orf 4 protein	NA	NA	X	NA
12	Sc	SPICI19_041	AM285320	41	28418	28858	441	-1	orf4	plectrovirus spv1-r8a2b orf 4 protein	NA	NA	X	NA
12	Sc	SPICINP02_012	AM285323	12	5774	6214	441	1	orf4	plectrovirus spv1-r8a2b orf 4 protein	NA	NA	X	NA
25	Sc	SPICI16_026	AM285317	26	26060	26494	435	-1	orf4	plectrovirus spv1-r8a2b orf 4 protein	NA	NA	X	NA
12	Sc	SPICI01B_112	AM285302	112	103852	104292	441	1	orf4	plectrovirus spv1-r8a2b orf4 protein	NA	NA	X	NA
12	Sc	SPICI03_326	AM285304	326	288851	289291	441	-1	orf4	plectrovirus spv1-r8a2b orf4 protein	NA	NA	X	NA
72	Sc	SPICI03_016	AM285304	16	7556	8017	462	-1	orf4	probable plectrovirus spv1-c74 orf4 protein	NA	NA	X	NA
17	Sc	SPICI06_041	AM285307	41	26135	26539	405	-1	orf5	plectrovirus spv1-r8a2b orf 5 transmembrane protein	NA	NA	X	NA
17	Sc	SPICI09_048	AM285310	48	36306	36710	405	1	orf5	plectrovirus spv1-r8a2b orf 5 transmembrane protein	NA	NA	X	NA
17	Sc	SPICINP02_015	AM285323	15	7576	7980	405	1	orf5	plectrovirus spv1-r8a2b orf 5 transmembrane protein	NA	NA	X	NA
119	Sc	SPICINP07_004	AM285328	4	1578	1871	294	1	orf5	plectrovirus SVGII3 orf 5 transmembrane protein	NA	NA	X	NA
119	Sc	SPICINP08_008	AM285329	8	2536	2829	294	1	orf5	plectrovirus SVGII3 orf 5 transmembrane protein	NA	NA	X	NA
841	Sc	SPICINP01_006	AM285322	6	4787	5077	291	-1	orf5	plectrovirus SVGII3 orf 5 transmembrane protein	NA	NA	X	NA
841	Sc	SPICINP05_010	AM285326	10	4886	5176	291	1	orf5	probable plectrovirus svts2 orf5 transmembrane protein	NA	NA	X	NA
0	Sc	SPICI04_053	AM285305	53	43057	43218	162	-1	orf7	plectrovirus spv1-c74 orf 7 c-terminal truncated protein	NA	NA	X	NA
0	Sc	SPICI19_089	AM285320	89	70512	70685	174	1	orf7	plectrovirus spv1-c74 orf 7 c-terminal truncated protein	NA	NA	X	NA
0	Sc	SPICI20_021	AM285321	21	15017	15178	162	-1	orf7	plectrovirus spv1-c74 orf 7 c-terminal truncated protein	NA	NA	X	NA
0	Sc	SPICI03_017	AM285304	17	8584	8730	147	-1	orf7	plectrovirus spv1-c74 orf 7 protein	NA	NA	X	NA
0	Sc	SPICI04_074	AM285305	74	55942	56103	162	1	orf7	plectrovirus spv1-c74 orf 7 protein	NA	NA	X	NA
0	Sc	SPICI04_090	AM285305	90	70231	70482	252	1	orf7	plectrovirus spv1-c74 orf 7 transmembrane protein	NA	NA	X	NA
0	Sc	SPICI06_049	AM285307	49	29425	29676	252	-1	orf7	plectrovirus spv1-c74 orf 7 transmembrane protein	NA	NA	X	NA
0	Sc	SPICI06_112	AM285307	112	73367	73618	252	1	orf7	plectrovirus spv1-c74 orf 7 transmembrane protein	NA	NA	X	NA
0	Sc	SPICI07_042	AM285308	42	27126	27377	252	1	orf7	plectrovirus spv1-c74 orf 7 transmembrane protein	NA	NA	X	NA
0	Sc	SPICI09_024	AM285310	24	15197	15448	252	-1	orf7	plectrovirus spv1-c74 orf 7 transmembrane protein	NA	NA	X	NA
0	Sc	SPICI15_049	AM285316	49	40749	41000	252	1	orf7	plectrovirus spv1-c74 orf 7 transmembrane protein	NA	NA	X	NA
0	Sc	SPICI19_020	AM285320	20	12144	12335	192	-1	orf7	plectrovirus spv1-c74 orf 7 transmembrane protein	NA	NA	X	NA
0	Sc	SPICI01A_021	AM285301	21	15607	15858	252	1	orf7	plectrovirus spv1-c74 orf7 transmembrane protein	NA	NA	X	NA
0	Sc	SPICI06_014	AM285307	14	6802	7053	252	1	orf7	plectrovirus spv1-r8a2b orf 7 transmembrane protein	NA	NA	X	NA
0	Sc	SPICI09_015	AM285310	15	11272	11523	252	1	orf7	plectrovirus spv1-r8a2b orf 7 transmembrane protein	NA	NA	X	NA
0	Sc	SPICI09_041	AM285310	41	32899	33150	252	1	orf7	plectrovirus spv1-r8a2b orf 7 transmembrane protein	NA	NA	X	NA
0	Sc	SPICI10_016	AM285311	16	8548	8799	252	-1	orf7	plectrovirus spv1-r8a2b orf 7 transmembrane protein	NA	NA	X	NA
0	Sc	SPICI13_004	AM285314	4	2338	2589	252	-1	orf7	plectrovirus spv1-r8a2b orf 7 transmembrane protein	NA	NA	X	NA
0	Sc	SPICI13_029	AM285314	29	20061	20312	252	1	orf7	plectrovirus spv1-r8a2b orf 7 transmembrane protein	NA	NA	X	NA
0	Sc	SPICI15_003	AM285316	3	1364	1615	252	1	orf7	plectrovirus spv1-r8a2b orf 7 transmembrane protein	NA	NA	X	NA
0	Sc	SPICI15_050	AM285316	50	41475	41726	252	-1	orf7	plectrovirus spv1-r8a2b orf 7 transmembrane protein	NA	NA	X	NA
0	Sc	SPICI17_010	AM285318	10	7759	8010	252	1	orf7	plectrovirus spv1-r8a2b orf 7 transmembrane protein	NA	NA	X	NA
0	Sc	SPICI18_035	AM285319	35	30826	31077	252	1	orf7	plectrovirus spv1-r8a2b orf 7 transmembrane protein	NA	NA	X	NA
0	Sc	SPICI19_044	AM285320	44	30142	30393	252	-1	orf7	plectrovirus spv1-r8a2b orf 7 transmembrane protein	NA	NA	X	NA
0	Sc	SPICINP02_008	AM285323	8	3834	4085	252	1	orf7	plectrovirus spv1-r8a2b orf 7 transmembrane protein	NA	NA	X	NA
75	Sc	SPICI04_060	AM285305	60	47196	47444	249	1	orf7	plectrovirus spv1-r8a2b orf 7 transmembrane protein	NA	NA	X	NA
0	Sc	SPICI01A_011	AM285301	11	4866	5117	252	-1	orf7	plectrovirus spv1-r8a2b orf7 transmembrane protein	NA	NA	X	NA
0	Sc	SPICI01B_111	AM285302	111	103259	103510	252	1	orf7	plectrovirus spv1-r8a2b orf7 transmembrane protein	NA	NA	X	NA
0	Sc	SPICI02_033	AM285303	33	28978	29229	252	1	orf7	plectrovirus spv1-r8a2b orf7 transmembrane protein	NA	NA	X	NA
62	Sc	SPICINP01_034	AM285322	34	17717	17920	204	-1	orf7	plectrovirus SVGII3 orf 7 transmembrane protein	NA	NA	X	NA
62	Sc	SPICINP08_004	AM285329	4	895	1098	204	1	orf7	plectrovirus SVGII3 orf 7 transmembrane protein	NA	NA	X	NA
62	Sc	SPICINP13_005	AM285334	5	1941	2144	204	-1	orf7	plectrovirus SVGII3 orf 7 transmembrane protein	NA	NA	X	NA
62	Sc	SPICINP05_018	AM285326	18	9812	10015	204	1	orf7	plectrovirus svts2 orf 7 transmembrane protein	NA	NA	X	NA
3	Sc	SPICI01A_055	AM285301	55	43472	43708	237	1	orf9	plectrovirus spv1-r8a2b orf 9 transmembrane protein	NA	NA	X	NA
3	Sc	SPICI01B_117	AM285302	117	106032	106268	237	1	orf9	plectrovirus spv1-r8a2b orf 9 transmembrane protein	NA	NA	X	NA
3	Sc	SPICI03_321	AM285304	321	286698	286934	237	-1	orf9	plectrovirus spv1-r8a2b orf 9 transmembrane protein	NA	NA	X	NA
3	Sc	SPICI04_099	AM285305	99	73600	73836	237	1	orf9	plectrovirus spv1-r8a2b orf 9 transmembrane protein	NA	NA	X	NA
3	Sc	SPICI06_023	AM285307	23	10651	10887	237	1	orf9	plectrovirus spv1-r8a2b orf 9 transmembrane protein	NA	NA	X	NA
3	Sc	SPICI06_040	AM285307	40	25899	26135	237	-1	orf9	plectrovirus spv1-r8a2b orf 9 transmembrane protein	NA	NA	X	NA
3	Sc	SPICI06_055	AM285307	55	31551	31787	237	-1	orf9	plectrovirus spv1-r8a2b orf 9 transmembrane protein	NA	NA	X	NA
3	Sc	SPICI09_049	AM285310	49	36710	36946	237	1	orf9	plectrovirus spv1-r8a2b orf 9 transmembrane protein	NA	NA	X	NA
3	Sc	SPICI13_039	AM285314	39	23981	24217	237	1	orf9	plectrovirus spv1-r8a2b orf 9 transmembrane protein	NA	NA	X	NA
3	Sc	SPICI15_010	AM285316	10	4723	4959	237	1	orf9	plectrovirus spv1-r8a2b orf 9 transmembrane protein	NA	NA	X	NA
3	Sc	SPICI19_002	AM285320	2	561	797	237	1	orf9	plectrovirus spv1-r8a2b orf 9 transmembrane protein	NA	NA	X	NA
3	Sc	SPICI19_036	AM285320	36	26443	26679	237	-1	orf9	plectrovirus spv1-r8a2b orf 9 transmembrane protein	NA	NA	X	NA
3	Sc	SPICI19_096	AM285320	96	73429	73665	237	1	orf9	plectrovirus spv1-r8a2b orf 9 transmembrane protein	NA	NA	X	NA
3	Sc	SPICI20_013	AM285321	13	11524	11760	237	-1	orf9	plectrovirus spv1-r8a2b orf 9 transmembrane protein	NA	NA	X	NA
3	Sc	SPICINP02_016	AM285323	16	7980	8216	237	1	orf9	plectrovirus spv1-r8a2b orf 9 transmembrane protein	NA	NA	X	NA
3	Sc	SPICI01A_002	AM285301	2	1290	1526	237	-1	orf9	plectrovirus spv1-r8a2b orf9 transmembrane protein	NA	NA	X	NA
3	Sc	SPICI02_041	AM285303	41	32565	32801	237	1	orf9	plectrovirus spv1-r8a2b orf9 transmembrane protein	NA	NA	X	NA
41	Sc	SPICI06_037	AM285307	37	24475	24711	237	-1	orf9	plectrovirus SVGII3 orf 9 transmembrane protein	NA	NA	X	NA
41	Sc	SPICINP01_029	AM285322	29	15638	15877	240	-1	orf9	plectrovirus SVGII3 orf 9 transmembrane protein	NA	NA	X	NA
41	Sc	SPICINP07_005	AM285328	5	1871	2107	237	1	orf9	plectrovirus SVGII3 orf 9 transmembrane protein	NA	NA	X	NA
41	Sc	SPICINP08_009	AM285329	9	2829	3065	237	1	orf9	plectrovirus SVGII3 orf 9 transmembrane protein	NA	NA	X	NA
41	Sc	SPICINP13_017	AM285334	17	8215	8451	237	1	orf9	plectrovirus SVGII3 orf 9 transmembrane protein	NA	NA	X	NA
840	Sc	SPICINP01_005	AM285322	5	4548	4787	240	-1	orf9	plectrovirus SVGII3 orf 9 transmembrane protein	NA	NA	X	NA
840	Sc	SPICINP05_011	AM285326	11	5176	5415	240	1	orf9	plectrovirus svts2 orf 9 transmembrane protein	NA	NA	X	NA
26	Sc	SPICINP08_001	AM285329	1	7	141	135	1	orfC	plectrovirus SVGII3 orf c n-terminal truncated protein	NA	NA	X	NA
26	Sc	SPICINP07_009	AM285328	9	5858	6172	315	1	orfC	plectrovirus SVGII3 orf c protein	NA	NA	X	NA
26	Sc	SPICINP05_015	AM285326	15	8757	9071	315	1	orfC	probable plectrovirus svts2 orf c protein	NA	NA	X	NA
26	Sc	SPICI04_001	AM285305	1	128	442	315	1	orfC	putative plectrovirus SVGII3 orf c protein	NA	NA	X	NA
26	Sc	SPICINP01_015	AM285322	15	7746	8060	315	-1	orfC	putative plectrovirus SVGII3 orf c protein	NA	NA	X	NA
26	Sc	SPICINP01_021	AM285322	21	11726	12040	315	-1	orfC	putative plectrovirus SVGII3 orf c protein	NA	NA	X	NA
26	Sc	SPICINP01_037	AM285322	37	18660	18974	315	-1	orfC	putative plectrovirus SVGII3 orf c protein	NA	NA	X	NA
26	Sc	SPICINP13_008	AM285334	8	2897	3211	315	-1	orfC	putative plectrovirus SVGII3 orf c protein	NA	NA	X	NA
1095	Sc	SPICINP12_018	AM285333	18	12055	13446	1392	-1	p123	putative protein p123 n-terminal truncated	NA	NA	X	NA
1052	Sc	SPICI06_029	AM285307	29	16298	16777	480	-1	p58	p58 c-terminal truncated transmembrane protein	NA	NA	X	NA
18	Sc	SPICINP01_023	AM285322	23	13007	13303	297	-1	rep	plectrovirus SVGII3 rep protein n-terminal and c-terminal truncated	NA	NA	X	NA
18	Sc	SPICINP01_016	AM285322	16	8499	8732	234	-1	rep	plectrovirus SVGII3 rep protein n-terminal truncated	NA	NA	X	NA
18	Sc	SPICINP01_001	AM285322	1	241	1248	1008	-1	rep	probable plectrovirus SVGII3 rep protein	NA	NA	X	NA
18	Sc	SPICINP07_008	AM285328	8	4463	5470	1008	1	rep	probable plectrovirus SVGII3 rep protein	NA	NA	X	NA
18	Sc	SPICINP13_009	AM285334	9	3693	4694	1002	-1	rep	probable plectrovirus SVGII3 rep protein	NA	NA	X	NA
18	Sc	SPICINP01_017	AM285322	17	9019	9441	423	-1	rep	probable plectrovirus SVGII3 rep protein c-terminal truncated	NA	NA	X	NA
18	Sc	SPICINP05_001	AM285326	1	363	1379	1017	1	rep	probable plectrovirus svts2 rep protein	NA	NA	X	NA
18	Sc	SPICINP05_014	AM285326	14	7372	8373	1002	1	rep	probable plectrovirus svts2 rep protein	NA	NA	X	NA
18	Sc	SPICINP01_022	AM285322	22	12420	12887	468	-1	rep	putative plectrovirus SVGII3 rep protein n-terminal truncated	NA	NA	X	NA
1046	Sc	SPICI03_257	AM285304	257	231666	232409	744	1	yqfO	conserved hypothetical upf0135 protein	NA	NA	X	NA
1068	Sc	SPICI09_062	AM285310	62	43313	43648	336	-1	yulF	hypothetical oxidoreductase c-terminal truncated oxidoreductase protein	NA	NA	X	NA
1067	Sc	SPICI09_061	AM285310	61	42652	43377	726	-1	yulF	hypothetical oxidoreductase n-terminal truncated oxidoreductase protein	NA	NA	X	NA
1079	SmK	SPM_00775	AGBZ01000001	153	150006	150827	822	-1	NA	2,5-diketo-D-gluconic acid reductase	NA	NA	X	NA
8	SmK	SPM_02810	AGBZ01000001	555	555501	556001	501	-1	NA	adhesion-like transmembrane protein	NA	NA	X	NA
15	SmK	SPM_02190	AGBZ01000001	431	411147	411599	453	-1	NA	adhesion-like transmembrane protein	NA	NA	X	NA
15	SmK	SPM_04197	AGBZ01000002	50	57075	57548	474	1	NA	adhesion-like transmembrane protein	NA	NA	X	NA
1042	SmK	SPM_05532	AGBZ01000004	171	167365	167889	525	1	NA	ferritin-like protein	NA	NA	X	NA
1	SmK	SPM_01670	AGBZ01000001	328	319031	319468	438	-1	NA	hypothetical protein	NA	NA	X	NA
1	SmK	SPM_06442	AGBZ01000004	352	360150	360506	357	1	NA	hypothetical protein	NA	NA	X	NA
15	SmK	SPM_00885	AGBZ01000001	175	162570	163013	444	-1	NA	hypothetical protein	NA	NA	X	NA
15	SmK	SPM_05557	AGBZ01000004	176	172912	173163	252	1	NA	hypothetical protein	NA	NA	X	NA
21	SmK	SPM_02795	AGBZ01000001	552	553071	554144	1074	1	NA	hypothetical protein	NA	NA	X	NA
25	SmK	SPM_02310	AGBZ01000001	455	438800	439243	444	-1	NA	hypothetical protein	NA	NA	X	NA
25	SmK	SPM_06542	AGBZ01000004	372	374649	375080	432	1	NA	hypothetical protein	NA	NA	X	NA
26	SmK	SPM_00660	AGBZ01000001	130	134106	134387	282	1	NA	hypothetical protein	NA	NA	X	NA
26	SmK	SPM_01975	AGBZ01000001	388	362465	362812	348	-1	NA	hypothetical protein	NA	NA	X	NA
59	SmK	SPM_02800	AGBZ01000001	553	554409	555008	600	1	NA	hypothetical protein	NA	NA	X	NA
72	SmK	SPM_03155	AGBZ01000001	624	607077	607526	450	-1	NA	hypothetical protein	NA	NA	X	NA
72	SmK	SPM_05602	AGBZ01000004	185	176444	176878	435	-1	NA	hypothetical protein	NA	NA	X	NA
81	SmK	SPM_02820	AGBZ01000001	557	556258	556770	513	-1	NA	hypothetical protein	NA	NA	X	NA
117	SmK	SPM_02815	AGBZ01000001	556	556071	556268	198	-1	NA	hypothetical protein	NA	NA	X	NA
840	SmK	SPM_01920	AGBZ01000001	377	359180	359419	240	-1	NA	hypothetical protein	NA	NA	X	NA
841	SmK	SPM_01925	AGBZ01000001	378	359419	359709	291	-1	NA	hypothetical protein	NA	NA	X	NA
842	SmK	SPM_01930	AGBZ01000001	379	359712	360719	1008	-1	NA	hypothetical protein	NA	NA	X	NA
844	SmK	SPM_01940	AGBZ01000001	381	360918	361082	165	-1	NA	hypothetical protein	NA	NA	X	NA
845	SmK	SPM_01950	AGBZ01000001	383	361453	361626	174	-1	NA	hypothetical protein	NA	NA	X	NA
846	SmK	SPM_01955	AGBZ01000001	384	361628	361807	180	-1	NA	hypothetical protein	NA	NA	X	NA
847	SmK	SPM_00670	AGBZ01000001	132	134548	134664	117	1	NA	hypothetical protein	NA	NA	X	NA
847	SmK	SPM_03275	AGBZ01000001	648	624527	624643	117	-1	NA	hypothetical protein	NA	NA	X	NA
1036	SmK	SPM_02735	AGBZ01000001	540	539819	542821	3003	1	NA	hypothetical protein	NA	NA	X	NA
1037	SmK	SPM_01205	AGBZ01000001	237	227705	228124	420	1	NA	hypothetical protein	NA	NA	X	NA
1039	SmK	SPM_05157	AGBZ01000004	96	84331	84654	324	1	NA	hypothetical protein	NA	NA	X	NA
1043	SmK	SPM_05537	AGBZ01000004	172	168072	168281	210	1	NA	hypothetical protein	NA	NA	X	NA
1046	SmK	SPM_05692	AGBZ01000004	203	196342	197085	744	1	NA	hypothetical protein	NA	NA	X	NA
1054	SmK	SPM_04002	AGBZ01000002	11	18613	19212	600	-1	NA	hypothetical protein	NA	NA	X	NA
1055	SmK	SPM_03997	AGBZ01000002	10	18023	18547	525	1	NA	hypothetical protein	NA	NA	X	NA
1057	SmK	SPM_02830	AGBZ01000001	559	557710	558456	747	-1	NA	hypothetical protein	NA	NA	X	NA
1078	SmK	SPM_00770	AGBZ01000001	152	149078	149953	876	-1	NA	hypothetical protein	NA	NA	X	NA
1082	SmK	SPM_00790	AGBZ01000001	156	153477	154199	723	-1	NA	hypothetical protein	NA	NA	X	NA
1083	SmK	SPM_02265	AGBZ01000001	446	433515	433937	423	1	NA	hypothetical protein	NA	NA	X	NA
1084	SmK	SPM_05597	AGBZ01000004	184	176101	176442	342	-1	NA	hypothetical protein	NA	NA	X	NA
1085	SmK	SPM_01895	AGBZ01000001	372	356370	356507	138	-1	NA	hypothetical protein	NA	NA	X	NA
1086	SmK	SPM_01905	AGBZ01000001	374	357160	357516	357	-1	NA	hypothetical protein	NA	NA	X	NA
1091	SmK	SPM_02790	AGBZ01000001	551	552184	553071	888	1	NA	hypothetical protein	NA	NA	X	NA
1092	SmK	SPM_02775	AGBZ01000001	548	550531	551658	1128	1	NA	hypothetical protein	NA	NA	X	NA
1094	SmK	SPM_02765	AGBZ01000001	546	549584	549829	246	1	NA	hypothetical protein	NA	NA	X	NA
1097	SmK	SPM_02760	AGBZ01000001	545	549200	549574	375	1	NA	hypothetical protein	NA	NA	X	NA
2	SmK	SPM_04047	AGBZ01000002	20	26371	27384	1014	-1	NA	hypothetical protein SpV1-C74p01	NA	NA	X	NA
36	SmK	SPM_00705	AGBZ01000001	139	136043	137053	1011	1	NA	hypothetical protein SVTS2p01	NA	NA	X	NA
119	SmK	SPM_00710	AGBZ01000001	140	137046	137339	294	1	NA	hypothetical protein SVTS2p02	NA	NA	X	NA
41	SmK	SPM_00715	AGBZ01000001	141	137339	137575	237	1	NA	hypothetical protein SVTS2p03	NA	NA	X	NA
29	SmK	SPM_00720	AGBZ01000001	142	137588	138991	1404	1	NA	hypothetical protein SVTS2p04	NA	NA	X	NA
26	SmK	SPM_03285	AGBZ01000001	650	624804	625151	348	-1	NA	hypothetical protein SVTS2p08	NA	NA	X	NA
54	SmK	SPM_00675	AGBZ01000001	133	134666	134893	228	1	NA	hypothetical protein SVTS2p09	NA	NA	X	NA
34	SmK	SPM_00685	AGBZ01000001	135	135081	135263	183	1	NA	hypothetical protein SVTS2p11	NA	NA	X	NA
62	SmK	SPM_00690	AGBZ01000001	136	135395	135610	216	1	NA	hypothetical protein SVTS2p12	NA	NA	X	NA
61	SmK	SPM_00695	AGBZ01000001	137	135673	135831	159	1	NA	hypothetical protein SVTS2p13	NA	NA	X	NA
120	SmK	SPM_00700	AGBZ01000001	138	135831	136040	210	1	NA	hypothetical protein SVTS2p14	NA	NA	X	NA
1067	SmK	SPM_00590	AGBZ01000001	116	124638	125261	624	-1	NA	oxioreductase	NA	NA	X	NA
1068	SmK	SPM_00595	AGBZ01000001	117	125224	125634	411	-1	NA	oxioreductase	NA	NA	X	NA
1095	SmK	SPM_02755	AGBZ01000001	544	546101	549148	3048	1	NA	P123	NA	NA	X	NA
1093	SmK	SPM_02770	AGBZ01000001	547	550027	550512	486	1	NA	p18	NA	NA	X	NA
1052	SmK	SPM_02740	AGBZ01000001	541	543359	544570	1212	1	NA	p58	NA	NA	X	NA
35	SmK	SPM_00795	AGBZ01000001	157	154437	154550	114	1	NA	plectrovirus spv1 orf14 n-terminal and c- terminal truncated protein	NA	NA	X	NA
35	SmK	SPM_01595	AGBZ01000001	313	311553	311666	114	1	NA	plectrovirus spv1 orf14 n-terminal and c- terminal truncated protein	NA	NA	X	NA
35	SmK	SPM_02165	AGBZ01000001	426	407118	407231	114	1	NA	plectrovirus spv1 orf14 n-terminal and c- terminal truncated protein	NA	NA	X	NA
35	SmK	SPM_02340	AGBZ01000001	461	441109	441222	114	-1	NA	plectrovirus spv1 orf14 n-terminal and c- terminal truncated protein	NA	NA	X	NA
35	SmK	SPM_00035	AGBZ01000001	7	3869	3982	114	-1	NA	plectrovirus spv1 orf14 n-terminal and c-terminal truncated protein	NA	NA	X	NA
0	SmK	SPM_00030	AGBZ01000001	6	3611	3760	150	-1	NA	plectrovirus spv1-c74 orf 12 transmembrane protein	NA	NA	X	NA
0	SmK	SPM_00330	AGBZ01000001	64	68473	68622	150	1	NA	plectrovirus spv1-c74 orf 12 transmembrane protein	NA	NA	X	NA
0	SmK	SPM_01260	AGBZ01000001	248	234206	234355	150	-1	NA	plectrovirus spv1-c74 orf 12 transmembrane protein	NA	NA	X	NA
0	SmK	SPM_04077	AGBZ01000002	26	29328	29477	150	-1	NA	plectrovirus spv1-c74 orf 12 transmembrane protein	NA	NA	X	NA
0	SmK	SPM_04252	AGBZ01000003	6	1569	1718	150	-1	NA	plectrovirus spv1-c74 orf 12 transmembrane protein	NA	NA	X	NA
55	SmK	SPM_00800	AGBZ01000001	158	154659	154808	150	1	NA	plectrovirus spv1-c74 orf 12 transmembrane protein	NA	NA	X	NA
55	SmK	SPM_01600	AGBZ01000001	314	311775	311924	150	1	NA	plectrovirus spv1-c74 orf 12 transmembrane protein	NA	NA	X	NA
55	SmK	SPM_02335	AGBZ01000001	460	440851	441000	150	-1	NA	plectrovirus spv1-c74 orf 12 transmembrane protein	NA	NA	X	NA
55	SmK	SPM_04607	AGBZ01000003	77	72672	72821	150	1	NA	plectrovirus spv1-c74 orf 12 transmembrane protein	NA	NA	X	NA
55	SmK	SPM_06512	AGBZ01000004	366	372392	372541	150	1	NA	plectrovirus spv1-c74 orf 12 transmembrane protein	NA	NA	X	NA
7	SmK	SPM_00345	AGBZ01000001	67	69562	69711	150	1	NA	plectrovirus spv1-c74 orf 13 transmembrane protein	NA	NA	X	NA
7	SmK	SPM_01240	AGBZ01000001	244	232468	232617	150	-1	NA	plectrovirus spv1-c74 orf 13 transmembrane protein	NA	NA	X	NA
7	SmK	SPM_03150	AGBZ01000001	623	606941	607090	150	-1	NA	plectrovirus spv1-c74 orf 13 transmembrane protein	NA	NA	X	NA
7	SmK	SPM_04057	AGBZ01000002	22	27590	27739	150	-1	NA	plectrovirus spv1-c74 orf 13 transmembrane protein	NA	NA	X	NA
7	SmK	SPM_05592	AGBZ01000004	183	175927	176076	150	-1	NA	plectrovirus spv1-c74 orf 13 transmembrane protein	NA	NA	X	NA
12	SmK	SPM_01245	AGBZ01000001	245	232618	233055	438	-1	NA	plectrovirus spv1-c74 orf 4 protein	NA	NA	X	NA
12	SmK	SPM_04062	AGBZ01000002	23	27740	28177	438	-1	NA	plectrovirus spv1-c74 orf 4 protein	NA	NA	X	NA
25	SmK	SPM_00845	AGBZ01000001	167	157630	158064	435	1	NA	plectrovirus spv1-c74 orf 4 protein	NA	NA	X	NA
25	SmK	SPM_04632	AGBZ01000003	82	74426	74869	444	1	NA	plectrovirus spv1-c74 orf 4 protein	NA	NA	X	NA
0	SmK	SPM_02170	AGBZ01000001	427	407340	407489	150	1	NA	plectrovirus spv1-c74 transmembrane protein	NA	NA	X	NA
1	SmK	SPM_06572	AGBZ01000004	378	377087	377901	815	1	NA	plectrovirus spv1-r8a2b orf 1	NA	NA	X	NA
1	SmK	SPM_00015	AGBZ01000001	3	2001	2216	216	-1	NA	plectrovirus spv1-r8a2b orf 1 c-terminal truncated transmembrane protein	NA	NA	X	NA
1	SmK	SPM_04027	AGBZ01000002	16	23268	25463	2196	-1	NA	plectrovirus spv1-r8a2b orf 1 c-terminal truncated transmembrane protein	NA	NA	X	NA
1	SmK	SPM_01665	AGBZ01000001	327	317664	319010	1347	1	NA	plectrovirus spv1-r8a2b orf 1 n-terminal and c-terminal truncated protein	NA	NA	X	NA
1	SmK	SPM_00010	AGBZ01000001	2	248	1888	1641	-1	NA	plectrovirus spv1-r8a2b orf 1 transmembrane protein	NA	NA	X	NA
1	SmK	SPM_00880	AGBZ01000001	174	160346	162550	2205	1	NA	plectrovirus spv1-r8a2b orf 1 transmembrane protein	NA	NA	X	NA
1	SmK	SPM_01210	AGBZ01000001	238	228146	230341	2196	-1	NA	plectrovirus spv1-r8a2b orf 1 transmembrane protein	NA	NA	X	NA
1	SmK	SPM_02185	AGBZ01000001	430	408872	411124	2253	1	NA	plectrovirus spv1-r8a2b orf 1 transmembrane protein	NA	NA	X	NA
1	SmK	SPM_02270	AGBZ01000001	447	433957	436146	2190	-1	NA	plectrovirus spv1-r8a2b orf 1 transmembrane protein	NA	NA	X	NA
1	SmK	SPM_03120	AGBZ01000001	617	602572	604728	2157	-1	NA	plectrovirus spv1-r8a2b orf 1 transmembrane protein	NA	NA	X	NA
1	SmK	SPM_04202	AGBZ01000002	51	57570	59777	2208	-1	NA	plectrovirus spv1-r8a2b orf 1 transmembrane protein	NA	NA	X	NA
1	SmK	SPM_04667	AGBZ01000003	89	77518	78912	1395	1	NA	plectrovirus spv1-r8a2b orf 1 transmembrane protein	NA	NA	X	NA
1	SmK	SPM_05562	AGBZ01000004	177	173093	173713	621	-1	NA	plectrovirus spv1-r8a2b orf 1 transmembrane protein	NA	NA	X	NA
1	SmK	SPM_06447	AGBZ01000004	353	360529	362670	2142	-1	NA	plectrovirus spv1-r8a2b orf 1 transmembrane protein	NA	NA	X	NA
5	SmK	SPM_00350	AGBZ01000001	68	69714	69917	204	1	NA	plectrovirus spv1-r8a2b orf 10 transmembrane protein	NA	NA	X	NA
5	SmK	SPM_01235	AGBZ01000001	243	232262	232465	204	-1	NA	plectrovirus spv1-r8a2b orf 10 transmembrane protein	NA	NA	X	NA
5	SmK	SPM_03145	AGBZ01000001	622	606735	606938	204	-1	NA	plectrovirus spv1-r8a2b orf 10 transmembrane protein	NA	NA	X	NA
5	SmK	SPM_04052	AGBZ01000002	21	27384	27587	204	-1	NA	plectrovirus spv1-r8a2b orf 10 transmembrane protein	NA	NA	X	NA
5	SmK	SPM_04232	AGBZ01000003	2	347	550	204	-1	NA	plectrovirus spv1-r8a2b orf 10 transmembrane protein	NA	NA	X	NA
5	SmK	SPM_05587	AGBZ01000004	182	175721	175924	204	-1	NA	plectrovirus spv1-r8a2b orf 10 transmembrane protein	NA	NA	X	NA
5	SmK	SPM_06552	AGBZ01000004	374	375234	375437	204	1	NA	plectrovirus spv1-r8a2b orf 10 transmembrane protein	NA	NA	X	NA
2	SmK	SPM_00355	AGBZ01000001	69	69917	70930	1014	1	NA	plectrovirus spv1-r8a2b orf 2 transmembrane protein	NA	NA	X	NA
2	SmK	SPM_00860	AGBZ01000001	170	158421	159434	1014	1	NA	plectrovirus spv1-r8a2b orf 2 transmembrane protein	NA	NA	X	NA
2	SmK	SPM_01230	AGBZ01000001	242	231249	232262	1014	-1	NA	plectrovirus spv1-r8a2b orf 2 transmembrane protein	NA	NA	X	NA
2	SmK	SPM_01640	AGBZ01000001	322	314877	315890	1014	1	NA	plectrovirus spv1-r8a2b orf 2 transmembrane protein	NA	NA	X	NA
2	SmK	SPM_02295	AGBZ01000001	452	437071	438084	1014	-1	NA	plectrovirus spv1-r8a2b orf 2 transmembrane protein	NA	NA	X	NA
2	SmK	SPM_03140	AGBZ01000001	621	605734	606735	1002	-1	NA	plectrovirus spv1-r8a2b orf 2 transmembrane protein	NA	NA	X	NA
2	SmK	SPM_04217	AGBZ01000002	54	60420	61433	1014	-1	NA	plectrovirus spv1-r8a2b orf 2 transmembrane protein	NA	NA	X	NA
2	SmK	SPM_04647	AGBZ01000003	85	75585	76598	1014	1	NA	plectrovirus spv1-r8a2b orf 2 transmembrane protein	NA	NA	X	NA
2	SmK	SPM_05582	AGBZ01000004	181	174708	175721	1014	-1	NA	plectrovirus spv1-r8a2b orf 2 transmembrane protein	NA	NA	X	NA
2	SmK	SPM_06557	AGBZ01000004	375	375437	376444	1008	1	NA	plectrovirus spv1-r8a2b orf 2 transmembrane protein	NA	NA	X	NA
25	SmK	SPM_01630	AGBZ01000001	320	313727	314161	435	1	NA	plectrovirus spv1-r8a2b orf 4 protein	NA	NA	X	NA
72	SmK	SPM_00340	AGBZ01000001	66	69124	69561	438	1	NA	plectrovirus spv1-r8a2b orf 4 protein	NA	NA	X	NA
17	SmK	SPM_00360	AGBZ01000001	70	70923	71321	399	1	NA	plectrovirus spv1-r8a2b orf 5 transmembrane protein	NA	NA	X	NA
17	SmK	SPM_00865	AGBZ01000001	171	159427	159828	402	1	NA	plectrovirus spv1-r8a2b orf 5 transmembrane protein	NA	NA	X	NA
17	SmK	SPM_01225	AGBZ01000001	241	230858	231256	399	-1	NA	plectrovirus spv1-r8a2b orf 5 transmembrane protein	NA	NA	X	NA
17	SmK	SPM_01645	AGBZ01000001	323	315883	316293	411	1	NA	plectrovirus spv1-r8a2b orf 5 transmembrane protein	NA	NA	X	NA
17	SmK	SPM_02290	AGBZ01000001	451	436797	437078	282	-1	NA	plectrovirus spv1-r8a2b orf 5 transmembrane protein	NA	NA	X	NA
17	SmK	SPM_04042	AGBZ01000002	19	25980	26378	399	-1	NA	plectrovirus spv1-r8a2b orf 5 transmembrane protein	NA	NA	X	NA
17	SmK	SPM_04212	AGBZ01000002	53	60026	60427	402	-1	NA	plectrovirus spv1-r8a2b orf 5 transmembrane protein	NA	NA	X	NA
17	SmK	SPM_04652	AGBZ01000003	86	76591	77001	411	1	NA	plectrovirus spv1-r8a2b orf 5 transmembrane protein	NA	NA	X	NA
17	SmK	SPM_06457	AGBZ01000004	355	362919	363320	402	-1	NA	plectrovirus spv1-r8a2b orf 5 transmembrane protein	NA	NA	X	NA
17	SmK	SPM_06562	AGBZ01000004	376	376437	376838	402	1	NA	plectrovirus spv1-r8a2b orf 5 transmembrane protein	NA	NA	X	NA
75	SmK	SPM_00805	AGBZ01000001	159	154808	155056	249	1	NA	plectrovirus spv1-r8a2b orf 7 transmembrane protein	NA	NA	X	NA
75	SmK	SPM_01605	AGBZ01000001	315	311924	312172	249	1	NA	plectrovirus spv1-r8a2b orf 7 transmembrane protein	NA	NA	X	NA
75	SmK	SPM_02330	AGBZ01000001	459	440603	440851	249	-1	NA	plectrovirus spv1-r8a2b orf 7 transmembrane protein	NA	NA	X	NA
75	SmK	SPM_04612	AGBZ01000003	78	72821	73069	249	1	NA	plectrovirus spv1-r8a2b orf 7 transmembrane protein	NA	NA	X	NA
3	SmK	SPM_00365	AGBZ01000001	71	71321	71557	237	1	NA	plectrovirus spv1-r8a2b orf 9 transmembrane protein	NA	NA	X	NA
3	SmK	SPM_00870	AGBZ01000001	172	159828	160061	234	1	NA	plectrovirus spv1-r8a2b orf 9 transmembrane protein	NA	NA	X	NA
3	SmK	SPM_01220	AGBZ01000001	240	230622	230858	237	-1	NA	plectrovirus spv1-r8a2b orf 9 transmembrane protein	NA	NA	X	NA
3	SmK	SPM_01650	AGBZ01000001	324	316293	316529	237	1	NA	plectrovirus spv1-r8a2b orf 9 transmembrane protein	NA	NA	X	NA
3	SmK	SPM_02280	AGBZ01000001	449	436427	436663	237	-1	NA	plectrovirus spv1-r8a2b orf 9 transmembrane protein	NA	NA	X	NA
3	SmK	SPM_03130	AGBZ01000001	619	605041	605277	237	-1	NA	plectrovirus spv1-r8a2b orf 9 transmembrane protein	NA	NA	X	NA
3	SmK	SPM_04037	AGBZ01000002	18	25744	25980	237	-1	NA	plectrovirus spv1-r8a2b orf 9 transmembrane protein	NA	NA	X	NA
3	SmK	SPM_04207	AGBZ01000002	52	59790	60026	237	-1	NA	plectrovirus spv1-r8a2b orf 9 transmembrane protein	NA	NA	X	NA
3	SmK	SPM_04657	AGBZ01000003	87	77001	77237	237	1	NA	plectrovirus spv1-r8a2b orf 9 transmembrane protein	NA	NA	X	NA
3	SmK	SPM_05572	AGBZ01000004	179	174026	174262	237	-1	NA	plectrovirus spv1-r8a2b orf 9 transmembrane protein	NA	NA	X	NA
3	SmK	SPM_06452	AGBZ01000004	354	362683	362919	237	-1	NA	plectrovirus spv1-r8a2b orf 9 transmembrane protein	NA	NA	X	NA
3	SmK	SPM_06567	AGBZ01000004	377	376838	377074	237	1	NA	plectrovirus spv1-r8a2b orf 9 transmembrane protein	NA	NA	X	NA
1	SmK	SPM_01660	AGBZ01000001	326	316810	317073	264	1	NA	plectrovirus spv1-r8a2b orf1 c-terminal truncated transmembrane protein	NA	NA	X	NA
1	SmK	SPM_00375	AGBZ01000001	73	71870	72394	525	1	NA	plectrovirus spv1-r8a2b orf1 c-terminaltruncatedtransmembrane protein	NA	NA	X	NA
72	SmK	SPM_04242	AGBZ01000003	4	704	1144	441	-1	NA	plectrovirus spv1-r8a2b orf4 protein	NA	NA	X	NA
60	SmK	SPM_01910	AGBZ01000001	375	357758	358459	702	-1	NA	plectrovirus svts2 orf 1 n-terminal truncated transmembrane protein	NA	NA	X	NA
29	SmK	SPM_00040	AGBZ01000001	8	4134	5003	870	1	NA	plectrovirus svts2 orf 1 transmembrane protein	NA	NA	X	NA
29	SmK	SPM_03225	AGBZ01000001	638	620200	621603	1404	-1	NA	plectrovirus svts2 orf 1 transmembrane protein	NA	NA	X	NA
120	SmK	SPM_03245	AGBZ01000001	642	623151	623360	210	-1	NA	plectrovirus svts2 orf 10 transmembrane protein	NA	NA	X	NA
843	SmK	SPM_01935	AGBZ01000001	380	360721	360918	198	-1	NA	plectrovirus svts2 orf 10 transmembrane protein	NA	NA	X	NA
34	SmK	SPM_03260	AGBZ01000001	645	623928	624110	183	-1	NA	plectrovirus svts2 orf 12 transmembrane protein	NA	NA	X	NA
61	SmK	SPM_03250	AGBZ01000001	643	623360	623518	159	-1	NA	plectrovirus svts2 orf 13 transmembrane protein	NA	NA	X	NA
54	SmK	SPM_03270	AGBZ01000001	647	624298	624525	228	-1	NA	plectrovirus svts2 orf 14 protein	NA	NA	X	NA
36	SmK	SPM_03240	AGBZ01000001	641	622138	623148	1011	-1	NA	plectrovirus svts2 orf 2 transmembrane protein	NA	NA	X	NA
62	SmK	SPM_03255	AGBZ01000001	644	623581	623796	216	-1	NA	plectrovirus svts2 orf 7 transmembrane protein	NA	NA	X	NA
41	SmK	SPM_03230	AGBZ01000001	639	621616	621852	237	-1	NA	plectrovirus svts2 orf 9 transmembrane protein	NA	NA	X	NA
1041	SmK	SPM_05527	AGBZ01000004	170	165433	167316	1884	1	NA	prolipoprotein diacylglyceryl transferase	NA	NA	X	NA
1064	SmK	SPM_00450	AGBZ01000001	88	88920	89024	105	-1	NA	putative haloacid dehalogenase-likehydrolasen-terminal truncated protein	NA	NA	X	NA
1056	SmK	SPM_03992	AGBZ01000002	9	14154	17816	3663	-1	NA	putative helicase superfamily protein	NA	NA	X	NA
830	SmK	SPM_05887	AGBZ01000004	242	233043	233432	390	1	NA	putative is3 family transposase protein	NA	NA	X	NA
119	SmK	SPM_03235	AGBZ01000001	640	621852	622145	294	-1	NA	putative plectrovirus svts2 orf 5 transmembrane protein	NA	NA	X	NA
18	SmK	SPM_00650	AGBZ01000001	128	132468	133397	930	1	NA	putative plectrovirus svts2 rep protein	NA	NA	X	NA
18	SmK	SPM_01585	AGBZ01000001	311	310093	311013	921	1	NA	putative plectrovirus svts2 rep protein	NA	NA	X	NA
18	SmK	SPM_01985	AGBZ01000001	390	363558	364487	930	-1	NA	putative plectrovirus svts2 rep protein	NA	NA	X	NA
18	SmK	SPM_03295	AGBZ01000001	652	625793	626722	930	-1	NA	putative plectrovirus svts2 rep protein	NA	NA	X	NA
1081	SmK	SPM_00785	AGBZ01000001	155	152257	153399	1143	-1	NA	putative transmembrane protein	NA	NA	X	NA
35	SmK	SPM_04602	AGBZ01000003	76	72450	72563	114	1	NA	spv1 orf14	NA	NA	X	NA
35	SmK	SPM_06507	AGBZ01000004	365	372170	372283	114	1	NA	spv1 orf14	NA	NA	X	NA
1050	SmK	SPM_00210	AGBZ01000001	42	38599	41766	3168	-1	NA	substrate ABC transporter permease component	NA	NA	X	NA
1073	SmK	SPM_06282	AGBZ01000004	320	325744	326331	588	1	NA	Threonine dehydratase	NA	NA	X	NA
1066	SmK	SPM_00520	AGBZ01000001	102	106859	111169	4311	-1	NA	transmembrane protein	NA	NA	X	NA
31	SmK	SPM_01675	AGBZ01000001	329	319542	320417	876	1	NA	Transposase	NA	NA	X	NA
1040	Sc	SPICI03_157	AM285304	157	124351	124920	570	1	smf	hypothetical dna processing protein smf n-terminal truncated	K04096	COG0758	LU	Predicted Rossmann fold nucleotide-binding protein involved in DNA uptake
1040	SmK	SPM_05207	AGBZ01000004	106	90098	90835	738	1	NA	DNA processing/uptake protein	K04096	COG0758	LU	Predicted Rossmann fold nucleotide-binding protein involved in DNA uptake

## Sheet: SmK+
Cluster_id	Genome_id	Locus_tag	Contig	Order	Start	End	Size	Strand	Gene	Description	KEGG	COG	COG_cat	COG_desc
1100	SmK	SPM_00830	AGBZ01000001	164	156487	157290	804	1	NA	DNA adenine methylase	K06223	COG0338	L	Site-specific DNA methylase
1100	SmK	SPM_06532	AGBZ01000004	370	373506	374309	804	1	NA	DNA adenine methylase	K06223	COG0338	L	Site-specific DNA methylase
1383	SmK	SPM_02975	AGBZ01000001	588	575795	576322	528	1	NA	recombinase A	K03553	COG0468	L	RecA/RadA recombinase
1345	SmK	SPM_00320	AGBZ01000001	62	64820	66355	1536	-1	NA	type I restriction enzyme	K03427	COG0286	V	Type I restriction-modification system methyltransferase subunit
1349	SmK	SPM_00735	AGBZ01000001	145	141349	142860	1512	1	NA	glycerol kinase	K00864	COG0554	C	Glycerol kinase
1348	SmK	SPM_00730	AGBZ01000001	144	140150	141331	1182	1	NA	glycerol-3-phosphate dehydrogenase	K00111	COG0578	C	Glycerol-3-phosphate dehydrogenase
1347	SmK	SPM_00725	AGBZ01000001	143	139370	140119	750	1	NA	glycerol uptake facilitator protein	K02440	COG0580	G	Glycerol uptake facilitator and related permeases (Major Intrinsic Protein Family)
1342	SmK	SPM_00045	AGBZ01000001	9	4978	5976	999	-1	pyrB	aspartate carbamoyltransferase catalytic subunit	K00609	COG0540	F	Aspartate carbamoyltransferase, catalytic chain
63	SmK	SPM_00875	AGBZ01000001	173	160077	160346	270	1	NA	hypothetical protein	NA	NA	X	NA
63	SmK	SPM_01215	AGBZ01000001	239	230341	230610	270	-1	NA	hypothetical protein	NA	NA	X	NA
63	SmK	SPM_01655	AGBZ01000001	325	316541	316810	270	1	NA	hypothetical protein	NA	NA	X	NA
63	SmK	SPM_02275	AGBZ01000001	448	436146	436415	270	-1	NA	hypothetical protein	NA	NA	X	NA
63	SmK	SPM_04032	AGBZ01000002	17	25463	25732	270	-1	NA	hypothetical protein	NA	NA	X	NA
63	SmK	SPM_04662	AGBZ01000003	88	77249	77518	270	1	NA	hypothetical protein	NA	NA	X	NA
83	SmK	SPM_00815	AGBZ01000001	161	155649	156080	432	1	NA	hypothetical protein	NA	NA	X	NA
83	SmK	SPM_01610	AGBZ01000001	316	312712	313143	432	1	NA	hypothetical protein	NA	NA	X	NA
83	SmK	SPM_02325	AGBZ01000001	458	439757	440065	309	-1	NA	hypothetical protein	NA	NA	X	NA
83	SmK	SPM_04617	AGBZ01000003	79	73607	74038	432	1	NA	hypothetical protein	NA	NA	X	NA
83	SmK	SPM_06522	AGBZ01000004	368	373018	373380	363	1	NA	hypothetical protein	NA	NA	X	NA
84	SmK	SPM_00825	AGBZ01000001	163	156316	156483	168	1	NA	hypothetical protein	NA	NA	X	NA
84	SmK	SPM_01615	AGBZ01000001	317	313147	313326	180	1	NA	hypothetical protein	NA	NA	X	NA
84	SmK	SPM_02320	AGBZ01000001	457	439448	439627	180	-1	NA	hypothetical protein	NA	NA	X	NA
84	SmK	SPM_04622	AGBZ01000003	80	74042	74221	180	1	NA	hypothetical protein	NA	NA	X	NA
84	SmK	SPM_06527	AGBZ01000004	369	373383	373502	120	1	NA	hypothetical protein	NA	NA	X	NA
122	SmK	SPM_01590	AGBZ01000001	312	311094	311303	210	1	NA	hypothetical protein	NA	NA	X	NA
123	SmK	SPM_00835	AGBZ01000001	165	157293	157457	165	1	NA	hypothetical protein	NA	NA	X	NA
123	SmK	SPM_01620	AGBZ01000001	318	313389	313481	93	1	NA	hypothetical protein	NA	NA	X	NA
123	SmK	SPM_02315	AGBZ01000001	456	439221	439385	165	-1	NA	hypothetical protein	NA	NA	X	NA
123	SmK	SPM_04627	AGBZ01000003	81	74284	74448	165	1	NA	hypothetical protein	NA	NA	X	NA
124	SmK	SPM_00900	AGBZ01000001	178	164474	165118	645	-1	NA	hypothetical protein	NA	NA	X	NA
124	SmK	SPM_01685	AGBZ01000001	331	320918	321550	633	-1	NA	hypothetical protein	NA	NA	X	NA
124	SmK	SPM_02250	AGBZ01000001	443	431434	432066	633	1	NA	hypothetical protein	NA	NA	X	NA
124	SmK	SPM_04672	AGBZ01000004	1	98	730	633	-1	NA	hypothetical protein	NA	NA	X	NA
853	SmK	SPM_00370	AGBZ01000001	72	71569	71877	309	1	NA	hypothetical protein	NA	NA	X	NA
853	SmK	SPM_03125	AGBZ01000001	618	604721	605029	309	-1	NA	hypothetical protein	NA	NA	X	NA
853	SmK	SPM_05567	AGBZ01000004	178	173706	174014	309	-1	NA	hypothetical protein	NA	NA	X	NA
854	SmK	SPM_00665	AGBZ01000001	131	134389	134520	132	1	NA	hypothetical protein	NA	NA	X	NA
854	SmK	SPM_01970	AGBZ01000001	387	362326	362463	138	-1	NA	hypothetical protein	NA	NA	X	NA
854	SmK	SPM_03280	AGBZ01000001	649	624671	624802	132	-1	NA	hypothetical protein	NA	NA	X	NA
855	SmK	SPM_01960	AGBZ01000001	385	361809	362006	198	-1	NA	hypothetical protein	NA	NA	X	NA
855	SmK	SPM_03265	AGBZ01000001	646	624110	624298	189	-1	NA	hypothetical protein	NA	NA	X	NA
856	SmK	SPM_00840	AGBZ01000001	166	157435	157620	186	1	NA	hypothetical protein	NA	NA	X	NA
856	SmK	SPM_01625	AGBZ01000001	319	313487	313717	231	1	NA	hypothetical protein	NA	NA	X	NA
856	SmK	SPM_06537	AGBZ01000004	371	374454	374639	186	1	NA	hypothetical protein	NA	NA	X	NA
1098	SmK	SPM_00020	AGBZ01000001	4	2368	2838	471	-1	NA	hypothetical protein	NA	NA	X	NA
1098	SmK	SPM_02180	AGBZ01000001	429	408234	408713	480	1	NA	hypothetical protein	NA	NA	X	NA
1101	SmK	SPM_01250	AGBZ01000001	246	233048	233419	372	-1	NA	hypothetical protein	NA	NA	X	NA
1101	SmK	SPM_04067	AGBZ01000002	24	28170	28541	372	-1	NA	hypothetical protein	NA	NA	X	NA
1102	SmK	SPM_01680	AGBZ01000001	330	320518	320928	411	-1	NA	hypothetical protein	NA	NA	X	NA
1102	SmK	SPM_02255	AGBZ01000001	444	432056	432466	411	1	NA	hypothetical protein	NA	NA	X	NA
1105	SmK	SPM_05612	AGBZ01000004	187	177414	177563	150	-1	NA	hypothetical protein	NA	NA	X	NA
1337	SmK	SPM_04417	AGBZ01000003	39	39058	39171	114	-1	NA	hypothetical protein	NA	NA	X	NA
1338	SmK	SPM_04472	AGBZ01000003	50	52046	52309	264	-1	NA	hypothetical protein	NA	NA	X	NA
1339	SmK	SPM_04577	AGBZ01000003	71	68413	68853	441	-1	NA	hypothetical protein	NA	NA	X	NA
1340	SmK	SPM_04642	AGBZ01000003	84	75333	75452	120	1	NA	hypothetical protein	NA	NA	X	NA
1341	SmK	SPM_00005	AGBZ01000001	1	1	288	288	1	NA	hypothetical protein	NA	NA	X	NA
1343	SmK	SPM_00095	AGBZ01000001	19	17059	17175	117	-1	NA	hypothetical protein	NA	NA	X	NA
1344	SmK	SPM_00115	AGBZ01000001	23	19521	19658	138	-1	NA	hypothetical protein	NA	NA	X	NA
1346	SmK	SPM_00480	AGBZ01000001	94	96963	97187	225	-1	NA	hypothetical protein	NA	NA	X	NA
1350	SmK	SPM_00740	AGBZ01000001	146	142945	143121	177	-1	NA	hypothetical protein	NA	NA	X	NA
1351	SmK	SPM_00745	AGBZ01000001	147	143105	143395	291	-1	NA	hypothetical protein	NA	NA	X	NA
1352	SmK	SPM_00755	AGBZ01000001	149	145227	146291	1065	-1	NA	hypothetical protein	NA	NA	X	NA
1353	SmK	SPM_00810	AGBZ01000001	160	155215	155430	216	1	NA	hypothetical protein	NA	NA	X	NA
1354	SmK	SPM_00820	AGBZ01000001	162	156083	156313	231	1	NA	hypothetical protein	NA	NA	X	NA
1355	SmK	SPM_00895	AGBZ01000001	177	164068	164484	417	-1	NA	hypothetical protein	NA	NA	X	NA
1356	SmK	SPM_00960	AGBZ01000001	190	178005	178106	102	-1	NA	hypothetical protein	NA	NA	X	NA
1357	SmK	SPM_00965	AGBZ01000001	191	178173	178295	123	-1	NA	hypothetical protein	NA	NA	X	NA
1358	SmK	SPM_00990	AGBZ01000001	196	183885	183989	105	-1	NA	hypothetical protein	NA	NA	X	NA
1359	SmK	SPM_01285	AGBZ01000001	253	239192	239308	117	-1	NA	hypothetical protein	NA	NA	X	NA
1360	SmK	SPM_01410	AGBZ01000001	278	270592	270729	138	-1	NA	hypothetical protein	NA	NA	X	NA
1361	SmK	SPM_01425	AGBZ01000001	281	272785	272931	147	1	NA	hypothetical protein	NA	NA	X	NA
1362	SmK	SPM_01465	AGBZ01000001	289	281379	281681	303	-1	NA	hypothetical protein	NA	NA	X	NA
1363	SmK	SPM_01475	AGBZ01000001	291	282788	283015	228	-1	NA	hypothetical protein	NA	NA	X	NA
1364	SmK	SPM_01495	AGBZ01000001	295	286714	286839	126	1	NA	hypothetical protein	NA	NA	X	NA
1365	SmK	SPM_01505	AGBZ01000001	297	288081	288587	507	-1	NA	hypothetical protein	NA	NA	X	NA
1367	SmK	SPM_01730	AGBZ01000001	340	324558	324788	231	1	NA	hypothetical protein	NA	NA	X	NA
1368	SmK	SPM_01900	AGBZ01000001	373	356641	357042	402	-1	NA	hypothetical protein	NA	NA	X	NA
1370	SmK	SPM_01965	AGBZ01000001	386	361999	362223	225	-1	NA	hypothetical protein	NA	NA	X	NA
1371	SmK	SPM_02285	AGBZ01000001	450	436663	436809	147	-1	NA	hypothetical protein	NA	NA	X	NA
1372	SmK	SPM_02745	AGBZ01000001	542	544572	544757	186	1	NA	hypothetical protein	NA	NA	X	NA
1374	SmK	SPM_02780	AGBZ01000001	549	551613	551930	318	1	NA	hypothetical protein	NA	NA	X	NA
1375	SmK	SPM_02785	AGBZ01000001	550	551940	552152	213	1	NA	hypothetical protein	NA	NA	X	NA
1376	SmK	SPM_02805	AGBZ01000001	554	555057	555479	423	1	NA	hypothetical protein	NA	NA	X	NA
1377	SmK	SPM_02835	AGBZ01000001	560	558456	558833	378	-1	NA	hypothetical protein	NA	NA	X	NA
1378	SmK	SPM_02840	AGBZ01000001	561	558818	558961	144	-1	NA	hypothetical protein	NA	NA	X	NA
1379	SmK	SPM_02860	AGBZ01000001	565	559677	559784	108	-1	NA	hypothetical protein	NA	NA	X	NA
1380	SmK	SPM_02880	AGBZ01000001	569	562518	562625	108	1	NA	hypothetical protein	NA	NA	X	NA
1381	SmK	SPM_02895	AGBZ01000001	572	564113	564256	144	-1	NA	hypothetical protein	NA	NA	X	NA
1382	SmK	SPM_02950	AGBZ01000001	583	572913	573065	153	1	NA	hypothetical protein	NA	NA	X	NA
1384	SmK	SPM_03045	AGBZ01000001	602	589006	589266	261	-1	NA	hypothetical protein	NA	NA	X	NA
1385	SmK	SPM_03055	AGBZ01000001	604	590020	590259	240	-1	NA	hypothetical protein	NA	NA	X	NA
1386	SmK	SPM_03110	AGBZ01000001	615	600987	602078	1092	-1	NA	hypothetical protein	NA	NA	X	NA
1387	SmK	SPM_03115	AGBZ01000001	616	602205	602546	342	1	NA	hypothetical protein	NA	NA	X	NA
1388	SmK	SPM_03340	AGBZ01000001	661	635214	635372	159	-1	NA	hypothetical protein	NA	NA	X	NA
1389	SmK	SPM_04677	AGBZ01000004	2	1062	1298	237	1	NA	hypothetical protein	NA	NA	X	NA
1390	SmK	SPM_05222	AGBZ01000004	109	93381	93500	120	1	NA	hypothetical protein	NA	NA	X	NA
1391	SmK	SPM_05257	AGBZ01000004	116	103306	103488	183	1	NA	hypothetical protein	NA	NA	X	NA
1392	SmK	SPM_05772	AGBZ01000004	219	211461	211613	153	1	NA	hypothetical protein	NA	NA	X	NA
1393	SmK	SPM_05812	AGBZ01000004	227	219855	219992	138	-1	NA	hypothetical protein	NA	NA	X	NA
1394	SmK	SPM_05817	AGBZ01000004	228	220159	220449	291	1	NA	hypothetical protein	NA	NA	X	NA
1395	SmK	SPM_05987	AGBZ01000004	262	253916	254044	129	1	NA	hypothetical protein	NA	NA	X	NA
1396	SmK	SPM_06022	AGBZ01000004	269	262952	263080	129	1	NA	hypothetical protein	NA	NA	X	NA
1397	SmK	SPM_06042	AGBZ01000004	273	266603	268678	2076	1	NA	hypothetical protein	NA	NA	X	NA
1398	SmK	SPM_06122	AGBZ01000004	288	287312	287422	111	-1	NA	hypothetical protein	NA	NA	X	NA
1399	SmK	SPM_06247	AGBZ01000004	313	320400	320507	108	1	NA	hypothetical protein	NA	NA	X	NA
1400	SmK	SPM_06262	AGBZ01000004	316	321671	321793	123	-1	NA	hypothetical protein	NA	NA	X	NA
1402	SmK	SPM_06432	AGBZ01000004	350	358793	358963	171	-1	NA	hypothetical protein	NA	NA	X	NA
1404	SmK	SPM_06477	AGBZ01000004	359	365759	365890	132	-1	NA	hypothetical protein	NA	NA	X	NA
1406	SmK	SPM_04007	AGBZ01000002	12	19650	20426	777	-1	NA	hypothetical protein	NA	NA	X	NA
1407	SmK	SPM_04012	AGBZ01000002	13	20494	21507	1014	-1	NA	hypothetical protein	NA	NA	X	NA
1408	SmK	SPM_04022	AGBZ01000002	15	23003	23248	246	1	NA	hypothetical protein	NA	NA	X	NA
1409	SmK	SPM_04082	AGBZ01000002	27	29587	29772	186	-1	NA	hypothetical protein	NA	NA	X	NA
1410	SmK	SPM_04187	AGBZ01000002	48	55215	55865	651	1	NA	hypothetical protein	NA	NA	X	NA
1369	SmK	SPM_01915	AGBZ01000001	376	358459	359163	705	-1	NA	hypothetical protein SVTS2p04	NA	NA	X	NA
122	SmK	SPM_00655	AGBZ01000001	129	133478	133678	201	1	NA	hypothetical protein SVTS2p07	NA	NA	X	NA
122	SmK	SPM_01980	AGBZ01000001	389	363277	363477	201	-1	NA	hypothetical protein SVTS2p07	NA	NA	X	NA
122	SmK	SPM_03290	AGBZ01000001	651	625512	625712	201	-1	NA	hypothetical protein SVTS2p07	NA	NA	X	NA
855	SmK	SPM_00680	AGBZ01000001	134	134893	135081	189	1	NA	hypothetical protein SVTS2p10	NA	NA	X	NA
1105	SmK	SPM_03165	AGBZ01000001	626	608046	608195	150	-1	NA	plectrovirus spv1-c74 orf 12 transmembrane protein	NA	NA	X	NA
857	SmK	SPM_00850	AGBZ01000001	168	158065	158214	150	1	NA	plectrovirus spv1-c74 orf 13 transmembrane protein	NA	NA	X	NA
857	SmK	SPM_02305	AGBZ01000001	454	438650	438799	150	-1	NA	plectrovirus spv1-c74 orf 13 transmembrane protein	NA	NA	X	NA
857	SmK	SPM_06547	AGBZ01000004	373	375081	375230	150	1	NA	plectrovirus spv1-c74 orf 13 transmembrane protein	NA	NA	X	NA
1336	SmK	SPM_04237	AGBZ01000003	3	581	703	123	-1	NA	plectrovirus spv1-c74 orf 13 transmembrane protein	NA	NA	X	NA
85	SmK	SPM_00855	AGBZ01000001	169	158218	158421	204	1	NA	plectrovirus spv1-r8a2b orf 10 transmembrane protein	NA	NA	X	NA
85	SmK	SPM_01635	AGBZ01000001	321	314315	314518	204	1	NA	plectrovirus spv1-r8a2b orf 10 transmembrane protein	NA	NA	X	NA
85	SmK	SPM_02300	AGBZ01000001	453	438443	438646	204	-1	NA	plectrovirus spv1-r8a2b orf 10 transmembrane protein	NA	NA	X	NA
85	SmK	SPM_04222	AGBZ01000002	55	61792	61995	204	-1	NA	plectrovirus spv1-r8a2b orf 10 transmembrane protein	NA	NA	X	NA
85	SmK	SPM_04637	AGBZ01000003	83	75023	75226	204	1	NA	plectrovirus spv1-r8a2b orf 10 transmembrane protein	NA	NA	X	NA
1335	SmK	SPM_04227	AGBZ01000003	1	1	347	347	-1	NA	plectrovirus spv1-r8a2b orf 2 transmembrane protein	NA	NA	X	NA
1103	SmK	SPM_03135	AGBZ01000001	620	605296	605730	435	-1	NA	plectrovirus spv1-r8a2b orf 5 transmembrane protein	NA	NA	X	NA
1103	SmK	SPM_05577	AGBZ01000004	180	174281	174715	435	-1	NA	plectrovirus spv1-r8a2b orf 5 transmembrane protein	NA	NA	X	NA
121	SmK	SPM_00335	AGBZ01000001	65	68622	68870	249	1	NA	plectrovirus spv1-r8a2b orf 7 transmembrane protein	NA	NA	X	NA
121	SmK	SPM_01255	AGBZ01000001	247	233958	234206	249	-1	NA	plectrovirus spv1-r8a2b orf 7 transmembrane protein	NA	NA	X	NA
121	SmK	SPM_04072	AGBZ01000002	25	29080	29328	249	-1	NA	plectrovirus spv1-r8a2b orf 7 transmembrane protein	NA	NA	X	NA
121	SmK	SPM_04247	AGBZ01000003	5	1321	1569	249	-1	NA	plectrovirus spv1-r8a2b orf 7 transmembrane protein	NA	NA	X	NA
1099	SmK	SPM_00025	AGBZ01000001	5	3363	3611	249	-1	NA	plectrovirus spv1-r8a2b orf 7 transmembrane protein	NA	NA	X	NA
1099	SmK	SPM_02175	AGBZ01000001	428	407489	407737	249	1	NA	plectrovirus spv1-r8a2b orf 7 transmembrane protein	NA	NA	X	NA
1104	SmK	SPM_03160	AGBZ01000001	625	607828	608046	219	-1	NA	plectrovirus spv1-r8a2b orf 7 transmembrane protein	NA	NA	X	NA
1104	SmK	SPM_05607	AGBZ01000004	186	177187	177414	228	-1	NA	plectrovirus spv1-r8a2b orf 7 transmembrane protein	NA	NA	X	NA
1405	SmK	SPM_06517	AGBZ01000004	367	372541	372789	249	1	NA	plectrovirus spv1-r8a2b orf 7 transmembrane protein	NA	NA	X	NA
1366	SmK	SPM_01720	AGBZ01000001	338	323286	323483	198	1	NA	putative plectrovirus svts2 orf 10 transmembrane protein	NA	NA	X	NA
1373	SmK	SPM_02750	AGBZ01000001	543	544750	546120	1371	1	NA	putative protein p123	NA	NA	X	NA
1401	SmK	SPM_06427	AGBZ01000004	349	358015	358683	669	-1	NA	putative type II DNA modification enzyme (methyltransferase)	NA	NA	X	NA
1403	SmK	SPM_06462	AGBZ01000004	356	363313	363651	339	-1	NA	spv1-c74 orf2	NA	NA	X	NA

## Sheet: SmK-
Cluster_id	Genome_id	Locus_tag	Contig	Order	Start	End	Size	Strand	Gene	Description	KEGG	COG	COG_cat	COG_desc
957	Sc	SPICI10_039	AM285311	39	23916	26672	2757	-1	alaS	probable alanyl-trna synthetase protein	K01872	COG0013	J	Alanyl-tRNA synthetase
981	Sc	SPICI03_045	AM285304	45	36125	37705	1581	1	metS	probable methionyl-trna synthetase transmembrane protein	K01874	COG0143	J	Methionyl-tRNA synthetase
936	Sc	SPICI10_076	AM285311	76	58914	59849	936	-1	miaA	putative trna isopentenyltransferase transmembrane protein	K00791	COG0324	J	tRNA delta(2)-isopentenylpyrophosphate transferase
977	Sc	SPICI01B_088	AM285302	88	91582	92124	543	1	ygaC	putative ygac protein	K07586	COG3557	J	Uncharacterized domain/protein associated with RNAses G and E
957	SmI	SMIPMB4A_v3c5090	SMIPMB4A_v3Contig1N	70	78128	80884	2757	1	alaS	alanyl-tRNA synthetase	K01872	COG0013	J	Alanyl-tRNA synthetase
981	SmI	SMIPMB4A_v3c6140	SMIPMB4A_v3Contig3A	1	495	2078	1584	1	metS	methionyl-tRNA synthetase	K01874	COG0143	J	Methionyl-tRNA synthetase
936	SmI	SMIPMB4A_v3c4830	SMIPMB4A_v3Contig1N	47	47125	48060	936	1	miaA	tRNA delta(2)-isopentenylpyrophosphate transferase	K00791	COG0324	J	tRNA delta(2)-isopentenylpyrophosphate transferase
977	SmI	SMIPMB4A_v3c6080	SMIPMB4A_v3Contig2A	72	78472	79014	543	-1	NA	uncharacterized protein associated with RNAses G and E	K07586	COG3557	J	Uncharacterized domain/protein associated with RNAses G and E
963	Sc	SPICI10_028	AM285311	28	17572	17952	381	-1	nusB	hypothetical transcription factor involved in antitermination transcription regulator protein	K03625	COG0781	K	Transcription termination factor
963	SmI	SMIPMB4A_v3c5160	SMIPMB4A_v3Contig1O	6	6054	6434	381	1	nusB	transcription antitermination protein NusB	K03625	COG0781	K	Transcription termination factor
951	Sc	SPICI10_045	AM285311	45	34680	35000	321	-1	ruvB	hypothetical dna helicase probably c-terminal truncated protein	K03551	COG2255	L	Holliday junction resolvasome, helicase subunit
969	Sc	SPICI15_021	AM285316	21	14029	15321	1293	-1	xseA	putative exodeoxyribonuclease vII large subunit protein	K03601	COG1570	L	Exonuclease VII, large subunit
958	Sc	SPICI10_038	AM285311	38	23504	23923	420	-1	yrrK	putative holliday junction resolvase yqgf protein	K07447	COG0816	L	Predicted endonuclease involved in recombination (possible Holliday junction resolvase in Mycoplasmas and B. subtilis)
950	SmI	SMIPMB4A_v3c5020	SMIPMB4A_v3Contig1N	63	68775	69338	564	1	ruvA	Holliday junction ATP-dependent DNA helicase RuvA	K03550	COG0632	L	Holliday junction resolvasome, DNA-binding subunit
951	SmI	SMIPMB4A_v3c5030	SMIPMB4A_v3Contig1N	64	69325	70269	945	1	ruvB	Holliday junction DNA helicase RuvB	K03551	COG2255	L	Holliday junction resolvasome, helicase subunit
969	SmI	SMIPMB4A_v3c5270	SMIPMB4A_v3Contig1O	15	16625	17917	1293	1	xseA	exodeoxyribonuclease VII large subunit	K03601	COG1570	L	Exonuclease VII, large subunit
958	SmI	SMIPMB4A_v3c5100	SMIPMB4A_v3Contig1N	71	80877	81296	420	1	yrrK	Holliday junction resolvase-like protein	K07447	COG0816	L	Predicted endonuclease involved in recombination (possible Holliday junction resolvase in Mycoplasmas and B. subtilis)
11	Sc	SPICI01B_069	AM285302	69	67096	68310	1215	1	hsdS	putative hsds protein typeIrestriction enzyme	K01154	COG0732	V	Restriction endonuclease S subunits
964	SmI	SMIPMB4A_v3c5170	SMIPMB4A_v3Contig1O	7	6578	8182	1605	1	NA	ABC transporter ATP-binding protein	K09687	COG1131	V	ABC-type multidrug transport system, ATPase component
966	Sc	SPICI10_020	AM285311	20	10158	11771	1614	-1	groL	groel chaperonin protein	K04077	COG0459	O	Chaperonin GroEL (HSP60 family)
965	Sc	SPICI10_021	AM285311	21	11794	12069	276	-1	groS	putative groes chaperonin protein	K04078	COG0234	O	Co-chaperonin GroES (HSP10)
966	SmI	SMIPMB4A_v3c5220	SMIPMB4A_v3Contig1O	11	10994	12607	1614	1	groEL	chaperonin GroEL	K04077	COG0459	O	Chaperonin GroEL (HSP60 family)
965	SmI	SMIPMB4A_v3c5210	SMIPMB4A_v3Contig1O	10	10696	10971	276	1	groES	putative chaperonin GroES	K04078	COG0234	O	Co-chaperonin GroES (HSP10)
973	Sc	SPICI15_017	AM285316	17	10187	11281	1095	-1	yqhT	probable xaa-pro dipeptidase m24b protein	K01262	COG0006	E	Xaa-Pro aminopeptidase
973	SmI	SMIPMB4A_v3c5310	SMIPMB4A_v3Contig1O	19	20665	21759	1095	1	pepQ	Xaa-Pro dipeptidase	K01262	COG0006	E	Xaa-Pro aminopeptidase
954	Sc	SPICI10_042	AM285311	42	30392	30904	513	-1	apt	probable adenine phosphoribosyltransferase protein	K00759	COG0503	F	Adenine/guanine phosphoribosyltransferases and related PRPP-binding proteins
954	SmI	SMIPMB4A_v3c5060	SMIPMB4A_v3Contig1N	67	73896	74408	513	1	apt	adenine phosphoribosyltransferase	K00759	COG0503	F	Adenine/guanine phosphoribosyltransferases and related PRPP-binding proteins
938	Sc	SPICI20_008	AM285321	8	7997	8746	750	1	nadE	putative nad synthase protein	K01916	COG0171	H	NAD synthase
938	SmI	SMIPMB4A_v3c4850	SMIPMB4A_v3Contig1N	49	50012	50761	750	1	nadE	NH(3)-dependent NAD(+) synthetase	K01916	COG0171	H	NAD synthase
968	Sc	SPICI15_022	AM285316	22	15435	16295	861	-1	yrhG	hypothetical formate/nitrite transporter transmembrane protein	K06212	COG2116	P	Formate/nitrite family of transporters
968	SmI	SMIPMB4A_v3c5260	SMIPMB4A_v3Contig1O	14	15646	16509	864	1	focA	formate/nitrite transporter	K06212	COG2116	P	Formate/nitrite family of transporters
937	Sc	SPICI20_007	AM285321	7	6690	7994	1305	1	obg	probable gtp1/obg protein	K03979	COG0536	R	Predicted GTPase
943	Sc	SPICI10_056	AM285311	56	48930	49481	552	-1	yraA	conserved hypothetical peptidase protein	K03152	COG0693	R	Putative intracellular protease/amidase
943	SmI	SMIPMB4A_v3c4920	SMIPMB4A_v3Contig1N	56	55418	55969	552	1	NA	DJ-1 family protein	K03152	COG0693	R	Putative intracellular protease/amidase
937	SmI	SMIPMB4A_v3c4840	SMIPMB4A_v3Contig1N	48	48705	50009	1305	1	obgE	GTPase ObgE	K03979	COG0536	R	Predicted GTPase
11	Sc	SPICI07_040	AM285308	40	26448	26873	426	1	hsdS_orf14	putative dna-methyltransferase hsds subunit c-terminal truncated in fusion with plectrovirus spv1-r8a2b orf 14 protein	NA	NA	X	NA
940	Sc	SPICI10_060	AM285311	60	51317	51694	378	1	NA	conserved hypothetical protein	NA	NA	X	NA
971	Sc	SPICI15_019	AM285316	19	13140	13814	675	-1	NA	conserved hypothetical transmembrane protein	NA	NA	X	NA
964	Sc	SPICI10_026	AM285311	26	16802	17164	363	-1	NA	hypothetical abc transporter atp-binding component protein	NA	NA	X	NA
947	Sc	SPICI10_051	AM285311	51	41799	44534	2736	-1	NA	hypothetical atp-dependent helicase protein	NA	NA	X	NA
537	Sc	SPICI01B_090	AM285302	90	92987	93376	390	1	NA	hypothetical beta-glucosidase n-terminal and c-terminal truncated protein	NA	NA	X	NA
537	Sc	SPICI01B_091	AM285302	91	93295	93666	372	1	NA	hypothetical beta-glucosidase n-terminal and c-terminal truncated protein	NA	NA	X	NA
976	Sc	SPICI01B_094	AM285302	94	94096	94494	399	1	NA	hypothetical containing oxydoreductase domain pd001155 oxidoreductase protein	NA	NA	X	NA
948	Sc	SPICI10_050	AM285311	50	38376	41672	3297	-1	NA	hypothetical dna/rna helicase protein	NA	NA	X	NA
944	Sc	SPICI10_055	AM285311	55	47053	48642	1590	-1	NA	hypothetical lipoprotein transmembrane	NA	NA	X	NA
945	Sc	SPICI10_054	AM285311	54	45641	46930	1290	-1	NA	hypothetical lipoprotein transmembrane	NA	NA	X	NA
472	Sc	SPICI10_034	AM285311	34	21588	22076	489	-1	NA	hypothetical protein	NA	NA	X	NA
472	Sc	SPICI10_037	AM285311	37	22637	23371	735	-1	NA	hypothetical protein	NA	NA	X	NA
859	Sc	SPICI04_109	AM285305	109	80977	81930	954	1	NA	hypothetical protein	NA	NA	X	NA
939	Sc	SPICI10_059	AM285311	59	50641	51219	579	1	NA	hypothetical protein	NA	NA	X	NA
942	Sc	SPICI10_057	AM285311	57	49561	49980	420	1	NA	hypothetical protein	NA	NA	X	NA
950	Sc	SPICI10_046	AM285311	46	34987	35265	279	-1	NA	hypothetical protein	NA	NA	X	NA
952	Sc	SPICI10_044	AM285311	44	34178	34465	288	-1	NA	hypothetical protein	NA	NA	X	NA
959	Sc	SPICI10_032	AM285311	32	20986	21237	252	-1	NA	hypothetical protein	NA	NA	X	NA
960	Sc	SPICI10_031	AM285311	31	19186	20835	1650	-1	NA	hypothetical protein	NA	NA	X	NA
961	Sc	SPICI10_030	AM285311	30	18857	19060	204	-1	NA	hypothetical protein	NA	NA	X	NA
962	Sc	SPICI10_029	AM285311	29	17966	18631	666	-1	NA	hypothetical protein	NA	NA	X	NA
941	Sc	SPICI10_061	AM285311	61	51755	52195	441	-1	NA	hypothetical transmembrane protein	NA	NA	X	NA
946	Sc	SPICI10_052	AM285311	52	44590	45447	858	-1	NA	hypothetical transmembrane protein	NA	NA	X	NA
949	Sc	SPICI10_048	AM285311	48	35943	36950	1008	-1	NA	hypothetical transmembrane protein	NA	NA	X	NA
953	Sc	SPICI10_043	AM285311	43	30930	34106	3177	-1	NA	hypothetical transmembrane protein	NA	NA	X	NA
967	Sc	SPICI10_019	AM285311	19	9658	9918	261	1	NA	hypothetical transmembrane protein	NA	NA	X	NA
974	Sc	SPICI15_016	AM285316	16	8980	10182	1203	-1	NA	hypothetical transmembrane protein	NA	NA	X	NA
11	Sc	SPICI13_027	AM285314	27	19658	19807	150	1	orf14	plectrovirus spv1 orf 14 protein	NA	NA	X	NA
11	Sc	SPICI15_001	AM285316	1	962	1111	150	1	orf14	plectrovirus spv1 orf 14 protein	NA	NA	X	NA
11	Sc	SPICI15_052	AM285316	52	41980	42129	150	-1	orf14	plectrovirus spv1-c74 orf 14 protein	NA	NA	X	NA
11	Sc	SPICI19_087	AM285320	87	70092	70259	168	1	orf14	plectrovirus spv1-c74 orf 14 protein	NA	NA	X	NA
11	Sc	SPICI20_023	AM285321	23	15431	15604	174	-1	orf14	plectrovirus spv1-c74 orf 14 protein	NA	NA	X	NA
11	Sc	SPICI20_081	AM285321	81	73371	73523	153	1	orf14	plectrovirus spv1-r8a2b orf 14 c-terminal truncated protein	NA	NA	X	NA
11	Sc	SPICI09_013	AM285310	13	10852	11019	168	1	orf14	plectrovirus spv1-r8a2b orf 14 protein	NA	NA	X	NA
11	Sc	SPICI09_039	AM285310	39	32479	32646	168	1	orf14	plectrovirus spv1-r8a2b orf 14 protein	NA	NA	X	NA
11	Sc	SPICI17_008	AM285318	8	7356	7505	150	1	orf14	plectrovirus spv1-r8a2b orf 14 protein	NA	NA	X	NA
11	Sc	SPICI18_033	AM285319	33	30423	30572	150	1	orf14	plectrovirus spv1-r8a2b orf 14 protein	NA	NA	X	NA
11	Sc	SPICI19_046	AM285320	46	30647	30796	150	-1	orf14	plectrovirus spv1-r8a2b orf 14 protein	NA	NA	X	NA
11	Sc	SPICINP02_006	AM285323	6	3413	3580	168	1	orf14	plectrovirus spv1-r8a2b orf 14 protein	NA	NA	X	NA
11	Sc	SPICINP12_004	AM285333	4	1894	2043	150	-1	orf14	plectrovirus spv1-r8a2b orf 14 protein	NA	NA	X	NA
11	Sc	SPICI10_018	AM285311	18	9053	9298	246	-1	orf14	plectrovirus spv1-r8a2b orf 14 transmembrane protein	NA	NA	X	NA
956	Sc	SPICI10_040	AM285311	40	26768	27997	1230	-1	scm1	motility transmembrane protein	NA	NA	X	NA
970	Sc	SPICI15_020	AM285316	20	13818	14039	222	-1	xseB	putative exodeoxyribonuclease vII small subunit protein	NA	NA	X	NA
537	SmI	SMIPMB4A_v3c6000	SMIPMB4A_v3Contig2A	68	71532	73016	1485	-1	bglC	aryl-phospho-beta-d-glucosidase	K01188	NA	X	NA
947	SmI	SMIPMB4A_v3c4970	SMIPMB4A_v3Contig1N	60	60495	63104	2610	1	NA	DEAD/DEAH family helicase	NA	NA	X	NA
11	SmI	SMIPMB4A_v3c5250	SMIPMB4A_v3Contig1O	13	13469	15520	2052	1	NA	hypothetical protein	NA	NA	X	NA
472	SmI	SMIPMB4A_v3c5110	SMIPMB4A_v3Contig1O	1	380	2404	2025	1	NA	hypothetical protein	NA	NA	X	NA
859	SmI	SMIPMB4A_v3c0360	SMIPMB4A_v3Contig1A	34	41365	42501	1137	-1	NA	hypothetical protein	NA	NA	X	NA
939	SmI	SMIPMB4A_v3c4880	SMIPMB4A_v3Contig1N	52	53297	53875	579	1	NA	hypothetical protein	NA	NA	X	NA
940	SmI	SMIPMB4A_v3c4890	SMIPMB4A_v3Contig1N	53	53975	54352	378	1	NA	hypothetical protein	NA	NA	X	NA
941	SmI	SMIPMB4A_v3c4900	SMIPMB4A_v3Contig1N	54	54413	54853	441	-1	NA	hypothetical protein	NA	NA	X	NA
942	SmI	SMIPMB4A_v3c4910	SMIPMB4A_v3Contig1N	55	54920	55339	420	-1	NA	hypothetical protein	NA	NA	X	NA
944	SmI	SMIPMB4A_v3c4930	SMIPMB4A_v3Contig1N	57	56257	57846	1590	1	NA	hypothetical protein	NA	NA	X	NA
945	SmI	SMIPMB4A_v3c4940	SMIPMB4A_v3Contig1N	58	57968	59257	1290	1	NA	hypothetical protein	NA	NA	X	NA
946	SmI	SMIPMB4A_v3c4950	SMIPMB4A_v3Contig1N	59	59287	60267	981	1	NA	hypothetical protein	NA	NA	X	NA
949	SmI	SMIPMB4A_v3c5010	SMIPMB4A_v3Contig1N	62	67302	68672	1371	1	NA	hypothetical protein	NA	NA	X	NA
952	SmI	SMIPMB4A_v3c5040	SMIPMB4A_v3Contig1N	65	70335	70622	288	1	NA	hypothetical protein	NA	NA	X	NA
959	SmI	SMIPMB4A_v3c5120	SMIPMB4A_v3Contig1O	2	2407	3003	597	1	NA	hypothetical protein	NA	NA	X	NA
960	SmI	SMIPMB4A_v3c5130	SMIPMB4A_v3Contig1O	3	3155	4801	1647	1	NA	hypothetical protein	NA	NA	X	NA
961	SmI	SMIPMB4A_v3c5140	SMIPMB4A_v3Contig1O	4	4881	5333	453	1	NA	hypothetical protein	NA	NA	X	NA
962	SmI	SMIPMB4A_v3c5150	SMIPMB4A_v3Contig1O	5	5375	6040	666	1	NA	hypothetical protein	NA	NA	X	NA
967	SmI	SMIPMB4A_v3c5230	SMIPMB4A_v3Contig1O	12	12845	13105	261	-1	NA	hypothetical protein	NA	NA	X	NA
971	SmI	SMIPMB4A_v3c5290	SMIPMB4A_v3Contig1O	17	18132	18806	675	1	NA	hypothetical protein	NA	NA	X	NA
974	SmI	SMIPMB4A_v3c5320	SMIPMB4A_v3Contig1O	20	21764	22966	1203	1	NA	hypothetical protein	NA	NA	X	NA
976	SmI	SMIPMB4A_v3c5990	SMIPMB4A_v3Contig2A	67	70487	71521	1035	-1	NA	hypothetical protein	NA	NA	X	NA
956	SmI	SMIPMB4A_v3c5080	SMIPMB4A_v3Contig1N	69	76803	78032	1230	1	scm1	motility transmembrane protein	NA	NA	X	NA
953	SmI	SMIPMB4A_v3c5050	SMIPMB4A_v3Contig1N	66	70682	73870	3189	1	secDF	bifunctional preprotein translocase subunit SecD/SecF	NA	NA	X	NA
948	SmI	SMIPMB4A_v3c4980	SMIPMB4A_v3Contig1N	61	63227	66523	3297	1	snf2	SWF/SNF family helicase	NA	NA	X	NA
970	SmI	SMIPMB4A_v3c5280	SMIPMB4A_v3Contig1O	16	17907	18128	222	1	xseB	putative exodeoxyribonuclease vII small subunit protein	NA	NA	X	NA
972	Sc	SPICI15_018	AM285316	18	11348	13126	1779	-1	dxs	putative deoxyxylulose-5-phosphate synthase protein	K01662	COG1154	HI	Deoxyxylulose-5-phosphate synthase
972	SmI	SMIPMB4A_v3c5300	SMIPMB4A_v3Contig1O	18	18820	20598	1779	1	dxs	1-deoxy-D-xylulose-5-phosphate synthase	K01662	COG1154	HI	Deoxyxylulose-5-phosphate synthase
955	Sc	SPICI10_041	AM285311	41	28091	30340	2250	-1	spoT	putative guanosine-3',5'-bisdiphosphate 3'-pyrophosphohydrolase protein	K00951	COG0317	KT	Guanosine polyphosphate pyrophosphohydrolases/synthetases
955	SmI	SMIPMB4A_v3c5070	SMIPMB4A_v3Contig1N	68	74460	76709	2250	1	relA	GTP pyrophosphokinase	K00951	COG0317	KT	Guanosine polyphosphate pyrophosphohydrolases/synthetases

## Sheet: Sc+
Cluster_id	Genome_id	Locus_tag	Contig	Order	Start	End	Size	Strand	Gene	Description	KEGG	COG	COG_cat	COG_desc
48	Sc	SPICINP04_013	AM285325	13	4556	5287	732	-1	NA	hypothetical adenine specific dna methyltransferase protein	K07319	COG0863	L	DNA modification methylase
837	Sc	SPICINP02_028	AM285323	28	14600	15400	801	1	NA	hypothetical adenine specific dna methyltransferase protein	K07319	COG0863	L	DNA modification methylase
1197	Sc	SPICI11_026	AM285312	26	16779	17852	1074	-1	NA	hypothetical c-5 cytosine-specific dna methyltransferase protein	K00558	COG0270	L	Site-specific DNA methylase
1143	Sc	SPICI04_069	AM285305	69	54771	55037	267	1	NA	hypothetical dna methylase c-terminal truncated protein	K06223	COG0338	L	Site-specific DNA methylase
837	Sc	SPICI10_004	AM285311	4	1744	2544	801	-1	NA	hypothetical n-6 adenine-specific dna methyltransferase protein	K07319	COG0863	L	DNA modification methylase
48	Sc	SPICI03_312	AM285304	312	281150	281881	732	1	NA	putative adenine specific dna methyltransferase protein	K07319	COG0863	L	DNA modification methylase
48	Sc	SPICI11_007	AM285312	7	7376	8107	732	1	NA	putative n6 adenine specific dna methyltransferase protein	K07319	COG0863	L	DNA modification methylase
48	Sc	SPICI15_032	AM285316	32	19109	19840	732	-1	NA	putative n6 adenine specific dna methyltransferase protein	K07319	COG0863	L	DNA modification methylase
37	Sc	SPICINP04_001	AM285325	1	150	584	435	-1	ssb	hypothetical single-strand binding protein ssb	K03111	COG0629	L	Single-stranded DNA-binding protein
37	Sc	SPICI16_053	AM285317	53	47041	47466	426	1	ssb	putative single-strand binding protein ssb	K03111	COG0629	L	Single-stranded DNA-binding protein
76	Sc	SPICI11_023	AM285312	23	13609	14463	855	1	yqaK	putative rect protein	K07455	COG3723	L	Recombinational DNA repair protein (RecE pathway)
76	Sc	SPICINP17_006	AM285338	6	4198	5052	855	-1	yqaK	putative rect protein	K07455	COG3723	L	Recombinational DNA repair protein (RecE pathway)
1035	Sc	SPICI01B_068	AM285302	68	65574	67103	1530	1	hsdM	hsdm protein typeIrestriction enzyme	K03427	COG0286	V	Type I restriction-modification system methyltransferase subunit
1035	Sc	SPICI07_039	AM285308	39	24902	26455	1554	1	hsdM	probable adenine-specific dna-methyltransferase hsdm subunit transmembrane protein	K03427	COG0286	V	Type I restriction-modification system methyltransferase subunit
1178	Sc	SPICI01B_065	AM285302	65	62774	63667	894	1	hsdR	hsdr protein typeIrestriction enzyme c-terminal truncated	K01153	COG0610	V	Type I site-specific restriction-modification system, R (restriction) subunit and related helicases
1179	Sc	SPICI01B_066	AM285302	66	63682	64416	735	1	hsdR	hsdr protein typeIrestriction enzyme n-terminal and c-terminal truncated	K01153	COG0610	V	Type I site-specific restriction-modification system, R (restriction) subunit and related helicases
1034	Sc	SPICI01B_067	AM285302	67	64543	65562	1020	1	hsdR	hsdr protein typeIrestriction enzyme n-terminal truncated	K01153	COG0610	V	Type I site-specific restriction-modification system, R (restriction) subunit and related helicases
1312	Sc	SPICI10_024	AM285311	24	13860	15107	1248	1	NA	hypothetical n-6 adenine-specific dna methyltransferase protein	K03427	COG0286	V	Type I restriction-modification system methyltransferase subunit
1272	Sc	SPICI08_046	AM285309	46	36806	37711	906	-1	yhcH	hypothetical abc transporter atp-binding component abc transporter protein	K09687	COG1131	V	ABC-type multidrug transport system, ATPase component
110	Sc	SPICI01B_108	AM285302	108	101531	102595	1065	1	NA	hypothetical trag protein n-terminal truncated	K03205	COG3505	U	Type IV secretory pathway, VirD4 components
110	Sc	SPICI01B_064	AM285302	64	60351	62153	1803	1	NA	hypothetical trag transmembrane protein	K03205	COG3505	U	Type IV secretory pathway, VirD4 components
1136	Sc	SPICI04_008	AM285305	8	2945	4102	1158	1	NA	hypothetical protein containing pd130304 kinase domain	K00851	COG3265	G	Gluconate kinase
848	Sc	SPICINP13_012	AM285334	12	5703	6329	627	1	NA	hypothetical pts system IIbc component transmembrane protein	K02761	COG1455	G	Phosphotransferase system cellobiose-specific component IIC
1132	Sc	SPICI04_004	AM285305	4	1463	1753	291	1	NA	putative plectrovirus SVGII3 orf13 c-terminal truncated/ n-terminal truncated pts lichenan IIa component chimeric protein	K02759	COG1447	G	Phosphotransferase system cellobiose-specific component IIA
1210	Sc	SPICI03_081	AM285304	81	68545	68838	294	1	ald	putative alanine dehydrogenase c-terminal truncated protein	K00259	COG0686	E	Alanine dehydrogenase
1214	Sc	SPICI03_161	AM285304	161	129785	130189	405	1	pyrP	hypothetical uracil permease n-terminal and c-terminal truncated transmembrane protein	K02824	COG2233	F	Xanthine/uracil permeases
1308	Sc	SPICI02_047	AM285303	47	39052	39384	333	1	comEC	hypothetical come operon 3 c-terminal truncated transmembrane protein	NA	NA	X	NA
1249	Sc	SPICI16_017	AM285317	17	15674	15901	228	-1	cutC	hypothetical copper homeostasis c-terminal truncated transmembrane protein	NA	NA	X	NA
1212	Sc	SPICI03_141	AM285304	141	115166	115378	213	1	deoD	hypothetical purine nucleoside phosphorylase II n-terminal truncated protein	NA	NA	X	NA
1164	Sc	SPICI01B_016	AM285302	16	19985	20107	123	1	dus1	probable trna-dihydrouridine synthase c-terminal truncated protein	NA	NA	X	NA
1206	Sc	SPICI03_049	AM285304	49	42052	42279	228	1	gid	hypothetical gid protein n-terminal truncated	NA	NA	X	NA
1224	Sc	SPICI03_278	AM285304	278	250572	250772	201	1	gid	hypothetical glucose inhibited protein gid n-terminal and c-terminal truncated	NA	NA	X	NA
1223	Sc	SPICI03_276	AM285304	276	249979	250104	126	1	gid	hypothetical glucose inhibited protein n-terminal and c-terminal truncated	NA	NA	X	NA
1284	Sc	SPICI19_049	AM285320	49	31831	32076	246	-1	hsrA	hypothetical pts system II component n-terminal and c-terminal truncated transmembrane protein	NA	NA	X	NA
1254	Sc	SPICI20_005	AM285321	5	5334	5555	222	1	miaA	hypothetical delta2-isopentenylpyrophosphate transferase n-terminal and c-terminal truncated transmembrane protein	NA	NA	X	NA
1255	Sc	SPICI20_006	AM285321	6	5725	6042	318	1	miaA	hypothetical delta2-isopentenylpyrophosphate transferase n-terminal truncated protein	NA	NA	X	NA
1180	Sc	SPICI01B_086	AM285302	86	88875	89480	606	-1	NA	conserved hypothetical protein	NA	NA	X	NA
1196	Sc	SPICI11_025	AM285312	25	15659	16786	1128	-1	NA	conserved hypothetical protein	NA	NA	X	NA
1211	Sc	SPICI03_138	AM285304	138	113757	113933	177	1	NA	conserved hypothetical protein	NA	NA	X	NA
1229	Sc	SPICI18_015	AM285319	15	14045	14440	396	1	NA	conserved hypothetical protein	NA	NA	X	NA
1225	Sc	SPICI03_284	AM285304	284	254124	254420	297	1	NA	conserved hypothetical protein n-terminal truncated	NA	NA	X	NA
42	Sc	SPICI12_034	AM285313	34	32707	34035	1329	-1	NA	conserved hypothetical upf0236 protein	NA	NA	X	NA
42	Sc	SPICI16_002	AM285317	2	590	1912	1323	1	NA	conserved hypothetical upf0236 protein	NA	NA	X	NA
42	Sc	SPICINP14_012	AM285335	12	8152	9474	1323	1	NA	conserved hypothetical upf0236 protein	NA	NA	X	NA
42	Sc	SPICI16_024	AM285317	24	24391	24756	366	-1	NA	conserved hypothetical upf0236 protein c-terminal truncated	NA	NA	X	NA
113	Sc	SPICI07_031	AM285308	31	18526	18921	396	1	NA	conserved hypothetical upf0236 protein c-terminal truncated	NA	NA	X	NA
113	Sc	SPICI10_078	AM285311	78	60870	61721	852	-1	NA	conserved hypothetical upf0236 protein c-terminal truncated	NA	NA	X	NA
42	Sc	SPICI10_058	AM285311	58	50165	50290	126	1	NA	conserved hypothetical upf0236 protein n-terminal truncated	NA	NA	X	NA
42	Sc	SPICI10_062	AM285311	62	52404	52616	213	-1	NA	conserved hypothetical upf0236 protein n-terminal truncated	NA	NA	X	NA
113	Sc	SPICI07_032	AM285308	32	18935	19948	1014	1	NA	conserved hypothetical upf0236 protein n-terminal truncated	NA	NA	X	NA
113	Sc	SPICI10_077	AM285311	77	60311	60811	501	-1	NA	conserved hypothetical upf0236 protein n-terminal truncated	NA	NA	X	NA
1314	Sc	SPICI10_027	AM285311	27	17189	17458	270	-1	NA	hypothetical abc transporter atp-binding component abc transporter protein	NA	NA	X	NA
1278	Sc	SPICI08_070	AM285309	70	52740	53330	591	-1	NA	hypothetical adenine-specific dna methyltransferase c-terminal truncated protein	NA	NA	X	NA
1182	Sc	SPICI01B_093	AM285302	93	93912	94085	174	1	NA	hypothetical beta glucosidase n-terminal truncated protein	NA	NA	X	NA
1181	Sc	SPICI01B_092	AM285302	92	93660	93896	237	1	NA	hypothetical beta-glucosidase n-terminal and c-terminal truncated protein	K01188	NA	X	NA
1301	Sc	SPICI07_037	AM285308	37	23972	24100	129	1	NA	hypothetical c-5 cytosine-specific dna methylase n-terminal truncated protein	NA	NA	X	NA
32	Sc	SPICI02_070	AM285303	70	53796	54785	990	1	NA	hypothetical c-terminal truncated transmembrane protein	NA	NA	X	NA
32	Sc	SPICI07_006	AM285308	6	2246	3049	804	-1	NA	hypothetical c-terminal truncated transmembrane protein	NA	NA	X	NA
32	Sc	SPICINP03_005	AM285324	5	3006	3995	990	1	NA	hypothetical c-terminal truncated transmembrane protein	NA	NA	X	NA
50	Sc	SPICI03_200	AM285304	200	177301	177495	195	1	NA	hypothetical c-terminal truncated transmembrane protein	NA	NA	X	NA
58	Sc	SPICINP10_001	AM285331	1	975	1169	195	1	NA	hypothetical c-terminal truncated transmembrane protein	NA	NA	X	NA
70	Sc	SPICI10_069	AM285311	69	55909	56280	372	1	NA	hypothetical c-terminal truncated transmembrane protein	NA	NA	X	NA
70	Sc	SPICINP04_011	AM285325	11	3965	4336	372	-1	NA	hypothetical c-terminal truncated transmembrane protein	NA	NA	X	NA
80	Sc	SPICI08_059	AM285309	59	44041	44145	105	-1	NA	hypothetical c-terminal truncated transmembrane protein	NA	NA	X	NA
849	Sc	SPICINP15_009	AM285336	9	4679	5434	756	-1	NA	hypothetical c-terminal truncated transmembrane protein	NA	NA	X	NA
1199	Sc	SPICI11_030	AM285312	30	21910	23124	1215	1	NA	hypothetical conserved phage portal protein	NA	NA	X	NA
832	Sc	SPICI11_024	AM285312	24	14468	14821	354	1	NA	hypothetical conserved phage-related protein	NA	NA	X	NA
832	Sc	SPICINP17_005	AM285338	5	3840	4193	354	-1	NA	hypothetical conserved phage-related protein	NA	NA	X	NA
829	Sc	SPICI03_201	AM285304	201	177646	178317	672	-1	NA	hypothetical conserved prophage recombination protein	NA	NA	X	NA
829	Sc	SPICI16_055	AM285317	55	48094	48765	672	1	NA	hypothetical conserved prophage recombination protein	NA	NA	X	NA
1049	Sc	SPICI04_071	AM285305	71	55239	55421	183	1	NA	hypothetical dna methyltransferase n-terminal and c-terminal truncated protein	NA	NA	X	NA
1144	Sc	SPICI04_070	AM285305	70	55031	55216	186	1	NA	hypothetical dna methyltransferase n-terminal and c-terminal truncated protein	NA	NA	X	NA
1141	Sc	SPICI04_061	AM285305	61	48204	48743	540	1	NA	hypothetical dna methyltransferase protein	NA	NA	X	NA
1125	Sc	SPICI06_096	AM285307	96	67597	68400	804	1	NA	hypothetical helicase c-terminal truncated transmembrane protein	NA	NA	X	NA
1126	Sc	SPICI06_097	AM285307	97	68506	68745	240	1	NA	hypothetical helicase n-terminal and c-terminal truncated protein	NA	NA	X	NA
1127	Sc	SPICI06_098	AM285307	98	68717	69103	387	1	NA	hypothetical helicase n-terminal and c-terminal truncated protein	NA	NA	X	NA
1034	Sc	SPICI07_038	AM285308	38	24462	24890	429	1	NA	hypothetical hsdr protein typeIrestriction enzyme n-terminal truncated	NA	NA	X	NA
1324	Sc	SPICI12_028	AM285313	28	27300	27455	156	-1	NA	hypothetical lipoprotein c-terminal truncated transmembrane	NA	NA	X	NA
1163	Sc	SPICI01A_059	AM285301	59	45892	45978	87	-1	NA	hypothetical lipoprotein n-terminal truncated	NA	NA	X	NA
1238	Sc	SPICINP06_002	AM285327	2	1725	2210	486	-1	NA	hypothetical lipoprotein transmembrane	NA	NA	X	NA
1300	Sc	SPICI07_030	AM285308	30	17659	18291	633	1	NA	hypothetical lipoprotein transmembrane	NA	NA	X	NA
48	Sc	SPICI10_067	AM285311	67	54958	55446	489	1	NA	hypothetical n-6 adenine specific dna methyltransferase c-terminal truncated protein	NA	NA	X	NA
837	Sc	SPICI08_035	AM285309	35	31624	32115	492	-1	NA	hypothetical n-6 adenine-specific dna methyltransferase c-terminal truncated protein	NA	NA	X	NA
80	Sc	SPICI08_058	AM285309	58	43776	44090	315	-1	NA	hypothetical n-terminal and c-terminal truncated transmembrane protein	NA	NA	X	NA
1275	Sc	SPICI08_060	AM285309	60	44528	44713	186	-1	NA	hypothetical n-terminal and c-terminal truncated transmembrane protein	NA	NA	X	NA
32	Sc	SPICI02_071	AM285303	71	54760	55407	648	1	NA	hypothetical n-terminal truncated transmembrane protein	NA	NA	X	NA
32	Sc	SPICI08_013	AM285309	13	14033	14836	804	1	NA	hypothetical n-terminal truncated transmembrane protein	NA	NA	X	NA
32	Sc	SPICINP03_006	AM285324	6	3970	4617	648	1	NA	hypothetical n-terminal truncated transmembrane protein	NA	NA	X	NA
58	Sc	SPICINP10_002	AM285331	2	1109	1252	144	1	NA	hypothetical n-terminal truncated transmembrane protein	NA	NA	X	NA
1167	Sc	SPICI01B_031	AM285302	31	30952	31281	330	1	NA	hypothetical nadh oxidase c-terminal truncated protein	NA	NA	X	NA
1168	Sc	SPICI01B_032	AM285302	32	31232	31405	174	1	NA	hypothetical nadh oxidase n-terminal and c-terminal truncated protein	NA	NA	X	NA
1169	Sc	SPICI01B_033	AM285302	33	31512	31763	252	1	NA	hypothetical nadh oxidase n-terminal and c-terminal truncated protein	NA	NA	X	NA
4	Sc	SPICI02_062	AM285303	62	49687	49965	279	1	NA	hypothetical pentapeptide repeat protein	NA	NA	X	NA
4	Sc	SPICI03_197	AM285304	197	176693	176866	174	1	NA	hypothetical pentapeptide repeat protein	NA	NA	X	NA
4	Sc	SPICI03_204	AM285304	204	179370	179612	243	-1	NA	hypothetical pentapeptide repeat protein	NA	NA	X	NA
4	Sc	SPICI05_009	AM285306	9	3973	4446	474	-1	NA	hypothetical pentapeptide repeat protein	NA	NA	X	NA
4	Sc	SPICI05_011	AM285306	11	4684	4932	249	-1	NA	hypothetical pentapeptide repeat protein	NA	NA	X	NA
4	Sc	SPICI05_020	AM285306	20	15910	16050	141	1	NA	hypothetical pentapeptide repeat protein	NA	NA	X	NA
4	Sc	SPICI06_070	AM285307	70	41168	41416	249	-1	NA	hypothetical pentapeptide repeat protein	NA	NA	X	NA
4	Sc	SPICI08_041	AM285309	41	33934	34167	234	-1	NA	hypothetical pentapeptide repeat protein	NA	NA	X	NA
4	Sc	SPICI08_057	AM285309	57	43533	43847	315	1	NA	hypothetical pentapeptide repeat protein	NA	NA	X	NA
4	Sc	SPICI10_074	AM285311	74	57266	57499	234	1	NA	hypothetical pentapeptide repeat protein	NA	NA	X	NA
4	Sc	SPICI11_013	AM285312	13	9753	10061	309	1	NA	hypothetical pentapeptide repeat protein	NA	NA	X	NA
4	Sc	SPICI15_026	AM285316	26	17403	17651	249	-1	NA	hypothetical pentapeptide repeat protein	NA	NA	X	NA
4	Sc	SPICI16_050	AM285317	50	46439	46696	258	1	NA	hypothetical pentapeptide repeat protein	NA	NA	X	NA
4	Sc	SPICI17_013	AM285318	13	9956	10204	249	1	NA	hypothetical pentapeptide repeat protein	NA	NA	X	NA
4	Sc	SPICI18_037	AM285319	37	32028	32339	312	1	NA	hypothetical pentapeptide repeat protein	NA	NA	X	NA
4	Sc	SPICINP02_010	AM285323	10	5036	5347	312	1	NA	hypothetical pentapeptide repeat protein	NA	NA	X	NA
4	Sc	SPICINP02_022	AM285323	22	11502	11975	474	1	NA	hypothetical pentapeptide repeat protein	NA	NA	X	NA
4	Sc	SPICINP04_006	AM285325	6	2603	2911	309	-1	NA	hypothetical pentapeptide repeat protein	NA	NA	X	NA
4	Sc	SPICINP09_001	AM285330	1	843	995	153	1	NA	hypothetical pentapeptide repeat protein	NA	NA	X	NA
4	Sc	SPICI04_035	AM285305	35	24392	24475	84	-1	NA	hypothetical pentapeptide repeat protein c-terminal truncated	NA	NA	X	NA
4	Sc	SPICI06_086	AM285307	86	58407	58481	75	1	NA	hypothetical pentapeptide repeat protein c-terminal truncated	NA	NA	X	NA
4	Sc	SPICI06_100	AM285307	100	69463	69525	63	-1	NA	hypothetical pentapeptide repeat protein c-terminal truncated	NA	NA	X	NA
4	Sc	SPICI09_022	AM285310	22	14276	14359	84	-1	NA	hypothetical pentapeptide repeat protein c-terminal truncated	NA	NA	X	NA
1244	Sc	SPICI09_076	AM285310	76	51402	51728	327	1	NA	hypothetical phage head-tail adaptor protein	NA	NA	X	NA
834	Sc	SPICI17_001	AM285318	1	53	601	549	1	NA	hypothetical phage terminase large subunit protein	NA	NA	X	NA
116	Sc	SPICI11_031	AM285312	31	23111	24886	1776	1	NA	hypothetical prophage major capsid protein	NA	NA	X	NA
116	Sc	SPICI09_072	AM285310	72	49457	50098	642	1	NA	hypothetical prophage major capsid protein n-terminal and c-terminal truncated	NA	NA	X	NA
116	Sc	SPICI09_073	AM285310	73	50059	50256	198	1	NA	hypothetical prophage major capsid protein n-terminal and c-terminal truncated	NA	NA	X	NA
116	Sc	SPICI09_074	AM285310	74	50456	51019	564	1	NA	hypothetical prophage major capsid protein n-terminal truncated	NA	NA	X	NA
1247	Sc	SPICI09_079	AM285310	79	52623	53126	504	1	NA	hypothetical prophage major tail protein	NA	NA	X	NA
1069	Sc	SPICI09_075	AM285310	75	51043	51381	339	1	NA	hypothetical prophage protein	NA	NA	X	NA
10	Sc	SPICI01B_144	AM285302	144	125185	125556	372	1	NA	hypothetical protein	NA	NA	X	NA
10	Sc	SPICI03_015	AM285304	15	7158	7349	192	-1	NA	hypothetical protein	NA	NA	X	NA
10	Sc	SPICI05_008	AM285306	8	3566	3973	408	-1	NA	hypothetical protein	NA	NA	X	NA
10	Sc	SPICI07_002	AM285308	2	147	554	408	-1	NA	hypothetical protein	NA	NA	X	NA
10	Sc	SPICI17_014	AM285318	14	10204	10611	408	1	NA	hypothetical protein	NA	NA	X	NA
19	Sc	SPICI01B_089	AM285302	89	92480	92875	396	-1	NA	hypothetical protein	NA	NA	X	NA
19	Sc	SPICI01B_139	AM285302	139	123452	123736	285	1	NA	hypothetical protein	NA	NA	X	NA
19	Sc	SPICI02_064	AM285303	64	50383	50685	303	1	NA	hypothetical protein	NA	NA	X	NA
19	Sc	SPICI03_199	AM285304	199	177044	177346	303	1	NA	hypothetical protein	NA	NA	X	NA
19	Sc	SPICI03_208	AM285304	208	180532	180816	285	-1	NA	hypothetical protein	NA	NA	X	NA
19	Sc	SPICI05_006	AM285306	6	3140	3442	303	-1	NA	hypothetical protein	NA	NA	X	NA
19	Sc	SPICI06_073	AM285307	73	41876	42160	285	-1	NA	hypothetical protein	NA	NA	X	NA
19	Sc	SPICI07_013	AM285308	13	6180	6482	303	-1	NA	hypothetical protein	NA	NA	X	NA
19	Sc	SPICI16_047	AM285317	47	45295	45579	285	1	NA	hypothetical protein	NA	NA	X	NA
19	Sc	SPICI17_015	AM285318	15	10735	11037	303	1	NA	hypothetical protein	NA	NA	X	NA
20	Sc	SPICI01B_142	AM285302	142	124609	124746	138	1	NA	hypothetical protein	NA	NA	X	NA
20	Sc	SPICI03_205	AM285304	205	180004	180141	138	-1	NA	hypothetical protein	NA	NA	X	NA
20	Sc	SPICI06_071	AM285307	71	41430	41555	126	-1	NA	hypothetical protein	NA	NA	X	NA
20	Sc	SPICI08_043	AM285309	43	34588	34725	138	-1	NA	hypothetical protein	NA	NA	X	NA
20	Sc	SPICI08_056	AM285309	56	43372	43515	144	1	NA	hypothetical protein	NA	NA	X	NA
20	Sc	SPICI10_012	AM285311	12	6266	6403	138	-1	NA	hypothetical protein	NA	NA	X	NA
20	Sc	SPICI10_072	AM285311	72	56951	57088	138	1	NA	hypothetical protein	NA	NA	X	NA
20	Sc	SPICI11_011	AM285312	11	9438	9575	138	1	NA	hypothetical protein	NA	NA	X	NA
20	Sc	SPICI15_027	AM285316	27	17665	17790	126	-1	NA	hypothetical protein	NA	NA	X	NA
20	Sc	SPICI16_049	AM285317	49	45910	46047	138	1	NA	hypothetical protein	NA	NA	X	NA
20	Sc	SPICINP02_021	AM285323	21	10765	10902	138	1	NA	hypothetical protein	NA	NA	X	NA
20	Sc	SPICINP04_008	AM285325	8	3089	3226	138	-1	NA	hypothetical protein	NA	NA	X	NA
23	Sc	SPICINP11_005	AM285332	5	6121	7977	1857	-1	NA	hypothetical protein	NA	NA	X	NA
24	Sc	SPICI04_148	AM285305	148	123909	125219	1311	-1	NA	hypothetical protein	NA	NA	X	NA
24	Sc	SPICI08_012	AM285309	12	12480	13790	1311	1	NA	hypothetical protein	NA	NA	X	NA
24	Sc	SPICI08_026	AM285309	26	24970	25263	294	-1	NA	hypothetical protein	NA	NA	X	NA
24	Sc	SPICI14_006	AM285315	6	9319	10638	1320	-1	NA	hypothetical protein	NA	NA	X	NA
28	Sc	SPICI04_029	AM285305	29	20398	20610	213	-1	NA	hypothetical protein	NA	NA	X	NA
28	Sc	SPICINP06_006	AM285327	6	5012	5590	579	1	NA	hypothetical protein	NA	NA	X	NA
30	Sc	SPICI01B_140	AM285302	140	124241	124408	168	1	NA	hypothetical protein	NA	NA	X	NA
30	Sc	SPICI03_206	AM285304	206	180147	180320	174	-1	NA	hypothetical protein	NA	NA	X	NA
30	Sc	SPICI06_072	AM285307	72	41557	41721	165	-1	NA	hypothetical protein	NA	NA	X	NA
30	Sc	SPICI06_104	AM285307	104	70349	70525	177	-1	NA	hypothetical protein	NA	NA	X	NA
30	Sc	SPICI08_044	AM285309	44	34727	34909	183	-1	NA	hypothetical protein	NA	NA	X	NA
30	Sc	SPICI08_053	AM285309	53	42836	43012	177	1	NA	hypothetical protein	NA	NA	X	NA
30	Sc	SPICI10_014	AM285311	14	6673	6858	186	-1	NA	hypothetical protein	NA	NA	X	NA
30	Sc	SPICI16_048	AM285317	48	45734	45904	171	1	NA	hypothetical protein	NA	NA	X	NA
30	Sc	SPICINP02_019	AM285323	19	10310	10495	186	1	NA	hypothetical protein	NA	NA	X	NA
33	Sc	SPICI03_198	AM285304	198	176928	177044	117	1	NA	hypothetical protein	NA	NA	X	NA
33	Sc	SPICI03_207	AM285304	207	180334	180522	189	-1	NA	hypothetical protein	NA	NA	X	NA
33	Sc	SPICI03_315	AM285304	315	282645	282761	117	1	NA	hypothetical protein	NA	NA	X	NA
33	Sc	SPICI05_007	AM285306	7	3442	3558	117	-1	NA	hypothetical protein	NA	NA	X	NA
33	Sc	SPICI07_001	AM285308	1	23	139	117	-1	NA	hypothetical protein	NA	NA	X	NA
33	Sc	SPICI07_014	AM285308	14	6482	6598	117	-1	NA	hypothetical protein	NA	NA	X	NA
33	Sc	SPICI08_052	AM285309	52	42700	42822	123	1	NA	hypothetical protein	NA	NA	X	NA
33	Sc	SPICI15_029	AM285316	29	18229	18345	117	-1	NA	hypothetical protein	NA	NA	X	NA
38	Sc	SPICI03_163	AM285304	163	130651	131085	435	-1	NA	hypothetical protein	NA	NA	X	NA
38	Sc	SPICI03_164	AM285304	164	131207	132265	1059	-1	NA	hypothetical protein	NA	NA	X	NA
38	Sc	SPICI13_026	AM285314	26	18454	19626	1173	-1	NA	hypothetical protein	NA	NA	X	NA
38	Sc	SPICINP14_007	AM285335	7	4589	6241	1653	1	NA	hypothetical protein	NA	NA	X	NA
38	Sc	SPICINP15_003	AM285336	3	552	1610	1059	-1	NA	hypothetical protein	NA	NA	X	NA
38	Sc	SPICINP18_004	AM285339	4	1315	1695	381	-1	NA	hypothetical protein	NA	NA	X	NA
38	Sc	SPICINP18_005	AM285339	5	1631	2968	1338	-1	NA	hypothetical protein	NA	NA	X	NA
39	Sc	SPICI04_034	AM285305	34	23967	24197	231	-1	NA	hypothetical protein	NA	NA	X	NA
39	Sc	SPICI05_010	AM285306	10	4448	4684	237	-1	NA	hypothetical protein	NA	NA	X	NA
39	Sc	SPICI06_069	AM285307	69	40956	41168	213	-1	NA	hypothetical protein	NA	NA	X	NA
39	Sc	SPICI06_087	AM285307	87	58699	58905	207	1	NA	hypothetical protein	NA	NA	X	NA
39	Sc	SPICI07_004	AM285308	4	1029	1265	237	-1	NA	hypothetical protein	NA	NA	X	NA
39	Sc	SPICI09_021	AM285310	21	13836	14066	231	-1	NA	hypothetical protein	NA	NA	X	NA
39	Sc	SPICI15_025	AM285316	25	17191	17403	213	-1	NA	hypothetical protein	NA	NA	X	NA
40	Sc	SPICI06_003	AM285307	3	1611	1841	231	1	NA	hypothetical protein	NA	NA	X	NA
40	Sc	SPICI06_010	AM285307	10	5685	5915	231	1	NA	hypothetical protein	NA	NA	X	NA
40	Sc	SPICI10_002	AM285311	2	1417	1602	186	-1	NA	hypothetical protein	NA	NA	X	NA
40	Sc	SPICI11_022	AM285312	22	13259	13489	231	1	NA	hypothetical protein	NA	NA	X	NA
40	Sc	SPICINP02_030	AM285323	30	15542	15727	186	1	NA	hypothetical protein	NA	NA	X	NA
40	Sc	SPICINP16_006	AM285337	6	5252	5437	186	-1	NA	hypothetical protein	NA	NA	X	NA
40	Sc	SPICINP17_007	AM285338	7	5172	5402	231	-1	NA	hypothetical protein	NA	NA	X	NA
42	Sc	SPICI13_021	AM285314	21	16445	16642	198	-1	NA	hypothetical protein	NA	NA	X	NA
51	Sc	SPICI02_066	AM285303	66	51112	51510	399	1	NA	hypothetical protein	NA	NA	X	NA
51	Sc	SPICI05_004	AM285306	4	2315	2713	399	-1	NA	hypothetical protein	NA	NA	X	NA
51	Sc	SPICI08_001	AM285309	1	403	801	399	1	NA	hypothetical protein	NA	NA	X	NA
51	Sc	SPICI17_017	AM285318	17	11464	11862	399	1	NA	hypothetical protein	NA	NA	X	NA
51	Sc	SPICINP03_001	AM285324	1	322	720	399	1	NA	hypothetical protein	NA	NA	X	NA
52	Sc	SPICI02_067	AM285303	67	51522	51956	435	1	NA	hypothetical protein	NA	NA	X	NA
52	Sc	SPICI05_003	AM285306	3	1845	2303	459	-1	NA	hypothetical protein	NA	NA	X	NA
52	Sc	SPICI07_010	AM285308	10	4889	5347	459	-1	NA	hypothetical protein	NA	NA	X	NA
52	Sc	SPICI08_002	AM285309	2	813	1271	459	1	NA	hypothetical protein	NA	NA	X	NA
52	Sc	SPICI17_018	AM285318	18	11874	12332	459	1	NA	hypothetical protein	NA	NA	X	NA
52	Sc	SPICINP03_002	AM285324	2	732	1166	435	1	NA	hypothetical protein	NA	NA	X	NA
53	Sc	SPICI03_310	AM285304	310	279708	279821	114	1	NA	hypothetical protein	NA	NA	X	NA
53	Sc	SPICI06_061	AM285307	61	33747	33866	120	-1	NA	hypothetical protein	NA	NA	X	NA
53	Sc	SPICI10_065	AM285311	65	53631	53750	120	1	NA	hypothetical protein	NA	NA	X	NA
53	Sc	SPICI11_005	AM285312	5	5764	5883	120	1	NA	hypothetical protein	NA	NA	X	NA
53	Sc	SPICI15_034	AM285316	34	21169	21282	114	-1	NA	hypothetical protein	NA	NA	X	NA
53	Sc	SPICINP04_015	AM285325	15	6621	6734	114	-1	NA	hypothetical protein	NA	NA	X	NA
71	Sc	SPICI01B_143	AM285302	143	124749	124922	174	1	NA	hypothetical protein	NA	NA	X	NA
71	Sc	SPICI10_010	AM285311	10	5849	6022	174	-1	NA	hypothetical protein	NA	NA	X	NA
71	Sc	SPICI10_073	AM285311	73	57091	57291	201	1	NA	hypothetical protein	NA	NA	X	NA
71	Sc	SPICI11_012	AM285312	12	9578	9751	174	1	NA	hypothetical protein	NA	NA	X	NA
71	Sc	SPICINP04_007	AM285325	7	2913	3086	174	-1	NA	hypothetical protein	NA	NA	X	NA
74	Sc	SPICI03_313	AM285304	313	281899	282132	234	1	NA	hypothetical protein	NA	NA	X	NA
74	Sc	SPICI10_068	AM285311	68	55707	55940	234	1	NA	hypothetical protein	NA	NA	X	NA
74	Sc	SPICI11_008	AM285312	8	8125	8358	234	1	NA	hypothetical protein	NA	NA	X	NA
74	Sc	SPICI15_031	AM285316	31	18858	19091	234	-1	NA	hypothetical protein	NA	NA	X	NA
74	Sc	SPICINP04_012	AM285325	12	4305	4538	234	-1	NA	hypothetical protein	NA	NA	X	NA
77	Sc	SPICI06_102	AM285307	102	69948	70202	255	-1	NA	hypothetical protein	NA	NA	X	NA
77	Sc	SPICI10_013	AM285311	13	6405	6671	267	-1	NA	hypothetical protein	NA	NA	X	NA
77	Sc	SPICI11_010	AM285312	10	9179	9436	258	1	NA	hypothetical protein	NA	NA	X	NA
77	Sc	SPICINP02_020	AM285323	20	10497	10763	267	1	NA	hypothetical protein	NA	NA	X	NA
77	Sc	SPICINP04_009	AM285325	9	3228	3485	258	-1	NA	hypothetical protein	NA	NA	X	NA
78	Sc	SPICI08_008	AM285309	8	6282	7538	1257	1	NA	hypothetical protein	NA	NA	X	NA
78	Sc	SPICI08_016	AM285309	16	16382	17623	1242	1	NA	hypothetical protein	NA	NA	X	NA
78	Sc	SPICI17_024	AM285318	24	17343	18599	1257	1	NA	hypothetical protein	NA	NA	X	NA
78	Sc	SPICINP03_010	AM285324	10	6174	7430	1257	1	NA	hypothetical protein	NA	NA	X	NA
78	Sc	SPICINP10_003	AM285331	3	1265	2521	1257	1	NA	hypothetical protein	NA	NA	X	NA
79	Sc	SPICI08_011	AM285309	11	10629	12365	1737	-1	NA	hypothetical protein	NA	NA	X	NA
80	Sc	SPICI16_057	AM285317	57	49261	49479	219	1	NA	hypothetical protein	NA	NA	X	NA
82	Sc	SPICI10_070	AM285311	70	56594	56752	159	1	NA	hypothetical protein	NA	NA	X	NA
82	Sc	SPICI11_009	AM285312	9	9013	9177	165	1	NA	hypothetical protein	NA	NA	X	NA
82	Sc	SPICI15_028	AM285316	28	18051	18215	165	-1	NA	hypothetical protein	NA	NA	X	NA
82	Sc	SPICINP02_018	AM285323	18	9872	10048	177	1	NA	hypothetical protein	NA	NA	X	NA
82	Sc	SPICINP04_010	AM285325	10	3487	3651	165	-1	NA	hypothetical protein	NA	NA	X	NA
112	Sc	SPICI06_001	AM285307	1	364	1083	720	1	NA	hypothetical protein	NA	NA	X	NA
112	Sc	SPICI11_020	AM285312	20	12012	12731	720	1	NA	hypothetical protein	NA	NA	X	NA
112	Sc	SPICINP04_002	AM285325	2	675	1394	720	-1	NA	hypothetical protein	NA	NA	X	NA
112	Sc	SPICINP17_009	AM285338	9	5930	6649	720	-1	NA	hypothetical protein	NA	NA	X	NA
114	Sc	SPICI10_007	AM285311	7	3950	4732	783	-1	NA	hypothetical protein	NA	NA	X	NA
114	Sc	SPICINP02_025	AM285323	25	12441	13226	786	1	NA	hypothetical protein	NA	NA	X	NA
115	Sc	SPICINP06_007	AM285327	7	5593	6531	939	1	NA	hypothetical protein	NA	NA	X	NA
826	Sc	SPICI01B_070	AM285302	70	68528	69142	615	1	NA	hypothetical protein	NA	NA	X	NA
826	Sc	SPICI02_001	AM285303	1	992	1390	399	1	NA	hypothetical protein	NA	NA	X	NA
826	Sc	SPICI02_002	AM285303	2	1365	1697	333	1	NA	hypothetical protein	NA	NA	X	NA
827	Sc	SPICI01B_141	AM285302	141	124410	124607	198	1	NA	hypothetical protein	NA	NA	X	NA
828	Sc	SPICI01B_146	AM285302	146	125971	126588	618	1	NA	hypothetical protein	NA	NA	X	NA
828	Sc	SPICI03_202	AM285304	202	178301	178954	654	-1	NA	hypothetical protein	NA	NA	X	NA
828	Sc	SPICI16_054	AM285317	54	47457	48110	654	1	NA	hypothetical protein	NA	NA	X	NA
829	Sc	SPICI01B_147	AM285302	147	126608	127123	516	1	NA	hypothetical protein	NA	NA	X	NA
838	Sc	SPICI10_075	AM285311	75	58102	58779	678	1	NA	hypothetical protein	NA	NA	X	NA
838	Sc	SPICI11_019	AM285312	19	11329	12006	678	1	NA	hypothetical protein	NA	NA	X	NA
838	Sc	SPICINP04_003	AM285325	3	1400	2077	678	-1	NA	hypothetical protein	NA	NA	X	NA
839	Sc	SPICI12_035	AM285313	35	34236	34691	456	-1	NA	hypothetical protein	NA	NA	X	NA
848	Sc	SPICINP13_011	AM285334	11	5654	5827	174	-1	NA	hypothetical protein	NA	NA	X	NA
849	Sc	SPICINP14_001	AM285335	1	219	1670	1452	1	NA	hypothetical protein	NA	NA	X	NA
850	Sc	SPICINP18_008	AM285339	8	4681	5208	528	-1	NA	hypothetical protein	NA	NA	X	NA
851	Sc	SPICINP14_005	AM285335	5	3390	3806	417	1	NA	hypothetical protein	NA	NA	X	NA
851	Sc	SPICINP18_007	AM285339	7	4281	4691	411	-1	NA	hypothetical protein	NA	NA	X	NA
852	Sc	SPICINP14_006	AM285335	6	3972	4574	603	1	NA	hypothetical protein	NA	NA	X	NA
852	Sc	SPICINP18_006	AM285339	6	2984	3586	603	-1	NA	hypothetical protein	NA	NA	X	NA
1032	Sc	SPICI01B_053	AM285302	53	53422	53574	153	1	NA	hypothetical protein	NA	NA	X	NA
1032	Sc	SPICI01B_100	AM285302	100	97765	97941	177	1	NA	hypothetical protein	NA	NA	X	NA
1033	Sc	SPICI01B_063	AM285302	63	59501	60346	846	1	NA	hypothetical protein	NA	NA	X	NA
1033	Sc	SPICI01B_105	AM285302	105	99890	100294	405	1	NA	hypothetical protein	NA	NA	X	NA
1049	Sc	SPICI04_072	AM285305	72	55301	55468	168	1	NA	hypothetical protein	NA	NA	X	NA
1051	Sc	SPICI06_018	AM285307	18	8555	8926	372	1	NA	hypothetical protein	NA	NA	X	NA
1051	Sc	SPICI13_034	AM285314	34	21921	22292	372	1	NA	hypothetical protein	NA	NA	X	NA
1058	Sc	SPICI06_101	AM285307	101	69667	69864	198	-1	NA	hypothetical protein	NA	NA	X	NA
1058	Sc	SPICI08_055	AM285309	55	43160	43357	198	1	NA	hypothetical protein	NA	NA	X	NA
1062	Sc	SPICINP02_026	AM285323	26	13241	14128	888	1	NA	hypothetical protein	NA	NA	X	NA
1063	Sc	SPICI08_042	AM285309	42	34344	34586	243	-1	NA	hypothetical protein	NA	NA	X	NA
1063	Sc	SPICI10_011	AM285311	11	6025	6264	240	-1	NA	hypothetical protein	NA	NA	X	NA
1069	Sc	SPICI11_032	AM285312	32	24910	25278	369	1	NA	hypothetical protein	NA	NA	X	NA
1071	Sc	SPICI11_016	AM285312	16	10597	10800	204	1	NA	hypothetical protein	NA	NA	X	NA
1071	Sc	SPICINP02_023	AM285323	23	11975	12178	204	1	NA	hypothetical protein	NA	NA	X	NA
1072	Sc	SPICI11_027	AM285312	27	18407	18910	504	1	NA	hypothetical protein	NA	NA	X	NA
1072	Sc	SPICINP17_001	AM285338	1	932	1435	504	-1	NA	hypothetical protein	NA	NA	X	NA
1075	Sc	SPICI13_022	AM285314	22	16843	17250	408	-1	NA	hypothetical protein	NA	NA	X	NA
1075	Sc	SPICI16_025	AM285317	25	24920	25285	366	-1	NA	hypothetical protein	NA	NA	X	NA
1090	Sc	SPICINP11_007	AM285332	7	8519	8818	300	-1	NA	hypothetical protein	NA	NA	X	NA
1096	Sc	SPICINP14_003	AM285335	3	2461	2583	123	1	NA	hypothetical protein	NA	NA	X	NA
1096	Sc	SPICINP15_007	AM285336	7	3715	3870	156	-1	NA	hypothetical protein	NA	NA	X	NA
1107	Sc	SPICINP01_002	AM285322	2	1483	2910	1428	-1	NA	hypothetical protein	NA	NA	X	NA
1108	Sc	SPICINP01_018	AM285322	18	9582	9860	279	-1	NA	hypothetical protein	NA	NA	X	NA
1113	Sc	SPICINP11_003	AM285332	3	4546	5460	915	1	NA	hypothetical protein	NA	NA	X	NA
1115	Sc	SPICINP11_008	AM285332	8	8823	8996	174	-1	NA	hypothetical protein	NA	NA	X	NA
1116	Sc	SPICI06_007	AM285307	7	3303	3461	159	1	NA	hypothetical protein	NA	NA	X	NA
1117	Sc	SPICI06_027	AM285307	27	15226	15501	276	-1	NA	hypothetical protein	NA	NA	X	NA
1119	Sc	SPICI06_030	AM285307	30	16770	17108	339	-1	NA	hypothetical protein	NA	NA	X	NA
1123	Sc	SPICI06_090	AM285307	90	60161	60460	300	1	NA	hypothetical protein	NA	NA	X	NA
1124	Sc	SPICI06_091	AM285307	91	60423	60710	288	1	NA	hypothetical protein	NA	NA	X	NA
1129	Sc	SPICINP17_003	AM285338	3	2223	2522	300	-1	NA	hypothetical protein	NA	NA	X	NA
1130	Sc	SPICINP17_004	AM285338	4	3120	3752	633	-1	NA	hypothetical protein	NA	NA	X	NA
1134	Sc	SPICI04_006	AM285305	6	2127	2621	495	1	NA	hypothetical protein	NA	NA	X	NA
1135	Sc	SPICI04_007	AM285305	7	2640	2828	189	1	NA	hypothetical protein	NA	NA	X	NA
1137	Sc	SPICI04_032	AM285305	32	23380	23595	216	-1	NA	hypothetical protein	NA	NA	X	NA
1138	Sc	SPICI04_047	AM285305	47	37076	37420	345	1	NA	hypothetical protein	NA	NA	X	NA
1139	Sc	SPICI04_048	AM285305	48	37441	37650	210	1	NA	hypothetical protein	NA	NA	X	NA
1142	Sc	SPICI04_062	AM285305	62	49083	49865	783	1	NA	hypothetical protein	NA	NA	X	NA
1145	Sc	SPICI04_076	AM285305	76	56801	57676	876	1	NA	hypothetical protein	NA	NA	X	NA
1149	Sc	SPICI04_108	AM285305	108	80685	80975	291	1	NA	hypothetical protein	NA	NA	X	NA
1150	Sc	SPICI04_144	AM285305	144	122314	122502	189	1	NA	hypothetical protein	NA	NA	X	NA
1152	Sc	SPICI04_149	AM285305	149	125659	126189	531	1	NA	hypothetical protein	NA	NA	X	NA
1155	Sc	SPICI01A_024	AM285301	24	17652	18020	369	-1	NA	hypothetical protein	NA	NA	X	NA
1156	Sc	SPICI01A_027	AM285301	27	19486	19665	180	-1	NA	hypothetical protein	NA	NA	X	NA
1157	Sc	SPICI01A_028	AM285301	28	19710	19913	204	-1	NA	hypothetical protein	NA	NA	X	NA
1158	Sc	SPICI01A_029	AM285301	29	19882	20187	306	-1	NA	hypothetical protein	NA	NA	X	NA
1159	Sc	SPICI01A_030	AM285301	30	20315	20458	144	-1	NA	hypothetical protein	NA	NA	X	NA
1160	Sc	SPICI01A_032	AM285301	32	21441	21698	258	-1	NA	hypothetical protein	NA	NA	X	NA
1170	Sc	SPICI01B_054	AM285302	54	54023	54190	168	1	NA	hypothetical protein	NA	NA	X	NA
1184	Sc	SPICI01B_098	AM285302	98	96457	96618	162	1	NA	hypothetical protein	NA	NA	X	NA
1185	Sc	SPICI01B_099	AM285302	99	96945	97100	156	1	NA	hypothetical protein	NA	NA	X	NA
1186	Sc	SPICI01B_101	AM285302	101	98229	98441	213	1	NA	hypothetical protein	NA	NA	X	NA
1187	Sc	SPICI01B_103	AM285302	103	99162	99446	285	1	NA	hypothetical protein	NA	NA	X	NA
1188	Sc	SPICI01B_104	AM285302	104	99682	99867	186	1	NA	hypothetical protein	NA	NA	X	NA
1190	Sc	SPICI01B_132	AM285302	132	118811	119035	225	1	NA	hypothetical protein	NA	NA	X	NA
1192	Sc	SPICINP12_008	AM285333	8	6832	7089	258	-1	NA	hypothetical protein	NA	NA	X	NA
1193	Sc	SPICINP12_010	AM285333	10	7614	7799	186	-1	NA	hypothetical protein	NA	NA	X	NA
1194	Sc	SPICI11_014	AM285312	14	10061	10303	243	1	NA	hypothetical protein	NA	NA	X	NA
1195	Sc	SPICI11_015	AM285312	15	10305	10538	234	1	NA	hypothetical protein	NA	NA	X	NA
1201	Sc	SPICI03_005	AM285304	5	2803	3012	210	1	NA	hypothetical protein	NA	NA	X	NA
1204	Sc	SPICI03_031	AM285304	31	23220	23420	201	1	NA	hypothetical protein	NA	NA	X	NA
1205	Sc	SPICI03_034	AM285304	34	25426	25620	195	1	NA	hypothetical protein	NA	NA	X	NA
1207	Sc	SPICI03_051	AM285304	51	43110	43388	279	1	NA	hypothetical protein	NA	NA	X	NA
1213	Sc	SPICI03_154	AM285304	154	122146	122334	189	1	NA	hypothetical protein	NA	NA	X	NA
1216	Sc	SPICI03_222	AM285304	222	196716	196895	180	1	NA	hypothetical protein	NA	NA	X	NA
1218	Sc	SPICI03_233	AM285304	233	205973	206215	243	-1	NA	hypothetical protein	NA	NA	X	NA
1220	Sc	SPICI03_242	AM285304	242	213910	214095	186	1	NA	hypothetical protein	NA	NA	X	NA
1221	Sc	SPICI03_243	AM285304	243	214233	214472	240	1	NA	hypothetical protein	NA	NA	X	NA
1222	Sc	SPICI03_265	AM285304	265	239158	239370	213	1	NA	hypothetical protein	NA	NA	X	NA
1226	Sc	SPICI13_007	AM285314	7	3351	3608	258	-1	NA	hypothetical protein	NA	NA	X	NA
[truncated: 342 more rows]

## Sheet: Sc-
Cluster_id	Genome_id	Locus_tag	Contig	Order	Start	End	Size	Strand	Gene	Description	KEGG	COG	COG_cat	COG_desc
[truncated: 272 more rows]
