# Supplementary material for: Comparative genome analysis of Spiroplasma melliferum IPMB4A, a honeybee-associated bacterium
Source: BMC Genomics. 2013 Jan 16;14:22. doi: 10.1186/1471-2164-14-22 (PMC3563533; doi:10.1186/1471-2164-14-22)
Supplement: Additional file 2: Table S2 — Lists of shared and unique homologous gene clusters among S. melliferum IPMB4A (SmI), Mycoplasma genitalium G37 (Mg), and ‘Candidatus Phytoplasma asteris’ OY-M (PaO). The genes in each worksheet were sorted by (1) COG categories, (2) Genome ID, (3) gene name, and (4) gene description. [file 1471-2164-14-22-S2.xls]

## Sheet: all+
Cluster_id	Genome_id	Locus_tag	Contig	Order	Start	End	Size	Strand	Gene	Description	KEGG	COG	COG_cat	COG_desc
149	Mg	MG_292	NC_000908	296	357891	360593	2703	-1	alaS	alanyl-tRNA synthetase	K01872	COG0013	J	Alanyl-tRNA synthetase
80	Mg	MG_113	NC_000908	114	140040	141410	1371	1	asnC	asparaginyl-tRNA synthetase	K01893	COG0017	J	Aspartyl/asparaginyl-tRNA synthetases
51	Mg	MG_036	NC_000908	34	41776	43428	1653	1	aspS	aspartyl-tRNA synthetase	K01876	COG0173;COG0017	J	Aspartyl-tRNA synthetase;Aspartyl/asparaginyl-tRNA synthetases
134	Mg	MG_253	NC_000908	256	301555	302841	1287	-1	cysS	cysteinyl-tRNA synthetase	K01883	COG0215	J	Cysteinyl-tRNA synthetase
47	Mg	MG_026	NC_000908	24	29552	30124	573	1	efp	elongation factor P	K02356	COG0231	J	Translation elongation factor P (EF-P)/translation initiation factor 5A (eIF-5A)
190	Mg	MG_435	NC_000908	441	541241	541792	552	1	frr	ribosome recycling factor	K02838	COG0233	J	Ribosome recycling factor
73	Mg	MG_089	NC_000908	89	114808	116874	2067	1	fus	elongation factor G	K02355	COG0480	J	Translation elongation factors (GTPases)
199	Mg	MG_462	NC_000908	466	566186	567640	1455	-1	gltX	glutamyl-tRNA synthetase	K01885	COG0008	J	Glutamyl- and glutaminyl-tRNA synthetases
50	Mg	MG_035	NC_000908	33	40542	41786	1245	1	hisS	histidyl-tRNA synthetase	K01892	COG0124	J	Histidyl-tRNA synthetase
167	Mg	MG_345	NC_000908	351	441191	443878	2688	-1	ileS	isoleucyl-tRNA synthetase	K01870	COG0060	J	Isoleucyl-tRNA synthetase
87	Mg	MG_142	NC_000908	143	181005	182864	1860	1	infB	translation initiation factor IF-2	K02519	COG0532	J	Translation initiation factor 2 (IF-2; GTPase)
114	Mg	MG_196	NC_000908	197	235517	236062	546	1	infC	translation initiation factor IF-3	K02520	COG0290	J	Translation initiation factor 3 (IF-3)
200	Mg	MG_463	NC_000908	467	567627	568406	780	-1	ksgA	dimethyladenosine transferase	K02528	COG0030	J	Dimethyladenosine transferase (rRNA methylation)
139	Mg	MG_266	NC_000908	270	322433	324811	2379	-1	leuS	leucyl-tRNA synthetase	K01869	COG0495	J	Leucyl-tRNA synthetase
83	Mg	MG_136	NC_000908	136	160963	162435	1473	1	lysS	lysyl-tRNA synthetase	K04567	COG1190	J	Lysyl-tRNA synthetase (class II)
105	Mg	MG_172	NC_000908	174	201678	202424	747	1	map	methionine aminopeptidase, type I	K01265	COG0024	J	Methionine aminopeptidase
44	Mg	MG_021	NC_000908	19	24468	26006	1539	1	metS	methionyl-tRNA synthetase	K01874	COG0143	J	Methionyl-tRNA synthetase
151	Mg	MG_295	NC_000908	299	362920	364023	1104	-1	mnmA	tRNA-specific 2-thiouridylase MnmA	K00566	COG0482	J	Predicted tRNA(5-methylaminomethyl-2-thiouridylate) methyltransferase, contains the PP-loop ATPase domain
133	Mg	MG_251	NC_000908	254	299464	300804	1341	-1	NA	glycyl-tRNA synthetase	K01880	COG0423	J	Glycyl-tRNA synthetase (class II)
46	Mg	MG_024	NC_000908	22	27346	28449	1104	1	NA	GTP-dependent nucleic acid-binding protein EngD	K06942	COG0012	J	Predicted GTPase, probable translation factor
118	Mg	MG_209	NC_000908	209	248477	249403	927	-1	NA	RluA family pseudouridine synthase	K06180	COG0564	J	Pseudouridylate synthases, 23S RNA-specific
112	Mg	MG_194	NC_000908	195	232009	233034	1026	1	pheS	phenylalanyl-tRNA synthetase subunit alpha	K01889	COG0016	J	Phenylalanyl-tRNA synthetase alpha subunit
113	Mg	MG_195	NC_000908	196	233038	235458	2421	1	pheT	phenylalanyl-tRNA synthetase subunit beta	K01890	COG0072	J	Phenylalanyl-tRNA synthetase beta subunit
136	Mg	MG_258	NC_000908	261	307930	309009	1080	1	prfA	peptide chain release factor 1	K02835	COG0216	J	Protein chain release factor A
148	Mg	MG_283	NC_000908	287	345182	346633	1452	1	proS	prolyl-tRNA synthetase	K01881	COG0442	J	Prolyl-tRNA synthetase
69	Mg	MG_083	NC_000908	83	110355	110924	570	1	pth	peptidyl-tRNA hydrolase	K01056	COG0193	J	Peptidyl-tRNA hydrolase
68	Mg	MG_082	NC_000908	82	109675	110355	681	1	rplA	50S ribosomal protein L1	K02863	COG0081	J	Ribosomal protein L1
92	Mg	MG_154	NC_000908	156	192102	192959	858	1	rplB	50S ribosomal protein L2	K02886	COG0090	J	Ribosomal protein L2
90	Mg	MG_151	NC_000908	153	190370	191143	774	1	rplC	50S ribosomal protein L3	K02906	COG0087	J	Ribosomal protein L3
91	Mg	MG_152	NC_000908	154	191143	191778	636	1	rplD	50S ribosomal protein L4	K02926	COG0088	J	Ribosomal protein L4
98	Mg	MG_163	NC_000908	165	196453	196995	543	1	rplE	50S ribosomal protein L5	K02931	COG0094	J	Ribosomal protein L5
100	Mg	MG_166	NC_000908	168	197609	198163	555	1	rplF	50S ribosomal protein L6	K02933	COG0097	J	Ribosomal protein L6P/L9E
67	Mg	MG_081	NC_000908	81	109262	109675	414	1	rplK	50S ribosomal protein L11	K02867	COG0080	J	Ribosomal protein L11
181	Mg	MG_418	NC_000908	425	521874	522314	441	-1	rplM	50S ribosomal protein L13	K02871	COG0102	J	Ribosomal protein L13
97	Mg	MG_161	NC_000908	163	195753	196121	369	1	rplN	50S ribosomal protein L14	K02874	COG0093	J	Ribosomal protein L14
102	Mg	MG_169	NC_000908	171	199158	199610	453	1	rplO	50S ribosomal protein L15	K02876	COG0200	J	Ribosomal protein L15
96	Mg	MG_158	NC_000908	160	194474	194890	417	1	rplP	50S ribosomal protein L16	K02878	COG0197	J	Ribosomal protein L16/L10E
109	Mg	MG_178	NC_000908	180	204514	204885	372	1	rplQ	50S ribosomal protein L17	K02879	COG0203	J	Ribosomal protein L17
193	Mg	MG_444	NC_000908	449	548867	549226	360	-1	rplS	50S ribosomal protein L19	K02884	COG0335	J	Ribosomal protein L19
115	Mg	MG_198	NC_000908	199	236247	236621	375	1	rplT	50S ribosomal protein L20	K02887	COG0292	J	Ribosomal protein L20
124	Mg	MG_232	NC_000908	236	278905	279207	303	1	rplU	50S ribosomal protein L21	K02888	COG0261	J	Ribosomal protein L21
94	Mg	MG_156	NC_000908	158	193225	193659	435	1	rplV	50S ribosomal protein L22	K02890	COG0091	J	Ribosomal protein L22
125	Mg	MG_234	NC_000908	238	279492	279806	315	1	rpmA	50S ribosomal protein L27	K02899	COG0211	J	Ribosomal protein L27
107	Mg	MG_176	NC_000908	178	203134	203499	366	1	rpS11	30S ribosomal protein S11	K02948	COG0100	J	Ribosomal protein S11
72	Mg	MG_088	NC_000908	88	114331	114798	468	1	rpS7	30S ribosomal protein S7	K02992	COG0049	J	Ribosomal protein S7
61	Mg	MG_070	NC_000908	70	91065	91919	855	1	rpsB	30S ribosomal protein S2	K02967	COG0052	J	Ribosomal protein S2
95	Mg	MG_157	NC_000908	159	193662	194468	807	1	rpsC	30S ribosomal protein S3	K02982	COG0092	J	Ribosomal protein S3
157	Mg	MG_311	NC_000908	315	387276	387893	618	-1	rpsD	30S ribosomal protein S4	K02986	COG0522	J	Ribosomal protein S4 and related proteins
101	Mg	MG_168	NC_000908	170	198517	199152	636	1	rpsE	30S ribosomal protein S5	K02988	COG0098	J	Ribosomal protein S5
99	Mg	MG_165	NC_000908	167	197177	197602	426	1	rpsH	30S ribosomal protein S8	K02994	COG0096	J	Ribosomal protein S8
180	Mg	MG_417	NC_000908	424	521470	521868	399	-1	rpsI	30S ribosomal protein S9	K02996	COG0103	J	Ribosomal protein S9
89	Mg	MG_150	NC_000908	152	190046	190366	321	1	rpsJ	30S ribosomal protein S10	K02946	COG0051	J	Ribosomal protein S10
71	Mg	MG_087	NC_000908	87	113895	114314	420	1	rpsL	30S ribosomal protein S12	K02950	COG0048	J	Ribosomal protein S12
106	Mg	MG_175	NC_000908	177	202760	203134	375	1	rpsM	30S ribosomal protein S13	K02952	COG0099	J	Ribosomal protein S13
93	Mg	MG_155	NC_000908	157	192959	193222	264	1	rpsS	30S ribosomal protein S19	K02965	COG0185	J	Ribosomal protein S19
39	Mg	MG_005	NC_000908	5	7294	8547	1254	1	serS	seryl-tRNA synthetase	K01875	COG0172	J	Seryl-tRNA synthetase
174	Mg	MG_375	NC_000908	383	472884	474578	1695	-1	thrS	threonyl-tRNA synthetase	K01868	COG0441	J	Threonyl-tRNA synthetase
194	Mg	MG_445	NC_000908	450	549210	549905	696	-1	trmD	tRNA (guanine-N(1)-)-methyltransferase	K00554	COG0336	J	tRNA-(guanine-N1)-methyltransferase
111	Mg	MG_182	NC_000908	184	207843	208577	735	1	truA	tRNA pseudouridine synthase A	K06173	COG0101	J	Pseudouridylate synthase
188	Mg	MG_433	NC_000908	439	539633	540529	897	1	tsf	elongation factor Ts	K02357	COG0264	J	Translation elongation factor Ts
195	Mg	MG_451	NC_000908	455	554430	555614	1185	-1	tuf	elongation factor Tu	K02358	COG0050	J	GTPases - translation elongation factors
196	Mg	MG_455	NC_000908	459	557759	558949	1191	1	tyrS	tyrosyl-tRNA synthetase	K01866	COG0162	J	Tyrosyl-tRNA synthetase
162	Mg	MG_334	NC_000908	338	416967	419480	2514	-1	valS	valyl-tRNA synthetase	K01873	COG0525	J	Valyl-tRNA synthetase
149	PaO	PAM_305	NC_005303	304	347381	349975	2595	-1	alaS	alanyl-tRNA synthetase	K01872	COG0013	J	Alanyl-tRNA synthetase
80	PaO	PAM_754	NC_005303	749	850542	852062	1521	-1	asnS	aspartyl/asparaginyl-tRNA synthetase	K01893	COG0017	J	Aspartyl/asparaginyl-tRNA synthetases
51	PaO	PAM_128	NC_005303	128	152425	154185	1761	1	aspS	aspartyl-tRNA synthetase	K01876	COG0173;COG0017	J	Aspartyl-tRNA synthetase;Aspartyl/asparaginyl-tRNA synthetases
134	PaO	PAM_141	NC_005303	141	165715	167031	1317	1	cysS	cysteinyl-tRNA synthetase	K01883	COG0215	J	Cysteinyl-tRNA synthetase
47	PaO	PAM_276	NC_005303	275	317585	318154	570	1	efp	translation elongation factor EF-P	K02356	COG0231	J	Translation elongation factor P (EF-P)/translation initiation factor 5A (eIF-5A)
190	PaO	PAM_168	NC_005303	168	199169	199723	555	1	frr	ribosome recycling factor	K02838	COG0233	J	Ribosome recycling factor
73	PaO	PAM_264	NC_005303	263	302934	305000	2067	1	fusA	translation elongation factor EF-G	K02355	COG0480	J	Translation elongation factors (GTPases)
199	PaO	PAM_140	NC_005303	140	164200	165549	1350	1	glnS	glutamyl- and glutaminyl-tRNA synthetase	K01885	COG0008	J	Glutamyl- and glutaminyl-tRNA synthetases
133	PaO	PAM_626	NC_005303	622	709131	710489	1359	1	GRS1	glycyl-tRNA synthetase, class II	K01880	COG0423	J	Glycyl-tRNA synthetase (class II)
50	PaO	PAM_127	NC_005303	127	151153	152421	1269	1	hisS	histidyl-tRNA synthetase	K01892	COG0124	J	Histidyl-tRNA synthetase
167	PaO	PAM_184	NC_005303	184	218019	220721	2703	1	ileS	isoleucyl-tRNA synthetase	K01870	COG0060	J	Isoleucyl-tRNA synthetase
87	PaO	PAM_150	NC_005303	150	176528	178387	1860	1	infB	translation initiation factor 2	K02519	COG0532	J	Translation initiation factor 2 (IF-2; GTPase)
114	PaO	PAM_744	NC_005303	739	838727	839179	453	-1	infC	translation initiation factor IF3	K02520	COG0290	J	Translation initiation factor 3 (IF-3)
200	PaO	PAM_731	NC_005303	726	825338	826144	807	1	ksgA	dimethyladenosine transferase	K02528	COG0030	J	Dimethyladenosine transferase (rRNA methylation)
139	PaO	PAM_738	NC_005303	733	832861	835326	2466	-1	leuS	leucyl-tRNA synthetase	K01869	COG0495	J	Leucyl-tRNA synthetase
83	PaO	PAM_589	NC_005303	585	663083	664618	1536	1	lysU	lysyl-tRNA synthetase class II	K04567	COG1190	J	Lysyl-tRNA synthetase (class II)
105	PaO	PAM_222	NC_005303	222	254148	254891	744	1	map	methionine aminopeptidase	K01265	COG0024	J	Methionine aminopeptidase
44	PaO	PAM_233	NC_005303	233	261149	262711	1563	1	metG	methionyl-tRNA synthetase	K01874	COG0143	J	Methionyl-tRNA synthetase
46	PaO	PAM_183	NC_005303	183	216815	217906	1092	1	NA	hypothetical protein	K06942	COG0012	J	Predicted GTPase, probable translation factor
112	PaO	PAM_596	NC_005303	592	672491	673525	1035	1	pheS	phenylalanyl-tRNA synthetase alpha subunit	K01889	COG0016	J	Phenylalanyl-tRNA synthetase alpha subunit
113	PaO	PAM_598	NC_005303	594	674029	675957	1929	1	pheT	phenylalanyl-tRNA synthetase beta subunit	K01890	COG0072	J	Phenylalanyl-tRNA synthetase beta subunit
136	PaO	PAM_014	NC_005303	14	17300	18355	1056	1	prfA	protein chain release factor A	K02835	COG0216	J	Protein chain release factor A
148	PaO	PAM_246	NC_005303	246	274923	276347	1425	1	proS	prolyl-tRNA synthetase	K01881	COG0442	J	Prolyl-tRNA synthetase
69	PaO	PAM_152	NC_005303	152	179034	179600	567	1	pth	peptidyl-tRNA hydrolase	K01056	COG0193	J	Peptidyl-tRNA hydrolase
118	PaO	PAM_131	NC_005303	131	157887	158798	912	1	rluA	pseudouridylate synthases	K06180	COG0564	J	Pseudouridylate synthases, 23S RNA-specific
68	PaO	PAM_257	NC_005303	256	292157	292882	726	1	rplA	ribosomal protein L1	K02863	COG0081	J	Ribosomal protein L1
92	PaO	PAM_203	NC_005303	203	244862	245692	831	1	rplB	ribosomal protein L2	K02886	COG0090	J	Ribosomal protein L2
90	PaO	PAM_200	NC_005303	200	243429	243902	474	1	rplC	ribosomal protein L3	K02906	COG0087	J	Ribosomal protein L3
91	PaO	PAM_201	NC_005303	201	243889	244512	624	1	rplD	ribosomal protein L4	K02926	COG0088	J	Ribosomal protein L4
98	PaO	PAM_212	NC_005303	212	248866	249411	546	1	rplE	ribosomal protein L5	K02931	COG0094	J	Ribosomal protein L5
100	PaO	PAM_215	NC_005303	215	250156	250710	555	1	rplF	ribosomal protein L6	K02933	COG0097	J	Ribosomal protein L6P/L9E
67	PaO	PAM_256	NC_005303	255	291671	292096	426	1	rplK	ribosomal protein L11	K02867	COG0080	J	Ribosomal protein L11
181	PaO	PAM_138	NC_005303	138	163245	163703	459	1	rplM	ribosomal protein L13	K02871	COG0102	J	Ribosomal protein L13
97	PaO	PAM_210	NC_005303	210	248127	248489	363	1	rplN	ribosomal protein L14	K02874	COG0093	J	Ribosomal protein L14
102	PaO	PAM_219	NC_005303	219	251855	252235	381	1	rplO	ribosomal protein L15	K02876	COG0200	J	Ribosomal protein L15
96	PaO	PAM_207	NC_005303	207	247112	247534	423	1	rplP	ribosomal protein L16/L10E	K02878	COG0197	J	Ribosomal protein L16/L10E
109	PaO	PAM_228	NC_005303	228	257206	257562	357	1	rplQ	ribosomal protein L17	K02879	COG0203	J	Ribosomal protein L17
193	PaO	PAM_470	NC_005303	466	527179	527535	357	-1	rplS	ribosomal protein L19	K02884	COG0335	J	Ribosomal protein L19
115	PaO	PAM_742	NC_005303	737	837750	838373	624	-1	rplT	ribosomal protein L20	K02887	COG0292	J	Ribosomal protein L20
124	PaO	PAM_086	NC_005303	86	109503	109838	336	1	rplU	ribosomal protein L21	K02888	COG0261	J	Ribosomal protein L21
94	PaO	PAM_205	NC_005303	205	246003	246392	390	1	rplV	ribosomal protein L22	K02890	COG0091	J	Ribosomal protein L22
125	PaO	PAM_088	NC_005303	88	110181	110459	279	1	rpmA	ribosomal protein L27	K02899	COG0211	J	Ribosomal protein L27
61	PaO	PAM_165	NC_005303	165	196610	197425	816	1	rpsB	ribosomal protein S2	K02967	COG0052	J	Ribosomal protein S2
95	PaO	PAM_206	NC_005303	206	246376	247134	759	1	rpsC	ribosomal protein S3	K02982	COG0092	J	Ribosomal protein S3
157	PaO	PAM_586	NC_005303	582	657945	658394	450	-1	rpsD	ribosomal protein S4 and related protein	K02986	COG0522	J	Ribosomal protein S4 and related proteins
101	PaO	PAM_217	NC_005303	217	251088	251603	516	1	rpsE	ribosomal protein S5	K02988	COG0098	J	Ribosomal protein S5
72	PaO	PAM_263	NC_005303	262	302439	302909	471	1	rpsG	ribosomal protein S7	K02992	COG0049	J	Ribosomal protein S7
99	PaO	PAM_214	NC_005303	214	249717	250109	393	1	rpsH	ribosomal protein S8	K02994	COG0096	J	Ribosomal protein S8
180	PaO	PAM_139	NC_005303	139	163708	164100	393	1	rpsI	ribosomal protein S9	K02996	COG0103	J	Ribosomal protein S9
89	PaO	PAM_199	NC_005303	199	242717	243040	324	1	rpsJ	ribosomal protein S10	K02946	COG0051	J	Ribosomal protein S10
107	PaO	PAM_226	NC_005303	226	255752	256138	387	1	rpsK	ribosomal protein S11	K02948	COG0100	J	Ribosomal protein S11
71	PaO	PAM_262	NC_005303	261	301931	302350	420	1	rpsL	ribosomal protein S12	K02950	COG0048	J	Ribosomal protein S12
106	PaO	PAM_225	NC_005303	225	255345	255710	366	1	rpsM	ribosomal protein S13	K02952	COG0099	J	Ribosomal protein S13
93	PaO	PAM_204	NC_005303	204	245705	245986	282	1	rpsS	ribosomal protein S19	K02965	COG0185	J	Ribosomal protein S19
39	PaO	PAM_083	NC_005303	83	106430	107704	1275	1	serS	seryl-tRNA synthetase	K01875	COG0172	J	Seryl-tRNA synthetase
174	PaO	PAM_745	NC_005303	740	839910	840836	927	-1	thrS	threonyl-tRNA synthetase	K01868	COG0441	J	Threonyl-tRNA synthetase
194	PaO	PAM_471	NC_005303	467	527577	528305	729	-1	trmD	tRNA-(guanine-N1)-methyltransferase	K00554	COG0336	J	tRNA-(guanine-N1)-methyltransferase
151	PaO	PAM_125	NC_005303	125	147401	148537	1137	1	trmU	tRNA(5-methylaminomethyl-2-thiouridylate)	K00566	COG0482	J	Predicted tRNA(5-methylaminomethyl-2-thiouridylate) methyltransferase, contains the PP-loop ATPase domain
111	PaO	PAM_229	NC_005303	229	257734	258465	732	1	truA	pseudouridylate synthase	K06173	COG0101	J	Pseudouridylate synthase
188	PaO	PAM_166	NC_005303	166	197515	198351	837	1	tsf	translation elongation factor Ts	K02357	COG0264	J	Translation elongation factor Ts
195	PaO	PAM_265	NC_005303	264	305131	306315	1185	1	tufB	translation elongation factor EF-Tu	K02358	COG0050	J	GTPases - translation elongation factors
196	PaO	PAM_469	NC_005303	465	525753	526994	1242	-1	tyrS	tyrosyl-tRNA synthetase	K01866	COG0162	J	Tyrosyl-tRNA synthetase
162	PaO	PAM_018	NC_005303	18	21671	23713	2043	1	valS	valyl-tRNA synthetase	K01873	COG0525	J	Valyl-tRNA synthetase
149	SmI	SMIPMB4A_v3c5090	SMIPMB4A_v3Contig1N	70	78128	80884	2757	1	alaS	alanyl-tRNA synthetase	K01872	COG0013	J	Alanyl-tRNA synthetase
80	SmI	SMIPMB4A_v3c7030	SMIPMB4A_v3Contig3B	2	989	2356	1368	1	asnC	asparaginyl-tRNA synthetase	K01893	COG0017	J	Aspartyl/asparaginyl-tRNA synthetases
51	SmI	SMIPMB4A_v3c4210	SMIPMB4A_v3Contig1M	3	2035	3768	1734	-1	aspS	aspartyl-tRNA synthetase	K01876	COG0173;COG0017	J	Aspartyl-tRNA synthetase;Aspartyl/asparaginyl-tRNA synthetases
134	SmI	SMIPMB4A_v3c6160	SMIPMB4A_v3Contig3A	3	3996	5333	1338	1	cysS	cysteinyl-tRNA synthetase	K01883	COG0215	J	Cysteinyl-tRNA synthetase
47	SmI	SMIPMB4A_v3c9270	SMIPMB4A_v3Contig3E	61	84968	85525	558	1	efp	elongation factor P	K02356	COG0231	J	Translation elongation factor P (EF-P)/translation initiation factor 5A (eIF-5A)
46	SmI	SMIPMB4A_v3c6280	SMIPMB4A_v3Contig3A	16	13690	14790	1101	1	engD	GTP-dependent nucleic acid-binding protein EngD	K06942	COG0012	J	Predicted GTPase, probable translation factor
190	SmI	SMIPMB4A_v3c7940	SMIPMB4A_v3Contig3C	4	2496	3044	549	1	frr	ribosome recycling factor	K02838	COG0233	J	Ribosome recycling factor
73	SmI	SMIPMB4A_v3c3710	SMIPMB4A_v3Contig1J	84	112335	114413	2079	1	fusA	elongation factor G	K02355	COG0480	J	Translation elongation factors (GTPases)
199	SmI	SMIPMB4A_v3c6300	SMIPMB4A_v3Contig3A	18	15288	16736	1449	1	gltX	glutamyl-tRNA synthetase	K01885	COG0008	J	Glutamyl- and glutaminyl-tRNA synthetases
133	SmI	SMIPMB4A_v3c8020	SMIPMB4A_v3Contig3C	12	13559	14926	1368	1	glyS	glycyl-tRNA synthetase	K01880	COG0423	J	Glycyl-tRNA synthetase (class II)
50	SmI	SMIPMB4A_v3c4220	SMIPMB4A_v3Contig1M	4	3768	5024	1257	-1	hisS	histidyl-tRNA synthetase	K01892	COG0124	J	Histidyl-tRNA synthetase
167	SmI	SMIPMB4A_v3c0180	SMIPMB4A_v3Contig1A	18	19239	21965	2727	-1	ileS	isoleucyl-tRNA synthetase	K01870	COG0060	J	Isoleucyl-tRNA synthetase
87	SmI	SMIPMB4A_v3c1460	SMIPMB4A_v3Contig1D	33	36611	38464	1854	-1	infB	translation initiation factor IF-2	K02519	COG0532	J	Translation initiation factor 2 (IF-2; GTPase)
114	SmI	SMIPMB4A_v3c4450	SMIPMB4A_v3Contig1N	9	8719	9249	531	1	infC	translation initiation factor IF-3	K02520	COG0290	J	Translation initiation factor 3 (IF-3)
200	SmI	SMIPMB4A_v3c3070	SMIPMB4A_v3Contig1J	20	31640	32488	849	-1	ksgA	dimethyladenosine transferase	K02528	COG0030	J	Dimethyladenosine transferase (rRNA methylation)
139	SmI	SMIPMB4A_v3c1700	SMIPMB4A_v3Contig1E	2	830	3247	2418	-1	leuS	leucyl-tRNA synthetase	K01869	COG0495	J	Leucyl-tRNA synthetase
83	SmI	SMIPMB4A_v3c3380	SMIPMB4A_v3Contig1J	51	70078	71580	1503	1	lysS	lysyl-tRNA synthetase	K04567	COG1190	J	Lysyl-tRNA synthetase (class II)
105	SmI	SMIPMB4A_v3c6920	SMIPMB4A_v3Contig3A	79	70829	71572	744	1	map	methionine aminopeptidase	K01265	COG0024	J	Methionine aminopeptidase
44	SmI	SMIPMB4A_v3c6140	SMIPMB4A_v3Contig3A	1	495	2078	1584	1	metS	methionyl-tRNA synthetase	K01874	COG0143	J	Methionyl-tRNA synthetase
151	SmI	SMIPMB4A_v3c8960	SMIPMB4A_v3Contig3E	33	44106	45239	1134	1	mnmA	tRNA-specific 2-thiouridylase MnmA	K00566	COG0482	J	Predicted tRNA(5-methylaminomethyl-2-thiouridylate) methyltransferase, contains the PP-loop ATPase domain
112	SmI	SMIPMB4A_v3c0300	SMIPMB4A_v3Contig1A	30	32270	33307	1038	-1	pheS	phenylalanyl-tRNA synthetase subunit alpha	K01889	COG0016	J	Phenylalanyl-tRNA synthetase alpha subunit
113	SmI	SMIPMB4A_v3c0290	SMIPMB4A_v3Contig1A	29	29866	32259	2394	-1	pheT	phenylalanyl-tRNA synthetase subunit beta	K01890	COG0072	J	Phenylalanyl-tRNA synthetase beta subunit
136	SmI	SMIPMB4A_v3c3540	SMIPMB4A_v3Contig1J	67	86738	87814	1077	1	prfA	peptide chain release factor 1	K02835	COG0216	J	Protein chain release factor A
148	SmI	SMIPMB4A_v3c2420	SMIPMB4A_v3Contig1H	24	24426	25850	1425	-1	proS	prolyl-tRNA synthetase	K01881	COG0442	J	Prolyl-tRNA synthetase
69	SmI	SMIPMB4A_v3c6360	SMIPMB4A_v3Contig3A	24	22902	23471	570	1	pth	peptidyl-tRNA hydrolase	K01056	COG0193	J	Peptidyl-tRNA hydrolase
118	SmI	SMIPMB4A_v3c0160	SMIPMB4A_v3Contig1A	16	17708	18628	921	-1	rluD	ribosomal large subunit pseudouridylate synthase D	K06180	COG0564	J	Pseudouridylate synthases, 23S RNA-specific
68	SmI	SMIPMB4A_v3c2590	SMIPMB4A_v3Contig1I	4	3534	4220	687	-1	rplA	50S ribosomal protein L1	K02863	COG0081	J	Ribosomal protein L1
92	SmI	SMIPMB4A_v3c6690	SMIPMB4A_v3Contig3A	55	58185	59021	837	1	rplB	50S ribosomal protein L2	K02886	COG0090	J	Ribosomal protein L2
90	SmI	SMIPMB4A_v3c6660	SMIPMB4A_v3Contig3A	52	56417	57193	777	1	rplC	50S ribosomal protein L3	K02906	COG0087	J	Ribosomal protein L3
91	SmI	SMIPMB4A_v3c6670	SMIPMB4A_v3Contig3A	53	57216	57842	627	1	rplD	50S ribosomal protein L4	K02926	COG0088	J	Ribosomal protein L4
98	SmI	SMIPMB4A_v3c6780	SMIPMB4A_v3Contig3A	64	62961	63503	543	1	rplE	50S ribosomal protein L5	K02931	COG0094	J	Ribosomal protein L5
100	SmI	SMIPMB4A_v3c6810	SMIPMB4A_v3Contig3A	67	64136	64675	540	1	rplF	50S ribosomal protein L6	K02933	COG0097	J	Ribosomal protein L6P/L9E
67	SmI	SMIPMB4A_v3c2600	SMIPMB4A_v3Contig1I	5	4223	4657	435	-1	rplK	50S ribosomal protein L11	K02867	COG0080	J	Ribosomal protein L11
181	SmI	SMIPMB4A_v3c2800	SMIPMB4A_v3Contig1I	25	29002	29442	441	-1	rplM	50S ribosomal protein L13	K02871	COG0102	J	Ribosomal protein L13
97	SmI	SMIPMB4A_v3c6760	SMIPMB4A_v3Contig3A	62	62241	62609	369	1	rplN	50S ribosomal protein L14	K02874	COG0093	J	Ribosomal protein L14
102	SmI	SMIPMB4A_v3c6840	SMIPMB4A_v3Contig3A	70	65705	66142	438	1	rplO	50S ribosomal protein L15	K02876	COG0200	J	Ribosomal protein L15
96	SmI	SMIPMB4A_v3c6730	SMIPMB4A_v3Contig3A	59	60526	60939	414	1	rplP	50S ribosomal protein L16	K02878	COG0197	J	Ribosomal protein L16/L10E
109	SmI	SMIPMB4A_v3c6910	SMIPMB4A_v3Contig3A	78	70396	70755	360	1	rplQ	50S ribosomal protein L17	K02879	COG0203	J	Ribosomal protein L17
193	SmI	SMIPMB4A_v3c7120	SMIPMB4A_v3Contig3B	11	6852	7208	357	1	rplS	50S ribosomal protein L19	K02884	COG0335	J	Ribosomal protein L19
115	SmI	SMIPMB4A_v3c4470	SMIPMB4A_v3Contig1N	11	9517	9876	360	1	rplT	50S ribosomal protein L20	K02887	COG0292	J	Ribosomal protein L20
124	SmI	SMIPMB4A_v3c8180	SMIPMB4A_v3Contig3C	26	30479	31054	576	1	rplU	50S ribosomal protein L21	K02888	COG0261	J	Ribosomal protein L21
94	SmI	SMIPMB4A_v3c6710	SMIPMB4A_v3Contig3A	57	59410	59748	339	1	rplV	50S ribosomal protein L22	K02890	COG0091	J	Ribosomal protein L22
125	SmI	SMIPMB4A_v3c8200	SMIPMB4A_v3Contig3C	28	31375	31668	294	1	rpmA	50S ribosomal protein L27	K02899	COG0211	J	Ribosomal protein L27
61	SmI	SMIPMB4A_v3c0090	SMIPMB4A_v3Contig1A	9	10696	11796	1101	-1	rpsB	30S ribosomal protein S2	K02967	COG0052	J	Ribosomal protein S2
95	SmI	SMIPMB4A_v3c6720	SMIPMB4A_v3Contig3A	58	59768	60526	759	1	rpsC	30S ribosomal protein S3	K02982	COG0092	J	Ribosomal protein S3
157	SmI	SMIPMB4A_v3c1210	SMIPMB4A_v3Contig1D	9	11156	11770	615	1	rpsD	30S ribosomal protein S4	K02986	COG0522	J	Ribosomal protein S4 and related proteins
101	SmI	SMIPMB4A_v3c6830	SMIPMB4A_v3Contig3A	69	65081	65692	612	1	rpsE	30S ribosomal protein S5	K02988	COG0098	J	Ribosomal protein S5
72	SmI	SMIPMB4A_v3c3700	SMIPMB4A_v3Contig1J	83	111846	112313	468	1	rpsG	30S ribosomal protein S7	K02992	COG0049	J	Ribosomal protein S7
99	SmI	SMIPMB4A_v3c6800	SMIPMB4A_v3Contig3A	66	63722	64111	390	1	rpsH	30S ribosomal protein S8	K02994	COG0096	J	Ribosomal protein S8
180	SmI	SMIPMB4A_v3c2790	SMIPMB4A_v3Contig1I	24	28589	28990	402	-1	rpsI	30S ribosomal protein S9	K02996	COG0103	J	Ribosomal protein S9
89	SmI	SMIPMB4A_v3c6650	SMIPMB4A_v3Contig3A	51	56044	56352	309	1	rpsJ	30S ribosomal protein S10	K02946	COG0051	J	Ribosomal protein S10
107	SmI	SMIPMB4A_v3c6890	SMIPMB4A_v3Contig3A	76	69022	69411	390	1	rpsK	30S ribosomal protein S11	K02948	COG0100	J	Ribosomal protein S11
71	SmI	SMIPMB4A_v3c3690	SMIPMB4A_v3Contig1J	82	111398	111820	423	1	rpsL	30S ribosomal protein S12	K02950	COG0048	J	Ribosomal protein S12
106	SmI	SMIPMB4A_v3c6880	SMIPMB4A_v3Contig3A	75	68638	69003	366	1	rpsM	30S ribosomal protein S13	K02952	COG0099	J	Ribosomal protein S13
93	SmI	SMIPMB4A_v3c6700	SMIPMB4A_v3Contig3A	56	59105	59380	276	1	rpsS	30S ribosomal protein S19	K02965	COG0185	J	Ribosomal protein S19
39	SmI	SMIPMB4A_v3c3260	SMIPMB4A_v3Contig1J	39	56292	57560	1269	1	serS	seryl-tRNA synthetase	K01875	COG0172	J	Seryl-tRNA synthetase
174	SmI	SMIPMB4A_v3c0030	SMIPMB4A_v3Contig1A	3	3297	5213	1917	-1	thrS	threonyl-tRNA synthetase	K01868	COG0441	J	Threonyl-tRNA synthetase
194	SmI	SMIPMB4A_v3c7110	SMIPMB4A_v3Contig3B	10	6094	6825	732	1	trmD	tRNA (guanine-N(1)-)-methyltransferase	K00554	COG0336	J	tRNA-(guanine-N1)-methyltransferase
111	SmI	SMIPMB4A_v3c6570	SMIPMB4A_v3Contig3A	43	48175	48915	741	1	truA	tRNA pseudouridine synthase A	K06173	COG0101	J	Pseudouridylate synthase
188	SmI	SMIPMB4A_v3c0080	SMIPMB4A_v3Contig1A	8	9736	10626	891	-1	tsf	elongation factor Ts	K02357	COG0264	J	Translation elongation factor Ts
195	SmI	SMIPMB4A_v3c3720	SMIPMB4A_v3Contig1J	85	114532	115722	1191	1	tufA	elongation factor Tu	K02358	COG0050	J	GTPases - translation elongation factors
196	SmI	SMIPMB4A_v3c2280	SMIPMB4A_v3Contig1H	10	11852	13114	1263	-1	tyrS	tyrosyl-tRNA synthetase	K01866	COG0162	J	Tyrosyl-tRNA synthetase
162	SmI	SMIPMB4A_v3c8240	SMIPMB4A_v3Contig3C	31	34364	37030	2667	1	valS	valyl-tRNA synthetase	K01873	COG0525	J	Valyl-tRNA synthetase
147	Mg	MG_282	NC_000908	286	344365	344850	486	-1	greA	transcription elongation factor GreA	K03624	COG0782	K	Transcription elongation factor
116	Mg	MG_205	NC_000908	205	244566	245597	1032	-1	hrcA	heat-inducible transcription repressor	K03705	COG1420	K	Transcriptional regulator of heat shock gene
86	Mg	MG_141	NC_000908	141	179151	180746	1596	1	nusA	transcription elongation factor NusA	K02600	COG0195	K	Transcription elongation factor
170	Mg	MG_367	NC_000908	375	464646	465434	789	-1	rnc	ribonuclease III	K03685	COG0571	K	dsRNA-specific ribonuclease
108	Mg	MG_177	NC_000908	179	203515	204501	987	1	rpoA	DNA-directed RNA polymerase subunit alpha	K03040	COG0202	K	DNA-directed RNA polymerase, alpha subunit/40 kD subunit
166	Mg	MG_341	NC_000908	347	434468	438640	4173	-1	rpoB	DNA-directed RNA polymerase subunit beta	K03043	COG0085	K	DNA-directed RNA polymerase, beta subunit/140 kD subunit
165	Mg	MG_340	NC_000908	346	430580	434458	3879	-1	rpoC	DNA-directed RNA polymerase subunit beta'	K03046	COG0086	K	DNA-directed RNA polymerase, beta' subunit/160 kD subunit
131	Mg	MG_249	NC_000908	252	296113	297606	1494	-1	rpoD	RNA polymerase sigma factor	K03086	COG0568	K	DNA-directed RNA polymerase, sigma subunit (sigma70/sigma32)
147	PaO	PAM_302	NC_005303	301	345470	345982	513	-1	greA	transcription elongation factor	K03624	COG0782	K	Transcription elongation factor
116	PaO	PAM_706	NC_005303	701	798155	799183	1029	-1	hrcA	heat-inducible transcription repressor	K03705	COG1420	K	Transcriptional regulator of heat shock gene
86	PaO	PAM_148	NC_005303	148	175032	176105	1074	1	nusA	transcription terminator	K02600	COG0195	K	Transcription elongation factor
170	PaO	PAM_608	NC_005303	604	687002	687718	717	1	rnc	dsRNA-specific ribonuclease	K03685	COG0571	K	dsRNA-specific ribonuclease
108	PaO	PAM_227	NC_005303	227	256169	256912	744	1	rpoA	DNA-directed RNA polymerase alpha subunit	K03040	COG0202	K	DNA-directed RNA polymerase, alpha subunit/40 kD subunit
166	PaO	PAM_260	NC_005303	259	294025	297846	3822	1	rpoB	DNA-directed RNA polymerase beta subunit	K03043	COG0085	K	DNA-directed RNA polymerase, beta subunit/140 kD subunit
165	PaO	PAM_261	NC_005303	260	297849	301910	4062	1	rpoC	DNA-directed RNA polymerase beta' subunit	K03046	COG0086	K	DNA-directed RNA polymerase, beta' subunit/160 kD subunit
131	PaO	PAM_628	NC_005303	624	712396	713778	1383	1	rpoD	DNA-directed RNA polymerase sigma subunit	K03086	COG0568	K	DNA-directed RNA polymerase, sigma subunit (sigma70/sigma32)
147	SmI	SMIPMB4A_v3c9310	SMIPMB4A_v3Contig3E	65	88702	89172	471	1	greA	transcription elongation factor GreA	K03624	COG0782	K	Transcription elongation factor
116	SmI	SMIPMB4A_v3c1940	SMIPMB4A_v3Contig1E	24	29342	30388	1047	-1	hrcA	heat-inducible transcription repressor	K03705	COG1420	K	Transcriptional regulator of heat shock gene
86	SmI	SMIPMB4A_v3c1490	SMIPMB4A_v3Contig1D	36	39091	40518	1428	-1	nusA	transcription elongation factor NusA	K02600	COG0195	K	Transcription elongation factor
170	SmI	SMIPMB4A_v3c1870	SMIPMB4A_v3Contig1E	17	21284	22030	747	-1	rnc	ribonuclease III	K03685	COG0571	K	dsRNA-specific ribonuclease
108	SmI	SMIPMB4A_v3c6900	SMIPMB4A_v3Contig3A	77	69427	70380	954	1	rpoA	DNA-directed RNA polymerase subunit alpha	K03040	COG0202	K	DNA-directed RNA polymerase, alpha subunit/40 kD subunit
166	SmI	SMIPMB4A_v3c3670	SMIPMB4A_v3Contig1J	80	103587	107495	3909	1	rpoB	DNA-directed RNA polymerase subunit beta	K03043	COG0085	K	DNA-directed RNA polymerase, beta subunit/140 kD subunit
165	SmI	SMIPMB4A_v3c3680	SMIPMB4A_v3Contig1J	81	107510	111262	3753	1	rpoC	DNA-directed RNA polymerase subunit beta'	K03046	COG0086	K	DNA-directed RNA polymerase, beta' subunit/160 kD subunit
131	SmI	SMIPMB4A_v3c8040	SMIPMB4A_v3Contig3C	14	16831	18168	1338	1	rpoD	RNA polymerase sigma factor RpoD	K03086	COG0568	K	DNA-directed RNA polymerase, sigma subunit (sigma70/sigma32)
201	Mg	MG_469	NC_000908	474	577268	578581	1314	-1	dnaA	chromosomal replication initiation protein	K02313	COG0593	L	ATPase involved in DNA replication initiation
74	Mg	MG_094	NC_000908	94	118781	120187	1407	1	dnaB	replicative DNA helicase	K02314	COG0305	L	Replicative DNA helicase
132	Mg	MG_250	NC_000908	253	297651	299474	1824	-1	dnaE	DNA primase	K02316	COG0358	L	DNA primase (bacterial type)
36	Mg	MG_001	NC_000908	1	686	1828	1143	1	dnaN	DNA polymerase III subunit beta	K02338	COG0592	L	DNA polymerase sliding clamp subunit (PCNA homolog)
38	Mg	MG_004	NC_000908	4	4812	7322	2511	1	gyrA	DNA gyrase subunit A	K02469	COG0188	L	Type IIA topoisomerase (DNA gyrase/topo II, topoisomerase IV), A subunit
37	Mg	MG_003	NC_000908	3	2845	4797	1953	1	gyrB	DNA gyrase subunit B	K02470	COG0187	L	Type IIA topoisomerase (DNA gyrase/topo II, topoisomerase IV), B subunit
202	Mg	MG_498	NC_000908	266	319207	320061	855	1	mutM	formamidopyrimidine-DNA glycosylase	K10563	COG0266	L	Formamidopyrimidine-DNA glycosylase
138	Mg	MG_262	NC_000908	265	318332	319207	876	1	NA	5'-3' exonuclease	K02335	COG0258;COG0749	L	5'-3' exonuclease (including N-terminal domain of PolI);DNA polymerase I - 3'-5' exonuclease and polymerase domains
126	Mg	MG_235	NC_000908	239	279799	280674	876	1	NA	apurinic endonuclease (APN1)	K01151	COG0648	L	Endonuclease IV
135	Mg	MG_254	NC_000908	257	302846	304825	1980	-1	NA	DNA ligase, NAD-dependent	K01972	COG0272	L	NAD-dependent DNA ligase (contains BRCT domain type II)
182	Mg	MG_419	NC_000908	426	522352	524145	1794	-1	NA	DNA polymerase III subunits gamma/tau	K02343	COG2812	L	DNA polymerase III, gamma/tau subunits
42	Mg	MG_009	NC_000908	9	11251	12039	789	1	NA	TatD family deoxyribonuclease	K03424	COG0084	L	Mg-dependent DNase
129	Mg	MG_244	NC_000908	247	291334	293445	2112	1	NA	UvrD/REP helicase	K03657	COG0210	L	Superfamily I DNA and RNA helicases
48	Mg	MG_031	NC_000908	29	32359	36714	4356	-1	polC	DNA polymerase III PolC	K03763	COG2176	L	DNA polymerase III, alpha subunit (gram-positive type)
137	Mg	MG_261	NC_000908	264	315701	318325	2625	1	polC-2	DNA polymerase III subunit alpha	K02337	COG0587	L	DNA polymerase III, alpha subunit
75	Mg	MG_097	NC_000908	97	123580	124317	738	1	ung	uracil-DNA glycosylase	K03648	COG0692	L	Uracil DNA glycosylase
183	Mg	MG_421	NC_000908	427	524151	527015	2865	-1	uvrA	excinuclease ABC subunit A	K03701	COG0178	L	Excinuclease ATPase subunit
63	Mg	MG_073	NC_000908	73	96933	98903	1971	1	uvrB	excinuclease ABC subunit B	K03702	COG0556	L	Helicase subunit of the DNA excision repair complex
117	Mg	MG_206	NC_000908	206	245633	247426	1794	1	uvrC	excinuclease ABC, C subunit	K03703	COG0322	L	Nuclease subunit of the excinuclease complex
201	PaO	PAM_001	NC_005303	1	1	1524	1524	1	dnaA	chromosomal replication initiator protein	K02313	COG0593	L	ATPase involved in DNA replication initiation
74	PaO	PAM_013	NC_005303	13	15886	17229	1344	1	dnaB	replicative DNA helicase	K02314	COG0305	L	Replicative DNA helicase
137	PaO	PAM_591	NC_005303	587	665511	667388	1878	1	dnaE	DNA polymerase III alpha subunit	K02337	COG0587	L	DNA polymerase III, alpha subunit
132	PaO	PAM_627	NC_005303	623	710499	712313	1815	1	dnaG	DNA primase	K02316	COG0358	L	DNA primase (bacterial type)
36	PaO	PAM_002	NC_005303	2	1831	2967	1137	1	dnaN	DNA polymerase III beta subunit	K02338	COG0592	L	DNA polymerase sliding clamp subunit (PCNA homolog)
182	PaO	PAM_617	NC_005303	613	693977	695425	1449	-1	dnaX	DNA polymerase III, gamma/tau subunit	K02343	COG2812	L	DNA polymerase III, gamma/tau subunits
138	PaO	PAM_676	NC_005303	671	767726	768694	969	-1	exo	5'-3' exonuclease	K02335	COG0258;COG0749	L	5'-3' exonuclease (including N-terminal domain of PolI);DNA polymerase I - 3'-5' exonuclease and polymerase domains
38	PaO	PAM_499	NC_005303	495	564456	566963	2508	1	gyrA	DNA gyrase alpha subunit	K02469	COG0188	L	Type IIA topoisomerase (DNA gyrase/topo II, topoisomerase IV), A subunit
37	PaO	PAM_498	NC_005303	494	562356	564371	2016	1	gyrB	DNA gyrase beta subunit	K02470	COG0187	L	Type IIA topoisomerase (DNA gyrase/topo II, topoisomerase IV), B subunit
135	PaO	PAM_438	NC_005303	433	478512	480527	2016	1	lig	NAD-dependent DNA ligase	K01972	COG0272	L	NAD-dependent DNA ligase (contains BRCT domain type II)
202	PaO	PAM_674	NC_005303	669	765122	765952	831	-1	nei	formamidopyrimidine-DNA glycosylase	K10563	COG0266	L	Formamidopyrimidine-DNA glycosylase
126	PaO	PAM_454	NC_005303	450	503294	504172	879	1	nfo	endonuclease IV	K01151	COG0648	L	Endonuclease IV
48	PaO	PAM_465	NC_005303	461	518128	522843	4716	1	polC	DNA polymerase III alpha subunit	K03763	COG2176	L	DNA polymerase III, alpha subunit (gram-positive type)
42	PaO	PAM_605	NC_005303	601	684032	684799	768	1	tatD	Mg-dependent DNase	K03424	COG0084	L	Mg-dependent DNase
75	PaO	PAM_163	NC_005303	163	194730	195371	642	1	ung	uracil DNA glycosylase	K03648	COG0692	L	Uracil DNA glycosylase
183	PaO	PAM_450	NC_005303	446	496528	499446	2919	-1	uvrA	excinuclease ATPase subunit	K03701	COG0178	L	Excinuclease ATPase subunit
117	PaO	PAM_433	NC_005303	428	473494	474879	1386	-1	uvrC	nuclease subunit of the excinuclease complex	K03703	COG0322	L	Nuclease subunit of the excinuclease complex
129	PaO	PAM_621	NC_005303	617	703793	706036	2244	1	uvrD	ATP-dependent DNA helicase	K03657	COG0210	L	Superfamily I DNA and RNA helicases
201	SmI	SMIPMB4A_v3c3220	SMIPMB4A_v3Contig1J	35	49084	50436	1353	1	dnaA	chromosomal replication initiation protein	K02313	COG0593	L	ATPase involved in DNA replication initiation
74	SmI	SMIPMB4A_v3c6610	SMIPMB4A_v3Contig3A	47	52145	53521	1377	1	dnaC	replicative DNA helicase	K02314	COG0305	L	Replicative DNA helicase
137	SmI	SMIPMB4A_v3c1170	SMIPMB4A_v3Contig1D	5	4476	7520	3045	-1	dnaE	DNA polymerase III subunit alpha (DnaE)	K02337	COG0587	L	DNA polymerase III, alpha subunit
132	SmI	SMIPMB4A_v3c8030	SMIPMB4A_v3Contig3C	13	14945	16825	1881	1	dnaG	DNA primase	K02316	COG0358	L	DNA primase (bacterial type)
36	SmI	SMIPMB4A_v3c3230	SMIPMB4A_v3Contig1J	36	50605	51723	1119	1	dnaN	DNA polymerase III subunit beta	K02338	COG0592	L	DNA polymerase sliding clamp subunit (PCNA homolog)
182	SmI	SMIPMB4A_v3c3280	SMIPMB4A_v3Contig1J	41	58303	60375	2073	1	dnaX	DNA polymerase III subunits gamma and tau	K02343	COG2812	L	DNA polymerase III, gamma/tau subunits
38	SmI	SMIPMB4A_v3c3250	SMIPMB4A_v3Contig1J	38	53827	56289	2463	1	gyrA	DNA gyrase subunit A	K02469	COG0188	L	Type IIA topoisomerase (DNA gyrase/topo II, topoisomerase IV), A subunit
37	SmI	SMIPMB4A_v3c3240	SMIPMB4A_v3Contig1J	37	51892	53811	1920	1	gyrB	DNA gyrase subunit B	K02470	COG0187	L	Type IIA topoisomerase (DNA gyrase/topo II, topoisomerase IV), B subunit
135	SmI	SMIPMB4A_v3c2500	SMIPMB4A_v3Contig1H	32	34027	36030	2004	-1	ligA	NAD-dependent DNA ligase	K01972	COG0272	L	NAD-dependent DNA ligase (contains BRCT domain type II)
202	SmI	SMIPMB4A_v3c3040	SMIPMB4A_v3Contig1J	17	27274	28107	834	-1	mutM	formamidopyrimidine-DNA glycosylase	K10563	COG0266	L	Formamidopyrimidine-DNA glycosylase
126	SmI	SMIPMB4A_v3c9390	SMIPMB4A_v3Contig3E	73	95793	96719	927	1	nfo	endonuclease IV	K01151	COG0648	L	Endonuclease IV
129	SmI	SMIPMB4A_v3c6970	SMIPMB4A_v3Contig3A	84	74218	76410	2193	1	pcrA	ATP-dependent DNA helicase	K03657	COG0210	L	Superfamily I DNA and RNA helicases
138	SmI	SMIPMB4A_v3c3050	SMIPMB4A_v3Contig1J	18	28213	30822	2610	-1	polA	DNA polymerase I	K02335	COG0258;COG0749	L	5'-3' exonuclease (including N-terminal domain of PolI);DNA polymerase I - 3'-5' exonuclease and polymerase domains
48	SmI	SMIPMB4A_v3c7990	SMIPMB4A_v3Contig3C	9	7445	11806	4362	1	polC	DNA polymerase III subunit alpha (PolC)	K03763	COG2176	L	DNA polymerase III, alpha subunit (gram-positive type)
42	SmI	SMIPMB4A_v3c3140	SMIPMB4A_v3Contig1J	27	38709	39479	771	-1	tatD	Mg-dependent DNase	K03424	COG0084	L	Mg-dependent DNase
75	SmI	SMIPMB4A_v3c2830	SMIPMB4A_v3Contig1I	28	31912	32574	663	-1	ung	uracil-DNA glycosylase	K03648	COG0692	L	Uracil DNA glycosylase
183	SmI	SMIPMB4A_v3c5400	SMIPMB4A_v3Contig2A	8	6571	9408	2838	-1	uvrA	excinuclease ABC subunit A	K03701	COG0178	L	Excinuclease ATPase subunit
63	SmI	SMIPMB4A_v3c5550	SMIPMB4A_v3Contig2A	23	23824	25788	1965	-1	uvrB	excinuclease ABC subunit B	K03702	COG0556	L	Helicase subunit of the DNA excision repair complex
117	SmI	SMIPMB4A_v3c4480	SMIPMB4A_v3Contig1N	12	10007	11788	1782	1	uvrC	excinuclease ABC subunit C	K03703	COG0322	L	Nuclease subunit of the excinuclease complex
175	Mg	MG_379	NC_000908	387	477168	479006	1839	1	gidA	tRNA uridine 5-carboxymethylaminomethyl modification enzyme GidA	K03495	COG0445	D	NAD/FAD-utilizing enzyme apparently involved in cell division
70	Mg	MG_084	NC_000908	84	110917	111789	873	1	NA	tRNA(Ile)-lysidine synthetase	K04075	COG0037	D	Predicted ATPase of the PP-loop superfamily implicated in cell cycle control
175	PaO	PAM_268	NC_005303	267	308228	310081	1854	-1	gidA	glucose inhibited division protein A	K03495	COG0445	D	NAD/FAD-utilizing enzyme apparently involved in cell division
70	PaO	PAM_129	NC_005303	129	154195	155505	1311	1	mesJ	hypothetical protein	K04075	COG0037	D	Predicted ATPase of the PP-loop superfamily implicated in cell cycle control
175	SmI	SMIPMB4A_v3c6150	SMIPMB4A_v3Contig3A	2	2104	3984	1881	1	gidA	tRNA uridine 5-carboxymethylaminomethyl modification protein GidA	K03495	COG0445	D	NAD/FAD-utilizing enzyme apparently involved in cell division
70	SmI	SMIPMB4A_v3c3330	SMIPMB4A_v3Contig1J	46	63199	64503	1305	1	tilS	tRNA(Ile)-lysidine synthase	K04075	COG0037	D	Predicted ATPase of the PP-loop superfamily implicated in cell cycle control
84	Mg	MG_138	NC_000908	138	163591	165387	1797	1	lepA	GTP-binding protein LepA	K03596	COG0481	M	Membrane GTPase LepA
121	Mg	MG_222	NC_000908	226	267081	268010	930	1	mraW	S-adenosyl-methyltransferase MraW	K03438	COG0275	M	Predicted S-adenosylmethionine-dependent methyltransferase involved in cell envelope biogenesis
84	PaO	PAM_445	NC_005303	440	486559	488376	1818	1	lepA	hypothetical protein	K03596	COG0481	M	Membrane GTPase LepA
121	PaO	PAM_735	NC_005303	730	830761	831789	1029	-1	NA	hypothetical protein	K03438	COG0275	M	Predicted S-adenosylmethionine-dependent methyltransferase involved in cell envelope biogenesis
84	SmI	SMIPMB4A_v3c0380	SMIPMB4A_v3Contig1B	2	630	2432	1803	-1	lepA	GTP-binding protein LepA	K03596	COG0481	M	Membrane GTPase LepA
121	SmI	SMIPMB4A_v3c0240	SMIPMB4A_v3Contig1A	24	26442	27383	942	-1	mraW	S-adenosyl-methyltransferase MraW	K03438	COG0275	M	Predicted S-adenosylmethionine-dependent methyltransferase involved in cell envelope biogenesis
152	Mg	MG_297	NC_000908	301	364535	365575	1041	-1	ftsY	signal recognition particle-docking protein FtsY	K03110	COG0552	U	Signal recognition particle GTPase
62	Mg	MG_072	NC_000908	72	94535	96955	2421	1	secA	preprotein translocase subunit SecA	K03070	COG0653	U	Preprotein translocase subunit SecA (ATPase, RNA helicase)
103	Mg	MG_170	NC_000908	172	199610	201037	1428	1	secY	preprotein translocase subunit SecY	K03076	COG0201	U	Preprotein translocase subunit SecY
152	PaO	PAM_679	NC_005303	674	771636	772679	1044	-1	ftsY	signal recognition particle-docking protein	K03110	COG0552	U	Signal recognition particle GTPase
62	PaO	PAM_474	NC_005303	470	530192	532699	2508	-1	secA	preprotein translocase subunit SecA	K03070	COG0653	U	Preprotein translocase subunit SecA (ATPase, RNA helicase)
103	PaO	PAM_220	NC_005303	220	252238	253479	1242	1	secY	preprotein translocase subunit SecY	K03076	COG0201	U	Preprotein translocase subunit SecY
152	SmI	SMIPMB4A_v3c5780	SMIPMB4A_v3Contig2A	46	52233	53219	987	-1	ftsY	signal recognition particle-docking protein FtsY	K03110	COG0552	U	Signal recognition particle GTPase
62	SmI	SMIPMB4A_v3c5500	SMIPMB4A_v3Contig2A	18	16885	19275	2391	-1	secA	preprotein translocase subunit SecA	K03070	COG0653	U	Preprotein translocase subunit SecA (ATPase, RNA helicase)
103	SmI	SMIPMB4A_v3c6850	SMIPMB4A_v3Contig3A	71	66142	67569	1428	1	secY	preprotein translocase subunit SecY	K03076	COG0201	U	Preprotein translocase subunit SecY
43	Mg	MG_019	NC_000908	17	22389	23558	1170	1	dnaJ	chaperone protein DnaJ	K03686	COG0484	O	DnaJ-class molecular chaperone with C-terminal Zn finger domain
155	Mg	MG_305	NC_000908	309	374919	376706	1788	-1	dnaK	molecular chaperone DnaK	K04043	COG0443	O	Molecular chaperone
197	Mg	MG_457	NC_000908	461	560496	562604	2109	-1	ftsH	ATP-dependent metalloprotease FtsH	K03798	COG0465	O	ATP-dependent Zn proteases
178	Mg	MG_392	NC_000908	401	494984	496615	1632	-1	groEL	chaperonin GroEL	K04077	COG0459	O	Chaperonin GroEL (HSP60 family)
128	Mg	MG_239	NC_000908	243	283396	285783	2388	1	lon	ATP-dependent protease La	K01338	COG0466	O	ATP-dependent Lon protease, bacterial type
55	Mg	MG_046	NC_000908	44	54657	55604	948	1	NA	DNA-binding/iron metalloprotein/AP endonuclease	K01409	COG0533	O	Metal-dependent proteases with possible chaperone activity
58	Mg	MG_059	NC_000908	59	67206	67643	438	-1	smpB	SsrA-binding protein	K03664	COG0691	O	tmRNA-binding protein
127	Mg	MG_238	NC_000908	242	281993	283327	1335	1	tig	trigger factor	K03545	COG0544	O	FKBP-type peptidyl-prolyl cis-trans isomerase (trigger factor)
43	PaO	PAM_703	NC_005303	698	794434	795207	774	-1	dnaJ	molecular chaperone DnaJ	K03686	COG0484	O	DnaJ-class molecular chaperone with C-terminal Zn finger domain
155	PaO	PAM_704	NC_005303	699	795359	797224	1866	-1	dnaK	molecular chaperone DnaK	K04043	COG0443	O	Molecular chaperone
178	PaO	PAM_121	NC_005303	121	142480	144090	1611	1	groEL	chaperonin GroEL	K04077	COG0459	O	Chaperonin GroEL (HSP60 family)
197	PaO	PAM_130	NC_005303	130	155627	157651	2025	1	hflB	ATP-dependent Zn protease	K03798	COG0465	O	ATP-dependent Zn proteases
128	PaO	PAM_448	NC_005303	444	492103	494478	2376	-1	lon	ATP-dependent Lon protease	K01338	COG0466	O	ATP-dependent Lon protease, bacterial type
55	PaO	PAM_579	NC_005303	575	649334	650035	702	-1	QRI7	glycoprotein endopeptidase	K01409	COG0533	O	Metal-dependent proteases with possible chaperone activity
58	PaO	PAM_146	NC_005303	146	172267	172725	459	1	smpB	tmRNA-binding protein	K03664	COG0691	O	tmRNA-binding protein
127	PaO	PAM_449	NC_005303	445	494565	495857	1293	-1	tig	FKBP-type peptidyl-prolyl cis-trans isomerase	K03545	COG0544	O	FKBP-type peptidyl-prolyl cis-trans isomerase (trigger factor)
43	SmI	SMIPMB4A_v3c1910	SMIPMB4A_v3Contig1E	21	25713	26849	1137	-1	dnaJ	molecular chaperone DnaJ	K03686	COG0484	O	DnaJ-class molecular chaperone with C-terminal Zn finger domain
155	SmI	SMIPMB4A_v3c1920	SMIPMB4A_v3Contig1E	22	26916	28697	1782	-1	dnaK	molecular chaperone DnaK	K04043	COG0443	O	Molecular chaperone
197	SmI	SMIPMB4A_v3c3340	SMIPMB4A_v3Contig1J	47	64577	66595	2019	1	ftsH	cell division protein FtsH	K03798	COG0465	O	ATP-dependent Zn proteases
55	SmI	SMIPMB4A_v3c6990	SMIPMB4A_v3Contig3A	86	76937	77893	957	1	gcp	DNA-binding/iron metalloprotein/AP endonuclease	K01409	COG0533	O	Metal-dependent proteases with possible chaperone activity
178	SmI	SMIPMB4A_v3c5220	SMIPMB4A_v3Contig1O	11	10994	12607	1614	1	groEL	chaperonin GroEL	K04077	COG0459	O	Chaperonin GroEL (HSP60 family)
128	SmI	SMIPMB4A_v3c8500	SMIPMB4A_v3Contig3D	7	6498	8816	2319	1	lonA	class III heat-shock ATP-dependent LonA protease	K01338	COG0466	O	ATP-dependent Lon protease, bacterial type
58	SmI	SMIPMB4A_v3c5810	SMIPMB4A_v3Contig2A	49	55228	55659	432	-1	smpB	SsrA-binding protein	K03664	COG0691	O	tmRNA-binding protein
127	SmI	SMIPMB4A_v3c8490	SMIPMB4A_v3Contig3D	6	4887	6182	1296	1	tig	trigger factor	K03545	COG0544	O	FKBP-type peptidyl-prolyl cis-trans isomerase (trigger factor)
169	Mg	MG_357	NC_000908	364	454766	455947	1182	-1	ackA	acetate kinase	K00925	COG0282	C	Acetate kinase
145	Mg	MG_275	NC_000908	279	333337	334773	1437	-1	nox	NADH oxidase	K03885	COG1252	C	NADH dehydrogenase, FAD-containing subunit
144	Mg	MG_274	NC_000908	278	332233	333309	1077	-1	pdhA	pyruvate dehydrogenase component E1, alpha subunit	K00161	COG1071	C	Pyruvate/2-oxoglutarate dehydrogenase complex, dehydrogenase (E1) component, eukaryotic type, alpha subunit
143	Mg	MG_273	NC_000908	277	331235	332215	981	-1	pdhB	pyruvate dehydrogenase component E1, beta subunit	K00162	COG0022	C	Pyruvate/2-oxoglutarate dehydrogenase complex, dehydrogenase (E1) component, eukaryotic type, beta subunit
142	Mg	MG_272	NC_000908	276	329831	330985	1155	-1	pdhC	branched-chain alpha-keto acid dehydrogenase subunit E2	K00627	COG0508	C	Pyruvate/2-oxoglutarate dehydrogenase complex, dihydrolipoamide acyltransferase (E2) component, and related enzymes
141	Mg	MG_271	NC_000908	275	328454	329827	1374	-1	pdhD	dihydrolipoamide dehydrogenase	K00382	COG1249	C	Pyruvate/2-oxoglutarate dehydrogenase complex, dihydrolipoamide dehydrogenase (E3) component, and related enzymes
168	Mg	MG_351	NC_000908	358	449665	450219	555	1	ppa	inorganic pyrophosphatase	K01507	COG0221;COG1227	C	Inorganic pyrophosphatase;Inorganic pyrophosphatase/exopolyphosphatase
142	PaO	PAM_602	NC_005303	598	680390	681574	1185	1	aceF	dihydrolipoamide acyltransferase	K00627	COG0508	C	Pyruvate/2-oxoglutarate dehydrogenase complex, dihydrolipoamide acyltransferase (E2) component, and related enzymes
169	PaO	PAM_159	NC_005303	159	189434	190666	1233	1	ackA	acetate kinase	K00925	COG0282	C	Acetate kinase
144	PaO	PAM_600	NC_005303	596	677998	679089	1092	1	acoA	thiamine pyrophosphate-dependent dehydrogenase, E1 component alpha subunit	K00161	COG1071	C	Pyruvate/2-oxoglutarate dehydrogenase complex, dehydrogenase (E1) component, eukaryotic type, alpha subunit
143	PaO	PAM_601	NC_005303	597	679092	680066	975	1	acoB	thiamine pyrophosphate-dependent dehydrogenase, E1 component beta subunit	K00162	COG0022	C	Pyruvate/2-oxoglutarate dehydrogenase complex, dehydrogenase (E1) component, eukaryotic type, beta subunit
141	PaO	PAM_603	NC_005303	599	681596	682969	1374	1	lpd	fatty acid/phospholipid biosynthesis enzyme	K00382	COG1249	C	Pyruvate/2-oxoglutarate dehydrogenase complex, dihydrolipoamide dehydrogenase (E3) component, and related enzymes
168	PaO	PAM_145	NC_005303	145	171465	172019	555	1	ppa	inorganic pyrophosphatase	K01507	COG0221;COG1227	C	Inorganic pyrophosphatase;Inorganic pyrophosphatase/exopolyphosphatase
169	SmI	SMIPMB4A_v3c1140	SMIPMB4A_v3Contig1D	2	1533	2723	1191	-1	ackA	acetate kinase	K00925	COG0282	C	Acetate kinase
145	SmI	SMIPMB4A_v3c7310	SMIPMB4A_v3Contig3B	26	28022	29380	1359	1	nox	NADH oxidase	K00356	COG1252	C	NADH dehydrogenase, FAD-containing subunit
144	SmI	SMIPMB4A_v3c7330	SMIPMB4A_v3Contig3B	28	30410	31513	1104	1	pdhA	pyruvate dehydrogenase E1 component subunit alpha	K00161	COG1071	C	Pyruvate/2-oxoglutarate dehydrogenase complex, dehydrogenase (E1) component, eukaryotic type, alpha subunit
143	SmI	SMIPMB4A_v3c7340	SMIPMB4A_v3Contig3B	29	31513	32502	990	1	pdhB	pyruvate dehydrogenase E1 component subunit beta	K00162	COG0022	C	Pyruvate/2-oxoglutarate dehydrogenase complex, dehydrogenase (E1) component, eukaryotic type, beta subunit
142	SmI	SMIPMB4A_v3c7350	SMIPMB4A_v3Contig3B	30	32522	33805	1284	1	pdhC	pyruvate dehydrogenase E2 component (dihydrolipoamide acetyltransferase)	K00627	COG0508	C	Pyruvate/2-oxoglutarate dehydrogenase complex, dihydrolipoamide acyltransferase (E2) component, and related enzymes
141	SmI	SMIPMB4A_v3c7360	SMIPMB4A_v3Contig3B	31	33822	35204	1383	1	pdhD	dihydrolipoamide dehydrogenase	K00382	COG1249	C	Pyruvate/2-oxoglutarate dehydrogenase complex, dihydrolipoamide dehydrogenase (E3) component, and related enzymes
168	SmI	SMIPMB4A_v3c8440	SMIPMB4A_v3Contig3D	1	114	677	564	-1	ppa	inorganic pyrophosphatase	K01507	COG0221;COG1227	C	Inorganic pyrophosphatase;Inorganic pyrophosphatase/exopolyphosphatase
45	Mg	MG_023	NC_000908	21	26479	27345	867	1	fba	fructose-1,6-bisphosphate aldolase, class II	K01624	COG0191	G	Fructose/tagatose bisphosphate aldolase
154	Mg	MG_301	NC_000908	305	370950	371963	1014	-1	gap	glyceraldehyde-3-phosphate dehydrogenase	K00134	COG0057	G	Glyceraldehyde-3-phosphate dehydrogenase/erythrose-4-phosphate dehydrogenase
119	Mg	MG_215	NC_000908	218	254621	255592	972	1	pfkA	6-phosphofructokinase	K00850	COG0205;COG1105	G	6-phosphofructokinase;Fructose-1-phosphate kinase and related fructose-6-phosphate kinase (PfkB)
79	Mg	MG_111	NC_000908	112	138112	139407	1296	1	pgi	glucose-6-phosphate isomerase	K01810	COG0166	G	Glucose-6-phosphate isomerase
153	Mg	MG_300	NC_000908	304	369713	370948	1236	-1	pgk	phosphoglycerate kinase	K00927	COG0126	G	3-phosphoglycerate kinase
120	Mg	MG_216	NC_000908	219	255595	257121	1527	1	pyk	pyruvate kinase	K00873	COG0469	G	Pyruvate kinase
187	Mg	MG_431	NC_000908	437	537557	538291	735	-1	tpiA	triosephosphate isomerase	K01803	COG0149	G	Triosephosphate isomerase
45	PaO	PAM_172	NC_005303	172	203036	203902	867	1	fba	fructose/tagatose bisphosphate aldolase	K01624	COG0191	G	Fructose/tagatose bisphosphate aldolase
154	PaO	PAM_175	NC_005303	175	205969	206976	1008	1	gapA	glyceraldehyde-3-phosphate dehydrogenase	K00134	COG0057	G	Glyceraldehyde-3-phosphate dehydrogenase/erythrose-4-phosphate dehydrogenase
119	PaO	PAM_281	NC_005303	280	324839	325837	999	1	pfkA	6-phosphofructokinase	K00850	COG0205;COG1105	G	6-phosphofructokinase;Fructose-1-phosphate kinase and related fructose-6-phosphate kinase (PfkB)
79	PaO	PAM_283	NC_005303	282	327589	328869	1281	1	pgi	glucose-6-phosphate isomerase	K01810	COG0166	G	Glucose-6-phosphate isomerase
153	PaO	PAM_174	NC_005303	174	204612	205808	1197	1	pgk	3-phosphoglycerate kinase	K00927	COG0126	G	3-phosphoglycerate kinase
120	PaO	PAM_287	NC_005303	286	333629	334969	1341	1	pykF	pyruvate kinase	K00873	COG0469	G	Pyruvate kinase
187	PaO	PAM_170	NC_005303	170	200974	201798	825	1	tpiA	triosephosphate isomerase	K01803	COG0149	G	Triosephosphate isomerase
45	SmI	SMIPMB4A_v3c3030	SMIPMB4A_v3Contig1J	16	26043	26933	891	-1	fbaA	fructose-bisphosphate aldolase	K01624	COG0191	G	Fructose/tagatose bisphosphate aldolase
154	SmI	SMIPMB4A_v3c5340	SMIPMB4A_v3Contig2A	2	540	1538	999	-1	gap	glyceraldehyde-3-phosphate dehydrogenase	K00134	COG0057	G	Glyceraldehyde-3-phosphate dehydrogenase/erythrose-4-phosphate dehydrogenase
119	SmI	SMIPMB4A_v3c0050	SMIPMB4A_v3Contig1A	5	6960	7943	984	-1	pfkA	6-phosphofructokinase	K00850	COG0205;COG1105	G	6-phosphofructokinase;Fructose-1-phosphate kinase and related fructose-6-phosphate kinase (PfkB)
79	SmI	SMIPMB4A_v3c6500	SMIPMB4A_v3Contig3A	36	38549	39823	1275	1	pgi	glucose-6-phosphate isomerase	K01810	COG0166	G	Glucose-6-phosphate isomerase
153	SmI	SMIPMB4A_v3c5510	SMIPMB4A_v3Contig2A	19	19408	20646	1239	-1	pgk	phosphoglycerate kinase	K00927	COG0126	G	3-phosphoglycerate kinase
120	SmI	SMIPMB4A_v3c0040	SMIPMB4A_v3Contig1A	4	5470	6906	1437	-1	pyk	pyruvate kinase	K00873	COG0469	G	Pyruvate kinase
187	SmI	SMIPMB4A_v3c5460	SMIPMB4A_v3Contig2A	14	13202	13939	738	-1	tpiA	triosephosphate isomerase	K01803	COG0149	G	Triosephosphate isomerase
179	Mg	MG_394	NC_000908	403	497086	498306	1221	-1	glyA	serine hydroxymethyltransferase	K00600	COG0112	E	Glycine/serine hydroxymethyltransferase
164	Mg	MG_336	NC_000908	342	421467	422693	1227	1	nifS	aminotransferase, class V	K11717	COG0520	E	Selenocysteine lyase
52	Mg	MG_042	NC_000908	40	49840	51519	1680	1	potA	spermidine/putrescine ABC transporter ATP-binding protein	K11072	COG3842	E	ABC-type spermidine/putrescine transport systems, ATPase components
53	Mg	MG_043	NC_000908	41	51524	52381	858	1	potB	spermidine/putrescine ABC transporter permease	K11071	COG1176	E	ABC-type spermidine/putrescine transport system, permease component I
54	Mg	MG_044	NC_000908	42	52365	53219	855	1	potC	spermidine/putrescine ABC transporter permease	K11070	COG1177	E	ABC-type spermidine/putrescine transport system, permease component II
164	PaO	PAM_468	NC_005303	464	524471	525676	1206	-1	csdB	selenocysteine lyase	K11717	COG0520	E	Selenocysteine lyase
29	PaO	PAM_488	NC_005303	485	547662	548408	747	1	glnQ	ABC-type polar amino acid transport system, ATPase component	K02028	COG1126	E	ABC-type polar amino acid transport system, ATPase component
179	PaO	PAM_181	NC_005303	181	213971	215221	1251	1	glyA	glycine hydroxymethyltransferase	K00600	COG0112	E	Glycine/serine hydroxymethyltransferase
158	PaO	PAM_245	NC_005303	245	272915	274171	1257	1	pepP	xaa-Pro aminopeptidase	K01262	COG0006	E	Xaa-Pro aminopeptidase
52	PaO	PAM_659	NC_005303	654	746888	748141	1254	1	potA	ABC-type spermidine/putrescine transport systems, ATPase component	K11072	COG3842	E	ABC-type spermidine/putrescine transport systems, ATPase components
53	PaO	PAM_660	NC_005303	655	748135	748983	849	1	potB	ABC-type spermidine/putrescine transport system, permease component I	K11071	COG1176	E	ABC-type spermidine/putrescine transport system, permease component I
54	PaO	PAM_661	NC_005303	656	748973	749977	1005	1	potC	ABC-type spermidine/putrescine transport system, permease component II	K11070	COG1177	E	ABC-type spermidine/putrescine transport system, permease component II
179	SmI	SMIPMB4A_v3c2810	SMIPMB4A_v3Contig1I	26	29554	30795	1242	-1	glyA	serine hydroxymethyltransferase	K00600	COG0112	E	Glycine/serine hydroxymethyltransferase
158	SmI	SMIPMB4A_v3c5310	SMIPMB4A_v3Contig1O	19	20665	21759	1095	1	pepQ	Xaa-Pro dipeptidase	K01262	COG0006	E	Xaa-Pro aminopeptidase
52	SmI	SMIPMB4A_v3c5710	SMIPMB4A_v3Contig2A	39	46135	47187	1053	-1	potA	spermidine/putrescine ABC transporter ATP-binding protein	K11072	COG3842	E	ABC-type spermidine/putrescine transport systems, ATPase components
53	SmI	SMIPMB4A_v3c5700	SMIPMB4A_v3Contig2A	38	45154	46125	972	-1	potB	spermidine/putrescine ABC transporter permease	K11071	COG1176	E	ABC-type spermidine/putrescine transport system, permease component I
54	SmI	SMIPMB4A_v3c5690	SMIPMB4A_v3Contig2A	37	42555	45170	2616	-1	potC	spermidine/putrescine ABC transporter permease	K11070	COG1177	E	ABC-type spermidine/putrescine transport system, permease component II
164	SmI	SMIPMB4A_v3c2680	SMIPMB4A_v3Contig1I	13	10571	11800	1230	-1	sufS	cysteine desulfurase	K11717	COG0520	E	Selenocysteine lyase
104	Mg	MG_171	NC_000908	173	201031	201675	645	1	adk	adenylate kinase	K00939	COG0563	F	Adenylate kinase and related kinases
161	Mg	MG_330	NC_000908	335	414323	414976	654	-1	cmk	cytidylate kinase	K00945	COG0283	F	Cytidylate kinase
77	Mg	MG_107	NC_000908	108	134769	135338	570	1	gmk	guanylate kinase	K00942	COG0194	F	Guanylate kinase
189	Mg	MG_434	NC_000908	440	540510	541241	732	1	pyrH	uridylate kinase	K09903	COG0528	F	Uridylate kinase
49	Mg	MG_034	NC_000908	32	39872	40513	642	-1	tdk	thymidine kinase	K00857	COG1435	F	Thymidine kinase
122	Mg	MG_227	NC_000908	231	273790	274653	864	1	thyA	thymidylate synthase	K00560	COG0207	F	Thymidylate synthase
40	Mg	MG_006	NC_000908	6	8551	9183	633	1	tmk	thymidylate kinase	K00943	COG0125	F	Thymidylate kinase
104	PaO	PAM_221	NC_005303	221	253498	254151	654	1	adk	adenylate kinase	K00939	COG0563	F	Adenylate kinase and related kinases
161	PaO	PAM_239	NC_005303	239	267259	267930	672	1	cmk	cytidylate kinase	K00945	COG0283	F	Cytidylate kinase
77	PaO	PAM_737	NC_005303	732	832072	832710	639	-1	gmk	guanylate kinase	K00942	COG0194	F	Guanylate kinase
189	PaO	PAM_167	NC_005303	167	198441	199166	726	1	pyrH	uridylate kinase	K09903	COG0528	F	Uridylate kinase
49	PaO	PAM_104	NC_005303	104	129216	129845	630	-1	tdk	thymidine kinase	K00857	COG1435	F	Thymidine kinase
122	PaO	PAM_293	NC_005303	292	340372	341238	867	1	thyA	thymidylate synthase	K00560	COG0207	F	Thymidylate synthase
40	PaO	PAM_230	NC_005303	230	258513	259136	624	1	tmk	thymidylate kinase	K00943	COG0125	F	Thymidylate kinase
104	SmI	SMIPMB4A_v3c6860	SMIPMB4A_v3Contig3A	72	67588	68226	639	1	adk	adenylate kinase	K00939	COG0563	F	Adenylate kinase and related kinases
161	SmI	SMIPMB4A_v3c7490	SMIPMB4A_v3Contig3B	44	50149	50817	669	1	cmk	cytidylate kinase	K00945	COG0283	F	Cytidylate kinase
77	SmI	SMIPMB4A_v3c7610	SMIPMB4A_v3Contig3B	56	63386	63961	576	1	gmk	guanylate kinase	K00942	COG0194	F	Guanylate kinase
189	SmI	SMIPMB4A_v3c7930	SMIPMB4A_v3Contig3C	3	1770	2495	726	1	pyrH	uridylate kinase	K09903	COG0528	F	Uridylate kinase
49	SmI	SMIPMB4A_v3c3520	SMIPMB4A_v3Contig1J	65	85724	86308	585	1	tdk	thymidine kinase	K00857	COG1435	F	Thymidine kinase
122	SmI	SMIPMB4A_v3c8360	SMIPMB4A_v3Contig3C	43	49055	49927	873	1	thyA	thymidylate synthase	K00560	COG0207	F	Thymidylate synthase
40	SmI	SMIPMB4A_v3c3300	SMIPMB4A_v3Contig1J	43	60992	61636	645	1	tmk	thymidylate kinase	K00943	COG0125	F	Thymidylate kinase
123	Mg	MG_228	NC_000908	232	274653	275135	483	1	dhfR	dihydrofolate reductase	K00287	COG0262	H	Dihydrofolate reductase
173	Mg	MG_372	NC_000908	380	470077	471234	1158	-1	guaA	thiamine biosynthesis protein ThiI	K03151	COG0301	H	Thiamine biosynthesis ATP pyrophosphatase
140	Mg	MG_270	NC_000908	274	327433	328443	1011	-1	lplA	lipoyltransferase/lipoate-protein ligase	K03800	COG0095	H	Lipoate-protein ligase A
123	PaO	PAM_294	NC_005303	293	341235	341726	492	1	folA	dihydrofolate reductase	K00287	COG0262	H	Dihydrofolate reductase
140	PaO	PAM_309	NC_005303	308	354084	355100	1017	-1	lplA	lipoate-protein ligase A	K03800	COG0095	H	Lipoate-protein ligase A
173	PaO	PAM_143	NC_005303	143	169118	170422	1305	1	thiI	thiamine biosynthesis protein	K03151	COG0301	H	Thiamine biosynthesis ATP pyrophosphatase
123	SmI	SMIPMB4A_v3c8370	SMIPMB4A_v3Contig3C	44	49927	50409	483	1	dfrA	dihydrofolate reductase	K00287	COG0262	H	Dihydrofolate reductase
140	SmI	SMIPMB4A_v3c7320	SMIPMB4A_v3Contig3B	27	29386	30372	987	1	lplA	lipoate protein ligase A	K03800	COG0095	H	Lipoate-protein ligase A
173	SmI	SMIPMB4A_v3c1190	SMIPMB4A_v3Contig1D	7	7922	9121	1200	-1	thiI	thiamine biosynthesis protein ThiI	K03151	COG0301	H	Thiamine biosynthesis ATP pyrophosphatase
191	Mg	MG_437	NC_000908	442	541793	542986	1194	1	NA	phosphatidate cytidylyltransferase	K00981	COG0575	I	CDP-diglyceride synthetase
171	Mg	MG_368	NC_000908	376	465424	466410	987	-1	plsX	glycerol-3-phosphate acyltransferase PlsX	K03621	COG0416	I	Fatty acid/phospholipid biosynthesis enzyme
191	PaO	PAM_169	NC_005303	169	199795	200712	918	1	cdsA	CDP-diglyceride synthetase	K00981	COG0575	I	CDP-diglyceride synthetase
171	PaO	PAM_607	NC_005303	603	685905	687005	1101	1	plsX	fatty acid/phospholipid biosynthesis enzyme	K03621	COG0416	I	Fatty acid/phospholipid biosynthesis enzyme
191	SmI	SMIPMB4A_v3c7960	SMIPMB4A_v3Contig3C	6	3791	4882	1092	1	cdsA	phosphatidate cytidylyltransferase	K00981	COG0575	I	CDP-diglyceride synthetase
171	SmI	SMIPMB4A_v3c1880	SMIPMB4A_v3Contig1E	18	22038	23042	1005	-1	plsX	glycerol-3-phosphate acyltransferase PlsX	K03621	COG0416	I	Fatty acid/phospholipid biosynthesis enzyme
110	Mg	MG_179	NC_000908	181	204872	205696	825	1	cbiO	cobalt transporter ATP-binding subunit	K02006	COG1122	P	ABC-type cobalt transport system, ATPase component
29	Mg	MG_410	NC_000908	419	512053	513042	990	-1	pstB	phosphate ABC transporter ATP-binding protein	K02036	COG1117	P	ABC-type phosphate transport system, ATPase component
110	PaO	PAM_179	NC_005303	179	211167	211982	816	1	cbiO	ABC-type cobalt transport system, ATPase	K02006	COG1122	P	ABC-type cobalt transport system, ATPase component
110	SmI	SMIPMB4A_v3c6540	SMIPMB4A_v3Contig3A	40	45427	46293	867	1	cbiO	cobalt ABC transporter ATP-binding subunit	K02006	COG1122	P	ABC-type cobalt transport system, ATPase component
27	SmI	SMIPMB4A_v3c3010	SMIPMB4A_v3Contig1J	14	22345	24951	2607	-1	ctp	cation-transporting ATPase	K01537	COG0474	P	Cation transport ATPase
27	SmI	SMIPMB4A_v3c9670	SMIPMB4A_v3Contig4B	1	115	2928	2814	-1	ctp	cation-transporting ATPase	K01537	COG0474	P	Cation transport ATPase
29	SmI	SMIPMB4A_v3c7250	SMIPMB4A_v3Contig3B	21	21306	22115	810	1	pstB	phosphate ABC transporter ATP-binding protein	K02036	COG1117	P	ABC-type phosphate transport system, ATPase component
160	Mg	MG_329	NC_000908	334	412973	414319	1347	-1	engA	GTP-binding protein EngA	K03977	COG1160	R	Predicted GTPases
163	Mg	MG_335	NC_000908	339	419470	420045	576	-1	engB	ribosome biogenesis GTP-binding protein YsxC	K03978	COG0218	R	Predicted GTPase
177	Mg	MG_387	NC_000908	396	489839	490711	873	-1	era	GTP-binding protein Era	K03595	COG1159	R	GTPase
28	Mg	MG_190	NC_000908	192	220607	221563	957	1	mgpA	DHH family phosphoesterase	K06881	COG0618	R	Exopolyphosphatase-related proteins
172	Mg	MG_369	NC_000908	377	466410	468083	1674	-1	NA	DAK2 domain-containing protein	K07030	COG1461	R	Predicted kinase related to dihydroxyacetone kinase
198	Mg	MG_461	NC_000908	465	564928	566205	1278	-1	NA	HD domain-containing protein	K06885	COG1078	R	HD superfamily phosphohydrolases
184	Mg	MG_423	NC_000908	429	529532	531217	1686	-1	NA	hypothetical protein	K07021	COG0595	R	Predicted hydrolase of the metallo-beta-lactamase superfamily
85	Mg	MG_139	NC_000908	139	165471	167180	1710	1	NA	metallo-beta-lactamase superfamily protein	K12574	COG0595	R	Predicted hydrolase of the metallo-beta-lactamase superfamily
78	Mg	MG_110	NC_000908	111	137255	138091	837	1	NA	ribosome small subunit-dependent GTPase A	K06949	COG1162	R	Predicted GTPases
57	Mg	MG_056	NC_000908	56	64897	65730	834	-1	NA	tetrapyrrole (corrin/porphyrin) methylase protein	K07056	COG0313	R	Predicted methyltransferases
176	Mg	MG_384	NC_000908	392	482068	483369	1302	-1	obgE	GTPase ObgE	K03979	COG0536	R	Predicted GTPase
192	Mg	MG_442	NC_000908	447	546880	547692	813	-1	rbgA	ribosomal biogenesis GTPase	K14540	COG1161	R	Predicted GTPases
41	Mg	MG_008	NC_000908	8	9923	11251	1329	1	trmE	tRNA modification GTPase TrmE	K03650	COG0486	R	Predicted GTPase
177	PaO	PAM_625	NC_005303	621	708144	709031	888	1	era	glycyl-tRNA synthetase	K03595	COG1159	R	GTPase
145	PaO	PAM_441	NC_005303	436	482172	483515	1344	1	hcaD	uncharacterized NAD-dependent dehydrogenase	K00359	COG0446	R	Uncharacterized NAD(FAD)-dependent dehydrogenases
28	PaO	PAM_748	NC_005303	743	844478	845446	969	-1	NA	exopolyphosphatase-related protein	K06881	COG0618	R	Exopolyphosphatase-related proteins
198	PaO	PAM_730	NC_005303	725	823978	825231	1254	1	NA	HD superfamily phosphohydrolase	K06885	COG1078	R	HD superfamily phosphohydrolases
88	PaO	PAM_153	NC_005303	153	179708	181000	1293	-1	NA	hemolysin	K03699	COG1253	R	Hemolysins and related proteins containing CBS domains
28	PaO	PAM_746	NC_005303	741	841840	842778	939	-1	NA	hypothetical protein	K06881	COG0618	R	Exopolyphosphatase-related proteins
57	PaO	PAM_232	NC_005303	232	260206	261063	858	1	NA	hypothetical protein	K07056	COG0313	R	Predicted methyltransferases
78	PaO	PAM_182	NC_005303	182	215698	216618	921	1	NA	hypothetical protein	K06949	COG1162	R	Predicted GTPases
85	PaO	PAM_633	NC_005303	629	717468	719159	1692	-1	NA	hypothetical protein	K12574	COG0595	R	Predicted hydrolase of the metallo-beta-lactamase superfamily
160	PaO	PAM_240	NC_005303	240	267931	269367	1437	1	NA	hypothetical protein	K03977	COG1160	R	Predicted GTPases
163	PaO	PAM_017	NC_005303	17	20275	20865	591	1	NA	hypothetical protein	K03978	COG0218	R	Predicted GTPase
172	PaO	PAM_665	NC_005303	660	754207	755922	1716	1	NA	hypothetical protein	K07030	COG1461	R	Predicted kinase related to dihydroxyacetone kinase
192	PaO	PAM_278	NC_005303	277	319165	320052	888	1	NA	hypothetical protein	K14540	COG1161	R	Predicted GTPases
176	PaO	PAM_089	NC_005303	89	110486	111754	1269	1	obg	hypothetical protein	K03979	COG0536	R	Predicted GTPase
41	PaO	PAM_747	NC_005303	742	842877	844259	1383	-1	thdF	tRNA modification GTPase	K03650	COG0486	R	Predicted GTPase
160	SmI	SMIPMB4A_v3c7500	SMIPMB4A_v3Contig3B	45	50818	52134	1317	1	engA	GTP-binding protein EngA	K03977	COG1160	R	Predicted GTPases
163	SmI	SMIPMB4A_v3c7750	SMIPMB4A_v3Contig3B	70	78417	79016	600	1	engB	GTP-binding protein YsxC	K03978	COG0218	R	Predicted GTPase
78	SmI	SMIPMB4A_v3c1340	SMIPMB4A_v3Contig1D	21	22281	23150	870	-1	engC	ribosome biogenesis GTPase	K06949	COG1162	R	Predicted GTPases
177	SmI	SMIPMB4A_v3c8000	SMIPMB4A_v3Contig3C	10	11866	12759	894	1	era	GTP-binding protein Era	K03595	COG1159	R	GTPase
28	SmI	SMIPMB4A_v3c3510	SMIPMB4A_v3Contig1J	64	84759	85721	963	1	NA	DHH family protein	K06881	COG0618	R	Exopolyphosphatase-related proteins
198	SmI	SMIPMB4A_v3c6310	SMIPMB4A_v3Contig3A	19	16744	17976	1233	1	NA	HD superfamily phosphohydrolase	K06885	COG1078	R	HD superfamily phosphohydrolases
85	SmI	SMIPMB4A_v3c7580	SMIPMB4A_v3Contig3B	53	60205	61965	1761	-1	NA	metallo-beta-lactamase family protein	K12574	COG0595	R	Predicted hydrolase of the metallo-beta-lactamase superfamily
176	SmI	SMIPMB4A_v3c4840	SMIPMB4A_v3Contig1N	48	48705	50009	1305	1	obgE	GTPase ObgE	K03979	COG0536	R	Predicted GTPase
192	SmI	SMIPMB4A_v3c7140	SMIPMB4A_v3Contig3B	13	8179	9069	891	1	rbgA	ribosomal biogenesis GTPase	K14540	COG1161	R	Predicted GTPases
88	SmI	SMIPMB4A_v3c4530	SMIPMB4A_v3Contig1N	17	14554	15888	1335	1	tlyC	hymolysin-related protein	K03699	COG1253	R	Hemolysins and related proteins containing CBS domains
41	SmI	SMIPMB4A_v3c3150	SMIPMB4A_v3Contig1J	28	39489	40838	1350	-1	trmE	tRNA modification GTPase TrmE	K03650	COG0486	R	Predicted GTPase
57	SmI	SMIPMB4A_v3c6370	SMIPMB4A_v3Contig3A	25	23461	24369	909	1	yabC	methyltransferase	K07056	COG0313	R	Predicted methyltransferases
172	SmI	SMIPMB4A_v3c1260	SMIPMB4A_v3Contig1D	14	17014	18633	1620	-1	yloV	dihydroxyacetone/glyceraldehyde kinase	K07030	COG1461	R	Predicted kinase related to dihydroxyacetone kinase
76	Mg	MG_103	NC_000908	103	130285	131127	843	1	NA	hypothetical protein	K09762	COG1481	S	Uncharacterized protein conserved in bacteria
130	Mg	MG_246	NC_000908	249	293938	294783	846	1	NA	serine/threonine protein phosphatase	K09769	COG1692	S	Uncharacterized protein conserved in bacteria
76	PaO	PAM_439	NC_005303	434	480602	481672	1071	1	NA	uncharacterized BCR	K09762	COG1481	S	Uncharacterized protein conserved in bacteria
130	PaO	PAM_273	NC_005303	272	315658	316119	462	1	NA	uncharacterized BCR	K09769	COG1692	S	Uncharacterized protein conserved in bacteria
76	SmI	SMIPMB4A_v3c5490	SMIPMB4A_v3Contig2A	17	15882	16817	936	-1	NA	hypothetical protein	K09762	COG1481	S	Uncharacterized protein conserved in bacteria
130	SmI	SMIPMB4A_v3c5760	SMIPMB4A_v3Contig2A	44	51100	51900	801	-1	ymdB	putative metallophosphatase	K09769	COG1692	S	Uncharacterized protein conserved in bacteria
185	Mg	MG_425	NC_000908	431	531669	533018	1350	1	deaD	DEAD-box ATP dependent DNA helicase	NA	NA	X	NA
23	Mg	MG_467	NC_000908	471	570055	570990	936	-1	NA	ABC transporter ATP-binding protein	NA	NA	X	NA
27	Mg	MG_071	NC_000908	71	91924	94548	2625	1	NA	ATPase P	K01552	NA	X	NA
88	Mg	MG_146	NC_000908	147	184875	186149	1275	1	NA	hypothetical protein	NA	NA	X	NA
64	Mg	MG_078	NC_000908	78	104320	105450	1131	1	oppC	peptide ABC transporter permease	K15582	NA	X	NA
65	Mg	MG_079	NC_000908	79	105452	106660	1209	1	oppD	peptide ABC transporter ATP-binding protein	K15583	NA	X	NA
66	Mg	MG_080	NC_000908	80	106660	109206	2547	1	oppF	peptide ABC transporter ATP-binding protein	K10823	NA	X	NA
158	Mg	MG_324	NC_000908	329	407729	408793	1065	-1	pepP	M24 family metallopeptidase	K01423	NA	X	NA
186	Mg	MG_430	NC_000908	436	536041	537564	1524	-1	pgm	phosphoglyceromutase	K15633	NA	X	NA
146	Mg	MG_278	NC_000908	282	338367	340529	2163	1	relA	GTP pyrophosphokinase	NA	NA	X	NA
65	PaO	PAM_025	NC_005303	25	32258	33295	1038	1	dppD	ABC-type dipeptide/oligopeptide transport system, ATPase component	K15583	NA	X	NA
29	PaO	PAM_079	NC_005303	79	103752	104231	480	1	glnQ	ABC-type polar amino acid transport system, ATPase component	NA	NA	X	NA
186	PaO	PAM_285	NC_005303	284	330452	331990	1539	1	gpmI	phosphoglyceromutase	K15633	NA	X	NA
27	PaO	PAM_186	NC_005303	186	221711	224467	2757	1	mgtA	cation transport ATPase	NA	NA	X	NA
64	PaO	PAM_023	NC_005303	23	29578	30684	1107	1	NA	hypothetical protein	NA	NA	X	NA
66	PaO	PAM_193	NC_005303	193	234071	234652	582	-1	NA	hypothetical protein	NA	NA	X	NA
184	PaO	PAM_637	NC_005303	632	722189	723913	1725	-1	NA	hypothetical protein	NA	NA	X	NA
185	PaO	PAM_714	NC_005303	709	806944	808602	1659	1	srmB	superfamily II DNA and RNA helicase	NA	NA	X	NA
63	PaO	PAM_763	NC_005303	427	471114	473126	2013	-1	uvrB	helicase subunit of the DNA excision repair	NA	NA	X	NA
184	SmI	SMIPMB4A_v3c6520	SMIPMB4A_v3Contig3A	38	40532	42199	1668	1	NA	metallo-beta-lactamase superfamily hydrolase	NA	NA	X	NA
64	SmI	SMIPMB4A_v3c9220	SMIPMB4A_v3Contig3E	56	77041	78030	990	1	oppC	oligopeptide ABC transporter permease	K15582	NA	X	NA
65	SmI	SMIPMB4A_v3c9230	SMIPMB4A_v3Contig3E	57	78060	79763	1704	1	oppD	oligopeptide ABC transporter ATP-binding protein	K15583	NA	X	NA
66	SmI	SMIPMB4A_v3c9240	SMIPMB4A_v3Contig3E	58	79765	81999	2235	1	oppF	oligopeptide ABC transporter ATP-binding protein	K10823	NA	X	NA
186	SmI	SMIPMB4A_v3c7540	SMIPMB4A_v3Contig3B	49	55166	56743	1578	1	pgm	phosphoglyceromutase	K15633	NA	X	NA
22	PaO	PAM_059	NC_005303	59	76501	78225	1725	1	mdlB	ABC-type multidrug/protein/lipid transport system, ATPase component	K06148	COG4988;COG4987;COG1132;COG2274	COV	ABC-type transport system involved in cytochrome bd biosynthesis, ATPase and permease components;ABC-type transport system involved in cytochrome bd biosynthesis, fused ATPase and permease components;ABC-type multidrug transport system, ATPase and permease components;ABC-type bacteriocin/lantibiotic exporters, contain an N-terminal double-glycine peptidase domain
82	Mg	MG_132	NC_000908	132	158581	159006	426	-1	NA	HIT domain-containing protein	K02503	COG0537	FGR	Diadenosine tetraphosphate (Ap4A) hydrolase and other HIT family hydrolases
82	PaO	PAM_630	NC_005303	626	714497	714958	462	-1	hit	diadenosine tetraphosphate hydrolase	K02503	COG0537	FGR	Diadenosine tetraphosphate (Ap4A) hydrolase and other HIT family hydrolases
82	SmI	SMIPMB4A_v3c2730	SMIPMB4A_v3Contig1I	18	17678	18094	417	1	hit	histidine triad protein	K02503	COG0537	FGR	Diadenosine tetraphosphate (Ap4A) hydrolase and other HIT family hydrolases
185	SmI	SMIPMB4A_v3c4790	SMIPMB4A_v3Contig1N	43	43120	44451	1332	1	deaD	DEAD-box ATP-dependent RNA helicase	K05592	COG0513	JKL	Superfamily II DNA and RNA helicases
146	PaO	PAM_126	NC_005303	126	148452	150842	2391	1	spoT	guanosine polyphosphate pyrophosphohydrolase/synthetase	K00951	COG0317	KT	Guanosine polyphosphate pyrophosphohydrolases/synthetases
146	SmI	SMIPMB4A_v3c5070	SMIPMB4A_v3Contig1N	68	74460	76709	2250	1	relA	GTP pyrophosphokinase	K00951	COG0317	KT	Guanosine polyphosphate pyrophosphohydrolases/synthetases
81	Mg	MG_122	NC_000908	123	149199	151328	2130	1	topA	DNA topoisomerase I	K03168	COG0550;COG0551;COG1754	LR	Topoisomerase IA;Zn-finger domain associated with topoisomerase type I;Uncharacterized C-terminal domain of topoisomerase IA
81	PaO	PAM_279	NC_005303	278	320143	322086	1944	1	topA	topoisomerase IA	K03168	COG0550;COG0551;COG1754	LR	Topoisomerase IA;Zn-finger domain associated with topoisomerase type I;Uncharacterized C-terminal domain of topoisomerase IA
81	SmI	SMIPMB4A_v3c6480	SMIPMB4A_v3Contig3A	34	36056	38050	1995	1	topA	DNA topoisomerase I	K03168	COG0550;COG0551;COG1754	LR	Topoisomerase IA;Zn-finger domain associated with topoisomerase type I;Uncharacterized C-terminal domain of topoisomerase IA
22	Mg	MG_014	NC_000908	14	15555	17426	1872	1	NA	ABC transporter ATP-binding protein/permease	K06147	COG1132;COG2274;COG5265	OV	ABC-type multidrug transport system, ATPase and permease components;ABC-type bacteriocin/lantibiotic exporters, contain an N-terminal double-glycine peptidase domain;ABC-type transport system involved in Fe-S cluster assembly, permease and ATPase components
22	Mg	MG_015	NC_000908	15	17473	19242	1770	1	NA	ABC transporter ATP-binding protein/permease	K06147	COG1132;COG2274;COG5265	OV	ABC-type multidrug transport system, ATPase and permease components;ABC-type bacteriocin/lantibiotic exporters, contain an N-terminal double-glycine peptidase domain;ABC-type transport system involved in Fe-S cluster assembly, permease and ATPase components
22	SmI	SMIPMB4A_v3c0910	SMIPMB4A_v3Contig1C	31	44057	45964	1908	-1	NA	ABC transporter ATP-binding protein	K06147	COG1132;COG2274;COG5265	OV	ABC-type multidrug transport system, ATPase and permease components;ABC-type bacteriocin/lantibiotic exporters, contain an N-terminal double-glycine peptidase domain;ABC-type transport system involved in Fe-S cluster assembly, permease and ATPase components
22	SmI	SMIPMB4A_v3c4550	SMIPMB4A_v3Contig1N	19	16607	18562	1956	1	NA	ABC transporter ATP-binding protein	K06147	COG1132;COG2274;COG5265	OV	ABC-type multidrug transport system, ATPase and permease components;ABC-type bacteriocin/lantibiotic exporters, contain an N-terminal double-glycine peptidase domain;ABC-type transport system involved in Fe-S cluster assembly, permease and ATPase components
23	Mg	MG_065	NC_000908	65	77685	79085	1401	1	NA	ABC transporter ATP-binding protein	K02003	COG1136;COG4181	QV	ABC-type antimicrobial peptide transport system, ATPase component;Predicted ABC-type transport system involved in lysophospholipase L1 biosynthesis, ATPase component
23	PaO	PAM_599	NC_005303	595	676146	677774	1629	1	phnL	ABC transporter, ATPase component	K02003	COG1136;COG4181	QV	ABC-type antimicrobial peptide transport system, ATPase component;Predicted ABC-type transport system involved in lysophospholipase L1 biosynthesis, ATPase component
23	PaO	PAM_096	NC_005303	96	121578	123077	1500	1	phnL	ABC-type transport system, involved in lipoprotein release, ATPase component	K02003	COG1136;COG4181	QV	ABC-type antimicrobial peptide transport system, ATPase component;Predicted ABC-type transport system involved in lysophospholipase L1 biosynthesis, ATPase component
23	SmI	SMIPMB4A_v3c3360	SMIPMB4A_v3Contig1J	49	67662	68603	942	1	NA	ABC transporter ATP-binding protein	K02003	COG1136;COG4181	QV	ABC-type antimicrobial peptide transport system, ATPase component;Predicted ABC-type transport system involved in lysophospholipase L1 biosynthesis, ATPase component

## Sheet: SmI+
Cluster_id	Genome_id	Locus_tag	Contig	Order	Start	End	Size	Strand	Gene	Description	KEGG	COG	COG_cat	COG_desc
1007	SmI	SMIPMB4A_v3c3370	SMIPMB4A_v3Contig1J	50	69068	70060	993	1	dusB	tRNA-dihydrouridine synthase B	K05540	COG0042	J	tRNA-dihydrouridine synthase
962	SmI	SMIPMB4A_v3c2490	SMIPMB4A_v3Contig1H	31	33732	34025	294	-1	gatC	glutamyl-tRNA(Gln) amidotransferase subunit C	K02435	COG0721	J	Asp-tRNAAsn/Glu-tRNAGln amidotransferase C subunit
376	SmI	SMIPMB4A_v3c6170	SMIPMB4A_v3Contig3A	4	5338	6651	1314	1	gid	tRNA (uracil-5-)-methyltransferase Gid	K04094	COG1206	J	NAD(FAD)-utilizing enzyme possibly involved in translation
376	SmI	SMIPMB4A_v3c8250	SMIPMB4A_v3Contig3C	32	37011	38345	1335	1	gid	tRNA (uracil-5-)-methyltransferase Gid	K04094	COG1206	J	NAD(FAD)-utilizing enzyme possibly involved in translation
1262	SmI	SMIPMB4A_v3c8190	SMIPMB4A_v3Contig3C	27	31061	31375	315	1	NA	hypothetical protein	K07584	COG2868	J	Predicted ribosomal protein
363	SmI	SMIPMB4A_v3c1820	SMIPMB4A_v3Contig1E	12	13064	13456	393	-1	NA	putative endoribonuclease	K07567	COG0251	J	Putative translation initiation inhibitor, yjgF family
377	SmI	SMIPMB4A_v3c6490	SMIPMB4A_v3Contig3A	35	38168	38491	324	1	NA	RNA-binding S1 domain-containing protein	K07571	COG1098	J	Predicted RNA binding protein (contains ribosomal protein S1 domain)
1017	SmI	SMIPMB4A_v3c3570	SMIPMB4A_v3Contig1J	70	90153	90692	540	1	NA	Sua5/YciO/YrdC/YwlC family protein	K07566	COG0009	J	Putative translation factor (SUA5)
1162	SmI	SMIPMB4A_v3c6080	SMIPMB4A_v3Contig2A	72	78472	79014	543	-1	NA	uncharacterized protein associated with RNAses G and E	K07586	COG3557	J	Uncharacterized domain/protein associated with RNAses G and E
1084	SmI	SMIPMB4A_v3c4650	SMIPMB4A_v3Contig1N	29	27288	27626	339	1	rbfA	ribosome-binding factor A	K02834	COG0858	J	Ribosome-binding factor A
858	SmI	SMIPMB4A_v3c0500	SMIPMB4A_v3Contig1B	14	12690	13628	939	-1	rluC	ribosomal large subunit pseudouridine synthase C	K06179	COG0564	J	Pseudouridylate synthases, 23S RNA-specific
1001	SmI	SMIPMB4A_v3c3190	SMIPMB4A_v3Contig1J	32	46396	46713	318	-1	rnpA	ribonuclease P (protein C5)	K03536	COG0594	J	RNase P protein component
992	SmI	SMIPMB4A_v3c2950	SMIPMB4A_v3Contig1J	8	14347	14712	366	-1	rplL	50S ribosomal protein L7/L12	K02935	COG0222	J	Ribosomal protein L7/L12
1192	SmI	SMIPMB4A_v3c6770	SMIPMB4A_v3Contig3A	63	62621	62941	321	1	rplX	50S ribosomal protein L24	K02895	COG0198	J	Ribosomal protein L24
904	SmI	SMIPMB4A_v3c1310	SMIPMB4A_v3Contig1D	18	20564	20761	198	1	rpmB	50S ribosomal protein L28	K02902	COG0227	J	Ribosomal protein L28
1013	SmI	SMIPMB4A_v3c3490	SMIPMB4A_v3Contig1J	62	82368	82673	306	1	rpmE	50S ribosomal protein L31	K02909	COG0254	J	Ribosomal protein L31
842	SmI	SMIPMB4A_v3c0260	SMIPMB4A_v3Contig1A	26	28059	28235	177	-1	rpmF	50S ribosomal protein L32	K02911	COG0333	J	Ribosomal protein L32
1167	SmI	SMIPMB4A_v3c6195	SMIPMB4A_v3Contig3A	7	8105	8254	150	1	rpmG	50s ribosomal protein L33	K02913	COG0267	J	Ribosomal protein L33
1002	SmI	SMIPMB4A_v3c3200	SMIPMB4A_v3Contig1J	33	46756	46890	135	-1	rpmH	50S ribosomal protein L34	K02914	COG0230	J	Ribosomal protein L34
1073	SmI	SMIPMB4A_v3c4460	SMIPMB4A_v3Contig1N	10	9294	9488	195	1	rpmI	50S ribosomal protein L35	K02916	COG0291	J	Ribosomal protein L35
1193	SmI	SMIPMB4A_v3c6875	SMIPMB4A_v3Contig3A	74	68507	68620	114	1	rpmJ	50S ribosomal protein L36	K02919	COG0257	J	Ribosomal protein L36
1010	SmI	SMIPMB4A_v3c3410	SMIPMB4A_v3Contig1J	54	73394	73843	450	1	rpsF	30S ribosomal protein S6	K02990	COG0360	J	Ribosomal protein S6
1090	SmI	SMIPMB4A_v3c4740	SMIPMB4A_v3Contig1N	38	37032	37298	267	1	rpsO	30S ribosomal protein S15	K02956	COG0184	J	Ribosomal protein S15P/S13E
1139	SmI	SMIPMB4A_v3c5640	SMIPMB4A_v3Contig2A	32	36916	37167	252	1	rpsT	30S ribosomal protein S20	K02968	COG0268	J	Ribosomal protein S20
1294	SmI	SMIPMB4A_v3c8750	SMIPMB4A_v3Contig3E	13	18277	18441	165	1	rpsU	30S ribosomal protein S21	K02970	COG0828	J	Ribosomal protein S21
1227	SmI	SMIPMB4A_v3c7620	SMIPMB4A_v3Contig3B	57	63979	65250	1272	1	rsmB	RNA-binding Sun protein	K03500	COG0144	J	tRNA and rRNA cytosine-C5-methylases
363	SmI	SMIPMB4A_v3c9180	SMIPMB4A_v3Contig3E	52	72875	73258	384	1	yabJ	endoribonuclease L-PSP	K07567	COG0251	J	Putative translation initiation inhibitor, yjgF family
1032	SmI	SMIPMB4A_v3c3870	SMIPMB4A_v3Contig1K	7	5201	6010	810	1	yqxC	rRNA methyltransferase	K06442	COG1189	J	Predicted rRNA methylase
1089	SmI	SMIPMB4A_v3c4710	SMIPMB4A_v3Contig1N	35	33673	34437	765	1	NA	putative transcriptional regulator	K03525	COG1521	K	Putative transcriptional regulator, homolog of Bvg accessory factor
1113	SmI	SMIPMB4A_v3c5160	SMIPMB4A_v3Contig1O	6	6054	6434	381	1	nusB	transcription antitermination protein NusB	K03625	COG0781	K	Transcription termination factor
1172	SmI	SMIPMB4A_v3c6270	SMIPMB4A_v3Contig3A	15	12772	13668	897	1	parB	site-specific DNA-binding protein	K03497	COG1475	K	Predicted transcriptional regulators
910	SmI	SMIPMB4A_v3c1480	SMIPMB4A_v3Contig1D	35	38796	39071	276	-1	ylxR	putative RNA-binding protein	K07742	COG2740	K	Predicted nucleic-acid-binding protein implicated in transcription termination
919	SmI	SMIPMB4A_v3c1630	SMIPMB4A_v3Contig1D	48	56144	56665	522	-1	adaB	O6-methylguanine-DNA methyltransferase	K00567	COG0350	L	Methylated DNA-protein cysteine methyltransferase
1127	SmI	SMIPMB4A_v3c5370	SMIPMB4A_v3Contig2A	5	3316	4563	1248	-1	dnaB	chromosome replication initiation and membrane attachment protein	K03346	COG3611	L	Replication initiation/membrane attachment protein
1126	SmI	SMIPMB4A_v3c5360	SMIPMB4A_v3Contig2A	4	2376	3287	912	-1	dnaI	primosomal protein DnaI	K11144	COG1484	L	DNA replication protein
1141	SmI	SMIPMB4A_v3c5660	SMIPMB4A_v3Contig2A	34	38765	39730	966	-1	holA	DNA polymerase III subunit delta	K02340	COG1466	L	DNA polymerase III, delta subunit
1004	SmI	SMIPMB4A_v3c3310	SMIPMB4A_v3Contig1J	44	61629	62465	837	1	holB	DNA polymerase III subunit delta'	K02341	COG0470	L	ATPase involved in DNA replication
885	SmI	SMIPMB4A_v3c0960	SMIPMB4A_v3Contig1C	36	49018	49302	285	-1	hupB	DNA-binding protein HU-beta	K03530	COG0776	L	Bacterial nucleoid DNA-binding protein
916	SmI	SMIPMB4A_v3c1590	SMIPMB4A_v3Contig1D	44	51647	52396	750	-1	NA	DNA methylase	K07319	COG0863	L	DNA modification methylase
1046	SmI	SMIPMB4A_v3c4080	SMIPMB4A_v3Contig1K	25	21406	22701	1296	-1	phrB	putative deoxyribodipyrimidine photolyase protein	K01669	COG0415	L	Deoxyribodipyrimidine photolyase
1307	SmI	SMIPMB4A_v3c8970	SMIPMB4A_v3Contig3E	34	45255	47417	2163	1	recD	exodeoxyribonuclease V subunit alpha	K03581	COG0507	L	ATP-dependent exoDNAse (exonuclease V), alpha subunit - helicase superfamily I member
1253	SmI	SMIPMB4A_v3c8010	SMIPMB4A_v3Contig3C	11	12761	13507	747	1	recO	DNA repair protein recO	K03584	COG1381	L	Recombinational DNA repair protein (RecF pathway)
1003	SmI	SMIPMB4A_v3c3290	SMIPMB4A_v3Contig1J	42	60393	60974	582	1	recR	recombination protein RecR	K06187	COG0353	L	Recombinational DNA repair protein (RecF pathway)
1204	SmI	SMIPMB4A_v3c7150	SMIPMB4A_v3Contig3B	14	9062	9685	624	1	rnhB	ribonuclease HII	K03470	COG0164	L	Ribonuclease HII
1104	SmI	SMIPMB4A_v3c5020	SMIPMB4A_v3Contig1N	63	68775	69338	564	1	ruvA	Holliday junction ATP-dependent DNA helicase RuvA	K03550	COG0632	L	Holliday junction resolvasome, DNA-binding subunit
1119	SmI	SMIPMB4A_v3c5270	SMIPMB4A_v3Contig1O	15	16625	17917	1293	1	xseA	exodeoxyribonuclease VII large subunit	K03601	COG1570	L	Exonuclease VII, large subunit
1131	SmI	SMIPMB4A_v3c5430	SMIPMB4A_v3Contig2A	11	10597	10896	300	-1	yazA	GIY-YIG nuclease superfamily protein	K07461	COG2827	L	Predicted endonuclease containing a URI domain
1346	SmI	SMIPMB4A_v3c9620	SMIPMB4A_v3Contig4A	5	6661	7875	1215	-1	ydiP	DNA-methyltransferase	K00558	COG0270	L	Site-specific DNA methylase
1288	SmI	SMIPMB4A_v3c8630	SMIPMB4A_v3Contig3E	3	4291	5526	1236	1	yrvN	recombination factor protein RarA	K07478	COG2256	L	ATPase related to the helicase subunit of the Holliday junction resolvase
1169	SmI	SMIPMB4A_v3c6220	SMIPMB4A_v3Contig3A	10	9431	10024	594	1	yxlJ	3-methyladenine DNA glycosylase	K03652	COG2094	L	3-methyladenine DNA glycosylase
841	SmI	SMIPMB4A_v3c0230	SMIPMB4A_v3Contig1A	23	25061	26407	1347	-1	ftsA	cell division protein FtsA	K03590	COG0849	D	Actin-like ATPase involved in cell division
1185	SmI	SMIPMB4A_v3c6530	SMIPMB4A_v3Contig3A	39	42301	45267	2967	1	ftsK	DNA translocase	K03466	COG1674	D	DNA segregation ATPase FtsK/SpoIIIE and related proteins
26	SmI	SMIPMB4A_v3c8620	SMIPMB4A_v3Contig3E	2	3069	4109	1041	1	mreB1	cell shape determining protein MreB	K03569	COG1077	D	Actin-like ATPase involved in cell morphogenesis
26	SmI	SMIPMB4A_v3c3090	SMIPMB4A_v3Contig1J	22	33135	34184	1050	1	mreB2	cell shape determining protein MreB	K03569	COG1077	D	Actin-like ATPase involved in cell morphogenesis
26	SmI	SMIPMB4A_v3c3100	SMIPMB4A_v3Contig1J	23	34444	35502	1059	1	mreB3	cell shape determining protein MreB	K03569	COG1077	D	Actin-like ATPase involved in cell morphogenesis
26	SmI	SMIPMB4A_v3c3120	SMIPMB4A_v3Contig1J	25	36483	37526	1044	1	mreB4	cell shape determining protein MreB	K03569	COG1077	D	Actin-like ATPase involved in cell morphogenesis
26	SmI	SMIPMB4A_v3c3130	SMIPMB4A_v3Contig1J	26	37580	38638	1059	1	mreB5	cell shape determining protein MreB	K03569	COG1077	D	Actin-like ATPase involved in cell morphogenesis
861	SmI	SMIPMB4A_v3c0560	SMIPMB4A_v3Contig1B	17	18700	20562	1863	-1	hsdR1	type I site-specific restriction-modification system, R (restriction) subunit	K01153	COG0610	V	Type I site-specific restriction-modification system, R (restriction) subunit and related helicases
214	SmI	SMIPMB4A_v3c5170	SMIPMB4A_v3Contig1O	7	6578	8182	1605	1	NA	ABC transporter ATP-binding protein	K09687	COG1131	V	ABC-type multidrug transport system, ATPase component
1080	SmI	SMIPMB4A_v3c4580	SMIPMB4A_v3Contig1N	22	21926	23485	1560	1	NA	bacteriocin ABC transporter	K02021	COG1132;COG2274	V	ABC-type multidrug transport system, ATPase and permease components;ABC-type bacteriocin/lantibiotic exporters, contain an N-terminal double-glycine peptidase domain
1252	SmI	SMIPMB4A_v3c7980	SMIPMB4A_v3Contig3C	8	6071	7420	1350	1	rseP	inner membrane zinc metalloprotease	K11749	COG0750	M	Predicted membrane-associated Zn-dependent proteases 1
1281	SmI	SMIPMB4A_v3c8540	SMIPMB4A_v3Contig3D	11	11006	13171	2166	1	NA	conjugation protein	K03205	COG3505	U	Type IV secretory pathway, VirD4 components
1149	SmI	SMIPMB4A_v3c5830	SMIPMB4A_v3Contig2A	51	57868	58164	297	-1	secG	preprotein translocase subunit SecG	K03075	COG1314	U	Preprotein translocase subunit SecG
1115	SmI	SMIPMB4A_v3c5210	SMIPMB4A_v3Contig1O	10	10696	10971	276	1	groES	putative chaperonin GroES	K04078	COG0234	O	Co-chaperonin GroES (HSP10)
1006	SmI	SMIPMB4A_v3c3350	SMIPMB4A_v3Contig1J	48	66683	67546	864	1	hslO	heat shock protein 33	K04083	COG1281	O	Disulfide bond chaperones of the HSP33 family
974	SmI	SMIPMB4A_v3c2660	SMIPMB4A_v3Contig1I	11	8682	10094	1413	-1	sufB	FeS assembly protein SufB	K09014	COG0719	O	ABC-type transport system involved in Fe-S cluster assembly, permease component
976	SmI	SMIPMB4A_v3c2700	SMIPMB4A_v3Contig1I	15	12636	13451	816	-1	sufC	FeS assembly ATPase SufC	K09013	COG0396	O	ABC-type transport system involved in Fe-S cluster assembly, ATPase component
975	SmI	SMIPMB4A_v3c2690	SMIPMB4A_v3Contig1I	14	11803	12633	831	-1	sufD	FeS assembly protein SufD	K09015	COG0719	O	ABC-type transport system involved in Fe-S cluster assembly, permease component
367	SmI	SMIPMB4A_v3c2740	SMIPMB4A_v3Contig1I	19	18124	19230	1107	-1	tpx	thiol peroxidase	K11065	COG2077	O	Peroxiredoxin
367	SmI	SMIPMB4A_v3c3880	SMIPMB4A_v3Contig1K	8	6062	6568	507	1	tpx	thiol peroxidase	K11065	COG2077	O	Peroxiredoxin
856	SmI	SMIPMB4A_v3c0480	SMIPMB4A_v3Contig1B	12	9792	10778	987	1	ycgT	thioredoxin reductase	K00384	COG0492	O	Thioredoxin reductase
1266	SmI	SMIPMB4A_v3c8280	SMIPMB4A_v3Contig3C	35	40269	40724	456	1	ygaF	bacterioferritin comigratory protein	K03564	COG1225	O	Peroxiredoxin
1152	SmI	SMIPMB4A_v3c5910	SMIPMB4A_v3Contig2A	59	64226	64771	546	-1	atpH	F0F1 ATP synthase subunit delta	K02113	COG0712	C	F0F1-type ATP synthase, delta subunit (mitochondrial oligomycin sensitivity protein)
1264	SmI	SMIPMB4A_v3c8260	SMIPMB4A_v3Contig3C	33	38406	39824	1419	1	gapN	glyceraldehyde-3-phosphate dehydrogenase	K00131	COG1012	C	NAD-dependent aldehyde dehydrogenases
1160	SmI	SMIPMB4A_v3c6030	SMIPMB4A_v3Contig2A	70	75489	75785	297	-1	celA	PTS system cellobiose-specific component IIB	K02760	COG1440	G	Phosphotransferase system cellobiose-specific component IIB
1159	SmI	SMIPMB4A_v3c6020	SMIPMB4A_v3Contig2A	69	73350	75443	2094	-1	celB	PTS system cellobiose-specific component IIC	K02761	COG1455	G	Phosphotransferase system cellobiose-specific component IIC
1155	SmI	SMIPMB4A_v3c5970	SMIPMB4A_v3Contig2A	65	69167	69499	333	-1	celC	PTS system lactose/cellobiose-specific IIA component	K02759	COG1447	G	Phosphotransferase system cellobiose-specific component IIA
1339	SmI	SMIPMB4A_v3c9520	SMIPMB4A_v3Contig3F	6	7603	8370	768	-1	chiA	chitinase	K01183	COG3325	G	Chitinase
964	SmI	SMIPMB4A_v3c2520	SMIPMB4A_v3Contig1H	34	37783	38265	483	-1	crr	PTS system glucose-specific IIA component	K02777	COG2190	G	Phosphotransferase system IIA components
364	SmI	SMIPMB4A_v3c3770	SMIPMB4A_v3Contig1J	90	119217	121373	2157	1	fruA	PTS system fructose-specific IIABC component	K02769	COG1445	G	Phosphotransferase system fructose-specific component IIB
1156	SmI	SMIPMB4A_v3c5980	SMIPMB4A_v3Contig2A	66	69518	70471	954	-1	glk	glucokinase	K00845	COG0837	G	Glucokinase
938	SmI	SMIPMB4A_v3c2020	SMIPMB4A_v3Contig1E	31	39327	40313	987	-1	glpX	fructose 1,6-bisphosphatase II	K02446	COG1494	G	Fructose-1,6-bisphosphatase/sedoheptulose 1,7-bisphosphatase and related proteins
1309	SmI	SMIPMB4A_v3c9030	SMIPMB4A_v3Contig3E	40	55954	56565	612	1	kdgA	2-keto-3-deoxygluconate-6-phosphate aldolase	K01625	COG0800	G	2-keto-3-deoxy-6-phosphogluconate aldolase
1024	SmI	SMIPMB4A_v3c3760	SMIPMB4A_v3Contig1J	89	118120	119028	909	1	manA	mannose-6-phosphate isomerase	K01809	COG1482	G	Phosphomannose isomerase
356	SmI	SMIPMB4A_v3c0830	SMIPMB4A_v3Contig1C	25	32216	33940	1725	-1	murP	PTS system N-acetylmuramic acid-specific EIIBC component	K02810	COG1263	G	Phosphotransferase system IIC components, glucose/maltose/N-acetylglucosamine-specific
912	SmI	SMIPMB4A_v3c1540	SMIPMB4A_v3Contig1D	39	45512	47428	1917	-1	NA	PTS system IIBC component	K02779	COG1263	G	Phosphotransferase system IIC components, glucose/maltose/N-acetylglucosamine-specific
900	SmI	SMIPMB4A_v3c1240	SMIPMB4A_v3Contig1D	12	13962	15125	1164	-1	nagA	N-acetylglucosamine-6-phosphate deacetylase	K01443	COG1820	G	N-acetylglucosamine-6-phosphate deacetylase
899	SmI	SMIPMB4A_v3c1230	SMIPMB4A_v3Contig1D	11	13172	13918	747	-1	nagB	glucosamine-6-phosphate deaminase	K02564	COG0363	G	6-phosphogluconolactonase/Glucosamine-6-phosphate isomerase/deaminase
1036	SmI	SMIPMB4A_v3c3920	SMIPMB4A_v3Contig1K	12	8515	10344	1830	1	nagE	PTS system N-acetylglucosamine-specific transporter IIBC component	K02804	COG1263	G	Phosphotransferase system IIC components, glucose/maltose/N-acetylglucosamine-specific
359	SmI	SMIPMB4A_v3c1330	SMIPMB4A_v3Contig1D	20	21588	22268	681	-1	rpe	ribulose-phosphate 3-epimerase	K01783	COG0036	G	Pentose-5-phosphate-3-epimerase
359	SmI	SMIPMB4A_v3c4160	SMIPMB4A_v3Contig1L	3	3653	4321	669	-1	rpe	ribulose-phosphate 3-epimerase	K01783	COG0036	G	Pentose-5-phosphate-3-epimerase
1237	SmI	SMIPMB4A_v3c7790	SMIPMB4A_v3Contig3B	74	82007	83656	1650	1	treA	trehalose-6-phosphate hydrolase	K01226	COG0366	G	Glycosidases
356	SmI	SMIPMB4A_v3c7780	SMIPMB4A_v3Contig3B	73	80410	81978	1569	1	treB	PTS system trehalose-specific enzyme IIB component	K02818	COG1264	G	Phosphotransferase system IIB components
829	SmI	SMIPMB4A_v3c0010	SMIPMB4A_v3Contig1A	1	1242	2354	1113	-1	aguA	agmatine deiminase	K10536	COG2957	E	Peptidylarginine deiminase and related enzymes
1179	SmI	SMIPMB4A_v3c6400	SMIPMB4A_v3Contig3A	28	26408	27607	1200	1	arcA	arginine deiminase	K01478	COG2235	E	Arginine deiminase
1180	SmI	SMIPMB4A_v3c6410	SMIPMB4A_v3Contig3A	29	27647	28651	1005	1	arcB	ornithine carbamoyltransferase	K00611	COG0078	E	Ornithine carbamoyltransferase
1182	SmI	SMIPMB4A_v3c6430	SMIPMB4A_v3Contig3A	31	30227	31159	933	1	arcC	carbamate kinase	K00926	COG0549	E	Carbamate kinase
1008	SmI	SMIPMB4A_v3c3390	SMIPMB4A_v3Contig1J	52	71589	72593	1005	1	asnA	asparagine synthetase AsnA	K01914	COG2502	E	Asparagine synthetase A
929	SmI	SMIPMB4A_v3c1830	SMIPMB4A_v3Contig1E	13	13462	14658	1197	-1	patB	aminotransferase	K14155	COG1168	E	Bifunctional PLP-dependent enzyme with beta-cystathionase and maltose regulon repressor activities
835	SmI	SMIPMB4A_v3c0140	SMIPMB4A_v3Contig1A	14	15828	16328	501	-1	comEB	deoxycytidylate deaminase	K01493	COG2131	F	Deoxycytidylate deaminase
1085	SmI	SMIPMB4A_v3c4670	SMIPMB4A_v3Contig1N	31	28802	30409	1608	1	fhs	formate--tetrahydrofolate ligase	K01938	COG2759	F	Formyltetrahydrofolate synthetase
1206	SmI	SMIPMB4A_v3c7190	SMIPMB4A_v3Contig3B	16	11433	12971	1539	1	guaA	GMP synthase	K01951	COG0518;COG0519	F	GMP synthase - Glutamine amidotransferase domain;GMP synthase, PP-ATPase domain/subunit
369	SmI	SMIPMB4A_v3c8760	SMIPMB4A_v3Contig3E	14	18470	19432	963	-1	guaC	guanosine 5'-monophosphate oxidoreductase	K00364	COG0516	F	IMP dehydrogenase/GMP reductase
1205	SmI	SMIPMB4A_v3c7180	SMIPMB4A_v3Contig3B	15	10908	11432	525	1	hpt	hypoxanthine phosphoribosyltransferase	K00760	COG0634	F	Hypoxanthine-guanine phosphoribosyltransferase
1354	SmI	SMIPMB4A_v3c9790	SMIPMB4A_v3Contig4B	13	16077	16757	681	-1	mtn	5'-methylthioadenosine/S-adenosylhomocysteine nucleosidase	K01243	COG0775	F	Nucleoside phosphorylase
873	SmI	SMIPMB4A_v3c0770	SMIPMB4A_v3Contig1C	19	19349	21883	2535	-1	nrdA	ribonucleotide-diphosphate reductase subunit alpha	K00525	COG0209	F	Ribonucleotide reductase, alpha subunit
1175	SmI	SMIPMB4A_v3c6340	SMIPMB4A_v3Contig3A	22	20292	21593	1302	1	purA	adenylosuccinate synthetase	K01939	COG0104	F	Adenylosuccinate synthase
1176	SmI	SMIPMB4A_v3c6350	SMIPMB4A_v3Contig3A	23	21593	22885	1293	1	purB	adenylosuccinate lyase	K01756	COG0015	F	Adenylosuccinate lyase
1066	SmI	SMIPMB4A_v3c4370	SMIPMB4A_v3Contig1N	1	121	1383	1263	1	pyrC	dihydroorotase	K01465	COG0044;COG0418	F	Dihydroorotase and related cyclic amidohydrolases;Dihydroorotase
1068	SmI	SMIPMB4A_v3c4390	SMIPMB4A_v3Contig1N	3	2174	3091	918	1	pyrD	dihydroorotate dehydrogenase 1B	K00226	COG0167	F	Dihydroorotate dehydrogenase
1070	SmI	SMIPMB4A_v3c4410	SMIPMB4A_v3Contig1N	5	3787	4398	612	1	pyrE	orotate phosphoribosyltransferase	K00762	COG0461	F	Orotate phosphoribosyltransferase
1069	SmI	SMIPMB4A_v3c4400	SMIPMB4A_v3Contig1N	4	3094	3777	684	1	pyrF	orotidine-5'-phosphate decarboxylase	K01591	COG0284	F	Orotidine-5'-phosphate decarboxylase
1207	SmI	SMIPMB4A_v3c7210	SMIPMB4A_v3Contig3B	17	13228	14676	1449	1	pyrP	uracil permease	K02824	COG2233	F	Xanthine/uracil permeases
941	SmI	SMIPMB4A_v3c2110	SMIPMB4A_v3Contig1F	7	8804	9343	540	1	btuR	cobalamin adenosyltransferase	K00798	COG2109	H	ATP:corrinoid adenosyltransferase
1184	SmI	SMIPMB4A_v3c6510	SMIPMB4A_v3Contig3A	37	39861	40283	423	-1	coaD	phosphopantetheine adenylyltransferase	K00954	COG0669	H	Phosphopantetheine adenylyltransferase
1088	SmI	SMIPMB4A_v3c4700	SMIPMB4A_v3Contig1N	34	32507	33673	1167	1	dfp	pantothenate metabolism flavoprotein	K13038	COG0452	H	Phosphopantothenoylcysteine synthetase/decarboxylase
1230	SmI	SMIPMB4A_v3c7680	SMIPMB4A_v3Contig3B	63	72560	73639	1080	1	hemN	coproporphyrinogen III oxidase	K02495	COG0635	H	Coproporphyrinogen III oxidase and related Fe-S oxidoreductases
890	SmI	SMIPMB4A_v3c1060	SMIPMB4A_v3Contig1C	44	56134	56709	576	-1	NA	dephospho-CoA kinase	K00859	COG0237	H	Dephospho-CoA kinase
954	SmI	SMIPMB4A_v3c2330	SMIPMB4A_v3Contig1H	15	16794	17816	1023	-1	pncB	nicotinate phosphoribosyltransferase	K00763	COG1488	H	Nicotinic acid phosphoribosyltransferase
973	SmI	SMIPMB4A_v3c2650	SMIPMB4A_v3Contig1I	10	8131	8682	552	-1	yqgN	5-formyltetrahydrofolate cyclo-ligase	K01934	COG0212	H	5-formyltetrahydrofolate cyclo-ligase
1027	SmI	SMIPMB4A_v3c3800	SMIPMB4A_v3Contig1K	1	252	854	603	1	acpD	azoreductase	K01118	COG1182	I	Acyl carrier protein phosphodiesterase
834	SmI	SMIPMB4A_v3c0110	SMIPMB4A_v3Contig1A	11	13149	13490	342	-1	acpS	holo-[acyl-carrier-protein] synthase	K00997	COG0736	I	Phosphopantetheinyl transferase (holo-ACP synthase)
961	SmI	SMIPMB4A_v3c2440	SMIPMB4A_v3Contig1H	26	26600	28138	1539	-1	cls	cardiolipin synthetase	K06131	COG1502	I	Phosphatidylserine/phosphatidylglycerophosphate/cardiolipin synthases and related enzymes
1251	SmI	SMIPMB4A_v3c7970	SMIPMB4A_v3Contig3C	7	4886	6031	1146	1	dxr	1-deoxy-D-xylulose 5-phosphate reductoisomerase	K00099	COG0743	I	1-deoxy-D-xylulose 5-phosphate reductoisomerase
1009	SmI	SMIPMB4A_v3c3400	SMIPMB4A_v3Contig1J	53	72594	73280	687	1	ispD	2-C-methyl-D-erythritol 4-phosphate cytidylyltransferase	K00991	COG1211	I	4-diphosphocytidyl-2-methyl-D-erithritol synthase
1173	SmI	SMIPMB4A_v3c6290	SMIPMB4A_v3Contig3A	17	14803	15261	459	1	ispF	2-C-methyl-D-erythritol 2,4-cyclodiphosphate synthase	K01770	COG0245	I	2C-methyl-D-erythritol 2,4-cyclodiphosphate synthase
1332	SmI	SMIPMB4A_v3c9410	SMIPMB4A_v3Contig3E	75	97423	98505	1083	-1	ispG	4-hydroxy-3-methylbut-2-en-1-yl diphosphate synthase	K03526	COG0821	I	Enzyme involved in the deoxyxylulose pathway of isoprenoid biosynthesis
1250	SmI	SMIPMB4A_v3c7950	SMIPMB4A_v3Contig3C	5	3106	3813	708	1	uppS	undecaprenyl pyrophosphate synthase	K00806	COG0020	I	Undecaprenyl pyrophosphate synthase
896	SmI	SMIPMB4A_v3c1160	SMIPMB4A_v3Contig1D	4	3822	4475	654	-1	cutC	copper homeostasis protein	K06201	COG3142	P	Uncharacterized protein involved in copper resistance
1118	SmI	SMIPMB4A_v3c5260	SMIPMB4A_v3Contig1O	14	15646	16509	864	1	focA	formate/nitrite transporter	K06212	COG2116	P	Formate/nitrite family of transporters
956	SmI	SMIPMB4A_v3c2380	SMIPMB4A_v3Contig1H	20	21833	22318	486	-1	fur	Fur family transcriptional regulator	K03711	COG0735	P	Fe2+/Zn2+ uptake regulation proteins
1209	SmI	SMIPMB4A_v3c7260	SMIPMB4A_v3Contig3B	22	22136	22795	660	1	phoU	phosphate transport system regulator PhoU	K02039	COG0704	P	Phosphate uptake regulator
997	SmI	SMIPMB4A_v3c3020	SMIPMB4A_v3Contig1J	15	25212	25937	726	-1	alsD	alpha-acetolactate decarboxylase	K01575	COG3527	Q	Alpha-acetolactate decarboxylase
1171	SmI	SMIPMB4A_v3c6240	SMIPMB4A_v3Contig3A	12	10657	11160	504	-1	pncA	pyrazinamidase/nicotinamidase	K08281	COG1335	Q	Amidases related to nicotinamidase
1225	SmI	SMIPMB4A_v3c7560	SMIPMB4A_v3Contig3B	51	57921	59321	1401	-1	alaS	alanyl-tRNA synthetase	K07050	COG2872	R	Predicted metal-dependent hydrolases related to alanyl-tRNA synthetase HxxxH domain
215	SmI	SMIPMB4A_v3c5730	SMIPMB4A_v3Contig2A	41	47861	48682	822	-1	had	HAD superfamily hydrolase	K07024	COG0561	R	Predicted hydrolases of the HAD superfamily
876	SmI	SMIPMB4A_v3c0820	SMIPMB4A_v3Contig1C	24	31283	32188	906	-1	murQ	N-acetylmuramic acid 6-phosphate etherase	K07106	COG2103	R	Predicted sugar phosphate isomerase
1224	SmI	SMIPMB4A_v3c7550	SMIPMB4A_v3Contig3B	50	56872	57831	960	1	NA	CAAX amino terminal membrane bound protease	K07052	COG1266	R	Predicted metal-dependent membrane protease
375	SmI	SMIPMB4A_v3c5840	SMIPMB4A_v3Contig2A	52	58247	59098	852	-1	NA	Cof-like hydrolase	K07024	COG0561	R	Predicted hydrolases of the HAD superfamily
948	SmI	SMIPMB4A_v3c2250	SMIPMB4A_v3Contig1H	7	8699	9820	1122	-1	NA	DNA internalization-related competence protein ComEC/Rec2	K02238	COG0658;COG2333	R	Predicted membrane metal-binding protein;Predicted hydrolase (metallo-beta-lactamase superfamily)
1142	SmI	SMIPMB4A_v3c5670	SMIPMB4A_v3Contig2A	35	39809	41881	2073	-1	NA	DNA uptake protein	K02238	COG0658;COG2333	R	Predicted membrane metal-binding protein;Predicted hydrolase (metallo-beta-lactamase superfamily)
215	SmI	SMIPMB4A_v3c7530	SMIPMB4A_v3Contig3B	48	54309	55121	813	1	NA	HAD family hydrolase	K07024	COG0561	R	Predicted hydrolases of the HAD superfamily
1057	SmI	SMIPMB4A_v3c4270	SMIPMB4A_v3Contig1M	9	8667	9560	894	-1	NA	HAD family hydrolase	K07024	COG0561	R	Predicted hydrolases of the HAD superfamily
215	SmI	SMIPMB4A_v3c1750	SMIPMB4A_v3Contig1E	6	5265	6074	810	-1	NA	HAD superfamily hydrolase	K07024	COG0561	R	Predicted hydrolases of the HAD superfamily
967	SmI	SMIPMB4A_v3c2570	SMIPMB4A_v3Contig1I	2	1236	2447	1212	-1	NA	malate permease	K07088	COG0679	R	Predicted permeases
1011	SmI	SMIPMB4A_v3c3460	SMIPMB4A_v3Contig1J	59	78655	80196	1542	1	NA	proton/glutamate symporter	K06956	COG1823	R	Predicted Na+/dicarboxylate symporter
855	SmI	SMIPMB4A_v3c0470	SMIPMB4A_v3Contig1B	11	9217	9678	462	-1	NA	putative ATPase	K06925	COG0802	R	Predicted ATPase or kinase
1041	SmI	SMIPMB4A_v3c4030	SMIPMB4A_v3Contig1K	20	16903	17505	603	-1	NA	putative NADH-flavin reductase	K07118	COG2910	R	Putative NADH-flavin reductase
955	SmI	SMIPMB4A_v3c2340	SMIPMB4A_v3Contig1H	16	17803	18432	630	-1	NA	putative tRNA-binding protein	K06878	COG0073	R	EMAP domain
371	SmI	SMIPMB4A_v3c3970	SMIPMB4A_v3Contig1K	16	13315	14115	801	-1	NA	short-chain dehydrogenase/reductase SDR	K07124	COG0300	R	Short-chain dehydrogenases of various substrate specificities
371	SmI	SMIPMB4A_v3c4750	SMIPMB4A_v3Contig1N	39	37543	38316	774	1	NA	short-chain dehydrogenase/reductase SDR	K07124	COG0300	R	Short-chain dehydrogenases of various substrate specificities
1218	SmI	SMIPMB4A_v3c7440	SMIPMB4A_v3Contig3B	39	45429	46970	1542	1	NA	two-component regulator system yien regulator component protein	K03924	COG0714	R	MoxR-like ATPases
845	SmI	SMIPMB4A_v3c0340	SMIPMB4A_v3Contig1A	32	38464	39153	690	-1	NA	zinc metalloprotease	K07043	COG1451	R	Predicted metal-dependent hydrolase
1012	SmI	SMIPMB4A_v3c3470	SMIPMB4A_v3Contig1J	60	80271	81611	1341	1	nox	NADH oxidase	K00359	COG0446	R	Uncharacterized NAD(FAD)-dependent dehydrogenases
926	SmI	SMIPMB4A_v3c1790	SMIPMB4A_v3Contig1E	9	10062	11297	1236	-1	pbuG	xanthine/uracil permease	K06901	COG2252	R	Permeases
1298	SmI	SMIPMB4A_v3c8800	SMIPMB4A_v3Contig3E	18	22909	23523	615	1	rdgB	dITP/XTP pyrophosphatase	K02428	COG1694	R	Predicted pyrophosphatase
1254	SmI	SMIPMB4A_v3c8050	SMIPMB4A_v3Contig3C	15	18180	18842	663	1	trmK	tRNA: m1A22 methyltransferase	K06967	COG2384	R	Predicted SAM-dependent methyltransferase
360	SmI	SMIPMB4A_v3c8220	SMIPMB4A_v3Contig3C	30	32322	33893	1572	1	yhdH	sodium-dependent transporter	K03308	COG0733	R	Na+-dependent transporters of the SNF family
933	SmI	SMIPMB4A_v3c1960	SMIPMB4A_v3Contig1E	26	32824	33687	864	1	yitU	phosphatase	K07024	COG0561	R	Predicted hydrolases of the HAD superfamily
906	SmI	SMIPMB4A_v3c1370	SMIPMB4A_v3Contig1D	24	25028	26065	1038	-1	yloN	ribosomal RNA large subunit methyltransferase N	K06941	COG0820	R	Predicted Fe-S-cluster redox enzyme
1059	SmI	SMIPMB4A_v3c4290	SMIPMB4A_v3Contig1M	11	10667	11263	597	-1	yqeG	putative phosphatase HAD-superfamily/subfamily IIIa protein	K07015	COG2179	R	Predicted hydrolase of the HAD superfamily
1058	SmI	SMIPMB4A_v3c4280	SMIPMB4A_v3Contig1M	10	9604	10680	1077	-1	yqeH	GTP-binding protein YqeH	K06948	COG1161	R	Predicted GTPases
937	SmI	SMIPMB4A_v3c2010	SMIPMB4A_v3Contig1E	30	38516	39307	792	-1	ytbE	aldo/keto reductase	K06221	COG0656	R	Aldo/keto reductases, related to diketogulonate reductase
1022	SmI	SMIPMB4A_v3c3730	SMIPMB4A_v3Contig1J	86	115834	116448	615	1	NA	LemA family protein	K03744	COG1704	S	Uncharacterized conserved protein
1154	SmI	SMIPMB4A_v3c5960	SMIPMB4A_v3Contig2A	64	68052	69161	1110	-1	NA	outer surface protein	K09963	COG3589	S	Uncharacterized conserved protein
34	SmI	SMIPMB4A_v3c3440	SMIPMB4A_v3Contig1J	57	74640	76673	2034	1	NA	putative ABC transporter	K01421	COG1511	S	Predicted membrane protein
34	SmI	SMIPMB4A_v3c5580	SMIPMB4A_v3Contig2A	26	29600	32698	3099	-1	NA	putative ABC transporter	K01421	COG1511	S	Predicted membrane protein
911	SmI	SMIPMB4A_v3c1500	SMIPMB4A_v3Contig1D	37	40526	41008	483	-1	rimP	ribosome maturation factor RimP	K09748	COG0779	S	Uncharacterized protein conserved in bacteria
889	SmI	SMIPMB4A_v3c1050	SMIPMB4A_v3Contig1C	43	55415	56134	720	-1	rsmE	16S ribosomal RNA methyltransferase RsmE	K09761	COG1385	S	Uncharacterized protein conserved in bacteria
1273	SmI	SMIPMB4A_v3c8400	SMIPMB4A_v3Contig3C	47	52634	53395	762	1	scpA	segregation and condensation protein A	K05896	COG1354	S	Uncharacterized conserved protein
1050	SmI	SMIPMB4A_v3c4170	SMIPMB4A_v3Contig1L	4	4314	6185	1872	-1	ulaA	PTS system ascorbate-specific transporter IICB component	K03475	COG3037	S	Uncharacterized protein conserved in bacteria
1189	SmI	SMIPMB4A_v3c6630	SMIPMB4A_v3Contig3A	49	54800	55270	471	1	yydA	rRNA large subunit methyltransferase	K00783	COG1576	S	Uncharacterized conserved protein
1181	SmI	SMIPMB4A_v3c6420	SMIPMB4A_v3Contig3A	30	28685	30190	1506	1	arcD	arginine/ornithine antiporter	NA	NA	X	NA
1151	SmI	SMIPMB4A_v3c5870	SMIPMB4A_v3Contig2A	55	60087	60350	264	-1	atpC	F0F1 ATP synthase subunit epsilon	NA	NA	X	NA
1153	SmI	SMIPMB4A_v3c5930	SMIPMB4A_v3Contig2A	61	65350	65652	303	-1	atpE	F0F1 ATP synthase subunit C	NA	NA	X	NA
1158	SmI	SMIPMB4A_v3c6000	SMIPMB4A_v3Contig2A	68	71532	73016	1485	-1	bglC	aryl-phospho-beta-d-glucosidase	K01188	NA	X	NA
1196	SmI	SMIPMB4A_v3c6950	SMIPMB4A_v3Contig3A	82	72467	73441	975	1	cps	glycosyltransferase	NA	NA	X	NA
381	SmI	SMIPMB4A_v3c8430	SMIPMB4A_v3Contig3C	50	54708	55316	609	1	dck	deoxyadenosine/deoxycytidine kinase	NA	NA	X	NA
1328	SmI	SMIPMB4A_v3c9360	SMIPMB4A_v3Contig3E	70	91790	93328	1539	1	fib	fibril protein	NA	NA	X	NA
1236	SmI	SMIPMB4A_v3c7770	SMIPMB4A_v3Contig3B	72	79352	80341	990	1	lacI	LacI family transcriptional regulator	NA	NA	X	NA
1135	SmI	SMIPMB4A_v3c5530	SMIPMB4A_v3Contig2A	21	21634	22839	1206	-1	lgt	prolipoprotein diacylglyceryl transferase	NA	NA	X	NA
364	SmI	SMIPMB4A_v3c1840	SMIPMB4A_v3Contig1E	14	14672	16738	2067	-1	mngA	PTS system 2-O-a-mannosyl-D-glycerate specific transporter IIABC component	K11200	NA	X	NA
998	SmI	SMIPMB4A_v3c3060	SMIPMB4A_v3Contig1J	19	30891	31637	747	-1	NA	4-diphosphocytidyl-2-C-methyl-D-erythritol kinase	NA	NA	X	NA
214	SmI	SMIPMB4A_v3c9720	SMIPMB4A_v3Contig4B	6	5261	6061	801	-1	NA	ABC transporter ATP-binding protein	NA	NA	X	NA
1132	SmI	SMIPMB4A_v3c5440	SMIPMB4A_v3Contig2A	12	10903	12435	1533	-1	NA	ABC transporter ATP-binding protein	NA	NA	X	NA
368	SmI	SMIPMB4A_v3c9080	SMIPMB4A_v3Contig3E	45	60657	64748	4092	1	NA	ABC transporter permease	NA	NA	X	NA
1028	SmI	SMIPMB4A_v3c3820	SMIPMB4A_v3Contig1K	3	1873	2400	528	1	NA	acetyltransferase	K00680	NA	X	NA
934	SmI	SMIPMB4A_v3c1970	SMIPMB4A_v3Contig1E	27	33962	35383	1422	1	NA	adhesion-like transmembrane protein	NA	NA	X	NA
995	SmI	SMIPMB4A_v3c2990	SMIPMB4A_v3Contig1J	12	17375	18514	1140	-1	NA	adhesion-like transmembrane protein	NA	NA	X	NA
1301	SmI	SMIPMB4A_v3c8860	SMIPMB4A_v3Contig3E	23	32406	33638	1233	1	NA	adhesion-like transmembrane protein	NA	NA	X	NA
886	SmI	SMIPMB4A_v3c0990	SMIPMB4A_v3Contig1C	39	51567	52406	840	-1	NA	aldose 1-epimerase family protein	NA	NA	X	NA
366	SmI	SMIPMB4A_v3c5480	SMIPMB4A_v3Contig2A	16	14396	15814	1419	-1	NA	amino acid permease	NA	NA	X	NA
1258	SmI	SMIPMB4A_v3c8110	SMIPMB4A_v3Contig3C	19	22053	23435	1383	1	NA	ATP-dependent RNA helicase	NA	NA	X	NA
979	SmI	SMIPMB4A_v3c2750	SMIPMB4A_v3Contig1I	20	19234	21054	1821	-1	NA	ATPase AAA-2 domain-containing protein	NA	NA	X	NA
375	SmI	SMIPMB4A_v3c5860	SMIPMB4A_v3Contig2A	54	59266	59943	678	-1	NA	Cof-like hydrolase	NA	NA	X	NA
1102	SmI	SMIPMB4A_v3c4970	SMIPMB4A_v3Contig1N	60	60495	63104	2610	1	NA	DEAD/DEAH family helicase	NA	NA	X	NA
1082	SmI	SMIPMB4A_v3c4610	SMIPMB4A_v3Contig1N	25	24394	24822	429	1	NA	diacylglycerol kinase	NA	NA	X	NA
883	SmI	SMIPMB4A_v3c0930	SMIPMB4A_v3Contig1C	33	47555	47881	327	-1	NA	DivIVA domain-containing protein	NA	NA	X	NA
1174	SmI	SMIPMB4A_v3c6320	SMIPMB4A_v3Contig3A	20	17992	18543	552	1	NA	DNA directed RNA polymerase subunit delta	NA	NA	X	NA
1125	SmI	SMIPMB4A_v3c5350	SMIPMB4A_v3Contig2A	3	1921	2256	336	-1	NA	DNA-directed RNA polymerase subunit alpha	NA	NA	X	NA
1347	SmI	SMIPMB4A_v3c9640	SMIPMB4A_v3Contig4A	7	11372	12328	957	1	NA	DnaJ domain-containing protein	NA	NA	X	NA
1220	SmI	SMIPMB4A_v3c7460	SMIPMB4A_v3Contig3B	41	48546	49055	510	1	NA	dUTP diphosphatase	NA	NA	X	NA
1170	SmI	SMIPMB4A_v3c6230	SMIPMB4A_v3Contig3A	11	10034	10621	588	1	NA	endonuclease	NA	NA	X	NA
1051	SmI	SMIPMB4A_v3c4190	SMIPMB4A_v3Contig1M	1	703	1296	594	-1	NA	excinuclease	NA	NA	X	NA
870	SmI	SMIPMB4A_v3c0740	SMIPMB4A_v3Contig1C	16	16868	17530	663	-1	NA	HAD superfamily hydrolase	NA	NA	X	NA
1289	SmI	SMIPMB4A_v3c8640	SMIPMB4A_v3Contig3E	4	5610	5834	225	1	NA	heavy-metal transporting ATPase	NA	NA	X	NA
866	SmI	SMIPMB4A_v3c0680	SMIPMB4A_v3Contig1C	11	12178	12831	654	-1	NA	hydrolase	NA	NA	X	NA
15	SmI	SMIPMB4A_v3c1420	SMIPMB4A_v3Contig1D	29	30753	32285	1533	-1	NA	hypothetical protein	NA	NA	X	NA
15	SmI	SMIPMB4A_v3c1510	SMIPMB4A_v3Contig1D	38	41408	43015	1608	-1	NA	hypothetical protein	NA	NA	X	NA
15	SmI	SMIPMB4A_v3c2040	SMIPMB4A_v3Contig1F	1	331	876	546	1	NA	hypothetical protein	NA	NA	X	NA
15	SmI	SMIPMB4A_v3c4440	SMIPMB4A_v3Contig1N	8	6759	8312	1554	1	NA	hypothetical protein	NA	NA	X	NA
15	SmI	SMIPMB4A_v3c5180	SMIPMB4A_v3Contig1O	8	8265	9422	1158	-1	NA	hypothetical protein	NA	NA	X	NA
15	SmI	SMIPMB4A_v3c9060	SMIPMB4A_v3Contig3E	43	58137	59741	1605	1	NA	hypothetical protein	NA	NA	X	NA
15	SmI	SMIPMB4A_v3c9190	SMIPMB4A_v3Contig3E	53	73383	74960	1578	1	NA	hypothetical protein	NA	NA	X	NA
15	SmI	SMIPMB4A_v3c9770	SMIPMB4A_v3Contig4B	11	13457	15085	1629	-1	NA	hypothetical protein	NA	NA	X	NA
15	SmI	SMIPMB4A_v3c9850	SMIPMB4A_v3Contig4B	19	23739	25289	1551	-1	NA	hypothetical protein	NA	NA	X	NA
21	SmI	SMIPMB4A_v3c2070	SMIPMB4A_v3Contig1F	4	3868	5520	1653	-1	NA	hypothetical protein	NA	NA	X	NA
21	SmI	SMIPMB4A_v3c2100	SMIPMB4A_v3Contig1F	6	6913	8568	1656	-1	NA	hypothetical protein	NA	NA	X	NA
21	SmI	SMIPMB4A_v3c3650	SMIPMB4A_v3Contig1J	78	101584	103245	1662	1	NA	hypothetical protein	NA	NA	X	NA
21	SmI	SMIPMB4A_v3c4140	SMIPMB4A_v3Contig1L	1	327	1955	1629	-1	NA	hypothetical protein	NA	NA	X	NA
21	SmI	SMIPMB4A_v3c4760	SMIPMB4A_v3Contig1N	40	38522	40138	1617	1	NA	hypothetical protein	NA	NA	X	NA
21	SmI	SMIPMB4A_v3c8990	SMIPMB4A_v3Contig3E	36	49849	51399	1551	1	NA	hypothetical protein	NA	NA	X	NA
24	SmI	SMIPMB4A_v3c0130	SMIPMB4A_v3Contig1A	13	14501	15718	1218	-1	NA	hypothetical protein	NA	NA	X	NA
24	SmI	SMIPMB4A_v3c0660	SMIPMB4A_v3Contig1C	9	9896	11113	1218	-1	NA	hypothetical protein	NA	NA	X	NA
24	SmI	SMIPMB4A_v3c0970	SMIPMB4A_v3Contig1C	37	49521	50351	831	1	NA	hypothetical protein	NA	NA	X	NA
24	SmI	SMIPMB4A_v3c7070	SMIPMB4A_v3Contig3B	6	3998	4846	849	1	NA	hypothetical protein	NA	NA	X	NA
24	SmI	SMIPMB4A_v3c9780	SMIPMB4A_v3Contig4B	12	15195	16019	825	-1	NA	hypothetical protein	NA	NA	X	NA
25	SmI	SMIPMB4A_v3c0810	SMIPMB4A_v3Contig1C	23	29188	31038	1851	-1	NA	hypothetical protein	NA	NA	X	NA
25	SmI	SMIPMB4A_v3c1760	SMIPMB4A_v3Contig1E	7	6464	7891	1428	-1	NA	hypothetical protein	NA	NA	X	NA
25	SmI	SMIPMB4A_v3c9420	SMIPMB4A_v3Contig3E	76	99073	101271	2199	1	NA	hypothetical protein	NA	NA	X	NA
25	SmI	SMIPMB4A_v3c9570	SMIPMB4A_v3Contig3F	11	12730	14685	1956	-1	NA	hypothetical protein	NA	NA	X	NA
25	SmI	SMIPMB4A_v3c9630	SMIPMB4A_v3Contig4A	6	8226	10970	2745	-1	NA	hypothetical protein	NA	NA	X	NA
211	SmI	SMIPMB4A_v3c4630	SMIPMB4A_v3Contig1N	27	25238	26308	1071	1	NA	hypothetical protein	NA	NA	X	NA
212	SmI	SMIPMB4A_v3c0670	SMIPMB4A_v3Contig1C	10	11281	12111	831	1	NA	hypothetical protein	NA	NA	X	NA
212	SmI	SMIPMB4A_v3c8150	SMIPMB4A_v3Contig3C	23	28329	29444	1116	-1	NA	hypothetical protein	NA	NA	X	NA
212	SmI	SMIPMB4A_v3c8850	SMIPMB4A_v3Contig3E	22	30516	31325	810	-1	NA	hypothetical protein	NA	NA	X	NA
216	SmI	SMIPMB4A_v3c3160	SMIPMB4A_v3Contig1J	29	41245	44181	2937	-1	NA	hypothetical protein	NA	NA	X	NA
216	SmI	SMIPMB4A_v3c8610	SMIPMB4A_v3Contig3E	1	114	2996	2883	1	NA	hypothetical protein	NA	NA	X	NA
216	SmI	SMIPMB4A_v3c9600	SMIPMB4A_v3Contig4A	3	1652	4627	2976	-1	NA	hypothetical protein	NA	NA	X	NA
355	SmI	SMIPMB4A_v3c0790	SMIPMB4A_v3Contig1C	21	24827	27586	2760	-1	NA	hypothetical protein	NA	NA	X	NA
355	SmI	SMIPMB4A_v3c8690	SMIPMB4A_v3Contig3E	9	10768	13152	2385	1	NA	hypothetical protein	NA	NA	X	NA
357	SmI	SMIPMB4A_v3c0980	SMIPMB4A_v3Contig1C	38	50420	50977	558	-1	NA	hypothetical protein	NA	NA	X	NA
357	SmI	SMIPMB4A_v3c2060	SMIPMB4A_v3Contig1F	3	3153	3767	615	-1	NA	hypothetical protein	NA	NA	X	NA
358	SmI	SMIPMB4A_v3c1300	SMIPMB4A_v3Contig1D	17	19782	20405	624	1	NA	hypothetical protein	NA	NA	X	NA
358	SmI	SMIPMB4A_v3c3810	SMIPMB4A_v3Contig1K	2	1029	1565	537	1	NA	hypothetical protein	NA	NA	X	NA
365	SmI	SMIPMB4A_v3c2090	SMIPMB4A_v3Contig1F	5	5931	6830	900	-1	NA	hypothetical protein	NA	NA	X	NA
365	SmI	SMIPMB4A_v3c2120	SMIPMB4A_v3Contig1F	8	9501	9977	477	-1	NA	hypothetical protein	NA	NA	X	NA
370	SmI	SMIPMB4A_v3c3740	SMIPMB4A_v3Contig1J	87	116509	117522	1014	1	NA	hypothetical protein	NA	NA	X	NA
370	SmI	SMIPMB4A_v3c4950	SMIPMB4A_v3Contig1N	59	59287	60267	981	1	NA	hypothetical protein	NA	NA	X	NA
372	SmI	SMIPMB4A_v3c4150	SMIPMB4A_v3Contig1L	2	2085	3131	1047	-1	NA	hypothetical protein	NA	NA	X	NA
372	SmI	SMIPMB4A_v3c6440	SMIPMB4A_v3Contig3A	32	31489	33138	1650	1	NA	hypothetical protein	NA	NA	X	NA
373	SmI	SMIPMB4A_v3c4930	SMIPMB4A_v3Contig1N	57	56257	57846	1590	1	NA	hypothetical protein	NA	NA	X	NA
373	SmI	SMIPMB4A_v3c8930	SMIPMB4A_v3Contig3E	30	39543	41033	1491	1	NA	hypothetical protein	NA	NA	X	NA
374	SmI	SMIPMB4A_v3c5610	SMIPMB4A_v3Contig2A	29	34483	35976	1494	-1	NA	hypothetical protein	NA	NA	X	NA
374	SmI	SMIPMB4A_v3c7640	SMIPMB4A_v3Contig3B	59	67026	68540	1515	1	NA	hypothetical protein	NA	NA	X	NA
382	SmI	SMIPMB4A_v3c8660	SMIPMB4A_v3Contig3E	6	8066	8965	900	1	NA	hypothetical protein	NA	NA	X	NA
382	SmI	SMIPMB4A_v3c8670	SMIPMB4A_v3Contig3E	7	9643	10395	753	1	NA	hypothetical protein	NA	NA	X	NA
830	SmI	SMIPMB4A_v3c0020	SMIPMB4A_v3Contig1A	2	2506	2889	384	-1	NA	hypothetical protein	NA	NA	X	NA
833	SmI	SMIPMB4A_v3c0100	SMIPMB4A_v3Contig1A	10	12131	13057	927	-1	NA	hypothetical protein	NA	NA	X	NA
838	SmI	SMIPMB4A_v3c0190	SMIPMB4A_v3Contig1A	19	22200	22604	405	-1	NA	hypothetical protein	NA	NA	X	NA
839	SmI	SMIPMB4A_v3c0200	SMIPMB4A_v3Contig1A	20	22619	23368	750	-1	NA	hypothetical protein	NA	NA	X	NA
840	SmI	SMIPMB4A_v3c0210	SMIPMB4A_v3Contig1A	21	23361	23786	426	-1	NA	hypothetical protein	NA	NA	X	NA
843	SmI	SMIPMB4A_v3c0270	SMIPMB4A_v3Contig1A	27	28235	28753	519	-1	NA	hypothetical protein	NA	NA	X	NA
846	SmI	SMIPMB4A_v3c0350	SMIPMB4A_v3Contig1A	33	39187	40515	1329	-1	NA	hypothetical protein	NA	NA	X	NA
847	SmI	SMIPMB4A_v3c0360	SMIPMB4A_v3Contig1A	34	41365	42501	1137	-1	NA	hypothetical protein	NA	NA	X	NA
848	SmI	SMIPMB4A_v3c0370	SMIPMB4A_v3Contig1B	1	128	568	441	-1	NA	hypothetical protein	NA	NA	X	NA
849	SmI	SMIPMB4A_v3c0390	SMIPMB4A_v3Contig1B	3	2661	3122	462	1	NA	hypothetical protein	NA	NA	X	NA
850	SmI	SMIPMB4A_v3c0400	SMIPMB4A_v3Contig1B	4	3142	3684	543	-1	NA	hypothetical protein	NA	NA	X	NA
851	SmI	SMIPMB4A_v3c0420	SMIPMB4A_v3Contig1B	6	4632	6656	2025	-1	NA	hypothetical protein	NA	NA	X	NA
852	SmI	SMIPMB4A_v3c0430	SMIPMB4A_v3Contig1B	7	6720	7334	615	-1	NA	hypothetical protein	NA	NA	X	NA
853	SmI	SMIPMB4A_v3c0440	SMIPMB4A_v3Contig1B	8	7440	8156	717	-1	NA	hypothetical protein	NA	NA	X	NA
857	SmI	SMIPMB4A_v3c0490	SMIPMB4A_v3Contig1B	13	10799	12664	1866	-1	NA	hypothetical protein	NA	NA	X	NA
859	SmI	SMIPMB4A_v3c0520	SMIPMB4A_v3Contig1B	15	13921	14859	939	-1	NA	hypothetical protein	NA	NA	X	NA
860	SmI	SMIPMB4A_v3c0530	SMIPMB4A_v3Contig1B	16	14892	16880	1989	-1	NA	hypothetical protein	NA	NA	X	NA
862	SmI	SMIPMB4A_v3c0580	SMIPMB4A_v3Contig1C	1	187	1446	1260	-1	NA	hypothetical protein	NA	NA	X	NA
863	SmI	SMIPMB4A_v3c0590	SMIPMB4A_v3Contig1C	2	1461	2153	693	-1	NA	hypothetical protein	NA	NA	X	NA
865	SmI	SMIPMB4A_v3c0610	SMIPMB4A_v3Contig1C	4	4080	4658	579	-1	NA	hypothetical protein	NA	NA	X	NA
867	SmI	SMIPMB4A_v3c0690	SMIPMB4A_v3Contig1C	12	12858	13553	696	-1	NA	hypothetical protein	NA	NA	X	NA
868	SmI	SMIPMB4A_v3c0700	SMIPMB4A_v3Contig1C	13	13737	14060	324	-1	NA	hypothetical protein	NA	NA	X	NA
871	SmI	SMIPMB4A_v3c0750	SMIPMB4A_v3Contig1C	17	18004	18498	495	1	NA	hypothetical protein	NA	NA	X	NA
872	SmI	SMIPMB4A_v3c0760	SMIPMB4A_v3Contig1C	18	18526	19179	654	1	NA	hypothetical protein	NA	NA	X	NA
874	SmI	SMIPMB4A_v3c0780	SMIPMB4A_v3Contig1C	20	22678	24825	2148	-1	NA	hypothetical protein	NA	NA	X	NA
875	SmI	SMIPMB4A_v3c0800	SMIPMB4A_v3Contig1C	22	27607	28686	1080	-1	NA	hypothetical protein	NA	NA	X	NA
878	SmI	SMIPMB4A_v3c0850	SMIPMB4A_v3Contig1C	27	34905	35120	216	-1	NA	hypothetical protein	NA	NA	X	NA
879	SmI	SMIPMB4A_v3c0880	SMIPMB4A_v3Contig1C	28	39647	41839	2193	-1	NA	hypothetical protein	NA	NA	X	NA
880	SmI	SMIPMB4A_v3c0890	SMIPMB4A_v3Contig1C	29	41915	42817	903	-1	NA	hypothetical protein	NA	NA	X	NA
882	SmI	SMIPMB4A_v3c0920	SMIPMB4A_v3Contig1C	32	46067	46993	927	-1	NA	hypothetical protein	NA	NA	X	NA
887	SmI	SMIPMB4A_v3c1030	SMIPMB4A_v3Contig1C	41	54133	54789	657	-1	NA	hypothetical protein	NA	NA	X	NA
888	SmI	SMIPMB4A_v3c1040	SMIPMB4A_v3Contig1C	42	54833	55402	570	-1	NA	hypothetical protein	NA	NA	X	NA
891	SmI	SMIPMB4A_v3c1070	SMIPMB4A_v3Contig1C	45	56750	57436	687	-1	NA	hypothetical protein	NA	NA	X	NA
892	SmI	SMIPMB4A_v3c1080	SMIPMB4A_v3Contig1C	46	57486	57839	354	-1	NA	hypothetical protein	NA	NA	X	NA
893	SmI	SMIPMB4A_v3c1090	SMIPMB4A_v3Contig1C	47	57920	58576	657	-1	NA	hypothetical protein	NA	NA	X	NA
894	SmI	SMIPMB4A_v3c1120	SMIPMB4A_v3Contig1C	50	60681	60878	198	1	NA	hypothetical protein	NA	NA	X	NA
895	SmI	SMIPMB4A_v3c1130	SMIPMB4A_v3Contig1D	1	310	1440	1131	1	NA	hypothetical protein	NA	NA	X	NA
897	SmI	SMIPMB4A_v3c1180	SMIPMB4A_v3Contig1D	6	7588	7938	351	-1	NA	hypothetical protein	NA	NA	X	NA
898	SmI	SMIPMB4A_v3c1200	SMIPMB4A_v3Contig1D	8	9137	10864	1728	-1	NA	hypothetical protein	NA	NA	X	NA
901	SmI	SMIPMB4A_v3c1250	SMIPMB4A_v3Contig1D	13	15149	15841	693	-1	NA	hypothetical protein	NA	NA	X	NA
902	SmI	SMIPMB4A_v3c1280	SMIPMB4A_v3Contig1D	15	18746	19084	339	-1	NA	hypothetical protein	NA	NA	X	NA
903	SmI	SMIPMB4A_v3c1290	SMIPMB4A_v3Contig1D	16	19203	19544	342	-1	NA	hypothetical protein	NA	NA	X	NA
907	SmI	SMIPMB4A_v3c1390	SMIPMB4A_v3Contig1D	26	28381	28629	249	-1	NA	hypothetical protein	NA	NA	X	NA
915	SmI	SMIPMB4A_v3c1580	SMIPMB4A_v3Contig1D	43	50459	51646	1188	-1	NA	hypothetical protein	NA	NA	X	NA
917	SmI	SMIPMB4A_v3c1600	SMIPMB4A_v3Contig1D	45	52559	52753	195	-1	NA	hypothetical protein	NA	NA	X	NA
918	SmI	SMIPMB4A_v3c1620	SMIPMB4A_v3Contig1D	47	54351	56003	1653	-1	NA	hypothetical protein	NA	NA	X	NA
922	SmI	SMIPMB4A_v3c1680	SMIPMB4A_v3Contig1D	53	60736	61119	384	-1	NA	hypothetical protein	NA	NA	X	NA
923	SmI	SMIPMB4A_v3c1690	SMIPMB4A_v3Contig1E	1	166	789	624	-1	NA	hypothetical protein	NA	NA	X	NA
924	SmI	SMIPMB4A_v3c1720	SMIPMB4A_v3Contig1E	4	4067	4483	417	1	NA	hypothetical protein	NA	NA	X	NA
927	SmI	SMIPMB4A_v3c1800	SMIPMB4A_v3Contig1E	10	11514	12194	681	-1	NA	hypothetical protein	NA	NA	X	NA
928	SmI	SMIPMB4A_v3c1810	SMIPMB4A_v3Contig1E	11	12302	12826	525	-1	NA	hypothetical protein	NA	NA	X	NA
931	SmI	SMIPMB4A_v3c1860	SMIPMB4A_v3Contig1E	16	17708	21232	3525	-1	NA	hypothetical protein	NA	NA	X	NA
932	SmI	SMIPMB4A_v3c1900	SMIPMB4A_v3Contig1E	20	25338	25664	327	1	NA	hypothetical protein	NA	NA	X	NA
935	SmI	SMIPMB4A_v3c1980	SMIPMB4A_v3Contig1E	28	36239	37375	1137	-1	NA	hypothetical protein	NA	NA	X	NA
936	SmI	SMIPMB4A_v3c1990	SMIPMB4A_v3Contig1E	29	37656	37925	270	-1	NA	hypothetical protein	NA	NA	X	NA
939	SmI	SMIPMB4A_v3c2030	SMIPMB4A_v3Contig1E	32	40404	41564	1161	-1	NA	hypothetical protein	NA	NA	X	NA
940	SmI	SMIPMB4A_v3c2050	SMIPMB4A_v3Contig1F	2	1013	2962	1950	-1	NA	hypothetical protein	NA	NA	X	NA
942	SmI	SMIPMB4A_v3c2140	SMIPMB4A_v3Contig1G	1	297	929	633	-1	NA	hypothetical protein	NA	NA	X	NA
943	SmI	SMIPMB4A_v3c2150	SMIPMB4A_v3Contig1G	2	1166	2125	960	-1	NA	hypothetical protein	NA	NA	X	NA
945	SmI	SMIPMB4A_v3c2220	SMIPMB4A_v3Contig1H	4	5607	7238	1632	-1	NA	hypothetical protein	NA	NA	X	NA
946	SmI	SMIPMB4A_v3c2230	SMIPMB4A_v3Contig1H	5	7312	8121	810	-1	NA	hypothetical protein	NA	NA	X	NA
947	SmI	SMIPMB4A_v3c2240	SMIPMB4A_v3Contig1H	6	8305	8646	342	1	NA	hypothetical protein	NA	NA	X	NA
949	SmI	SMIPMB4A_v3c2270	SMIPMB4A_v3Contig1H	9	11538	11783	246	1	NA	hypothetical protein	NA	NA	X	NA
950	SmI	SMIPMB4A_v3c2290	SMIPMB4A_v3Contig1H	11	13158	13664	507	-1	NA	hypothetical protein	NA	NA	X	NA
951	SmI	SMIPMB4A_v3c2300	SMIPMB4A_v3Contig1H	12	13667	14020	354	-1	NA	hypothetical protein	NA	NA	X	NA
952	SmI	SMIPMB4A_v3c2310	SMIPMB4A_v3Contig1H	13	14153	15382	1230	-1	NA	hypothetical protein	NA	NA	X	NA
953	SmI	SMIPMB4A_v3c2320	SMIPMB4A_v3Contig1H	14	15577	16752	1176	-1	NA	hypothetical protein	NA	NA	X	NA
958	SmI	SMIPMB4A_v3c2400	SMIPMB4A_v3Contig1H	22	22629	23075	447	-1	NA	hypothetical protein	NA	NA	X	NA
959	SmI	SMIPMB4A_v3c2410	SMIPMB4A_v3Contig1H	23	23059	24369	1311	-1	NA	hypothetical protein	NA	NA	X	NA
960	SmI	SMIPMB4A_v3c2430	SMIPMB4A_v3Contig1H	25	25854	26540	687	-1	NA	hypothetical protein	NA	NA	X	NA
963	SmI	SMIPMB4A_v3c2510	SMIPMB4A_v3Contig1H	33	36042	37667	1626	-1	NA	hypothetical protein	NA	NA	X	NA
965	SmI	SMIPMB4A_v3c2530	SMIPMB4A_v3Contig1H	35	38351	38641	291	-1	NA	hypothetical protein	NA	NA	X	NA
968	SmI	SMIPMB4A_v3c2580	SMIPMB4A_v3Contig1I	3	2706	3512	807	1	NA	hypothetical protein	NA	NA	X	NA
969	SmI	SMIPMB4A_v3c2610	SMIPMB4A_v3Contig1I	6	4970	5425	456	1	NA	hypothetical protein	NA	NA	X	NA
970	SmI	SMIPMB4A_v3c2620	SMIPMB4A_v3Contig1I	7	5588	5956	369	-1	NA	hypothetical protein	NA	NA	X	NA
971	SmI	SMIPMB4A_v3c2630	SMIPMB4A_v3Contig1I	8	5987	6973	987	-1	NA	hypothetical protein	NA	NA	X	NA
972	SmI	SMIPMB4A_v3c2640	SMIPMB4A_v3Contig1I	9	7320	8114	795	-1	NA	hypothetical protein	NA	NA	X	NA
977	SmI	SMIPMB4A_v3c2710	SMIPMB4A_v3Contig1I	16	13638	15887	2250	1	NA	hypothetical protein	NA	NA	X	NA
978	SmI	SMIPMB4A_v3c2720	SMIPMB4A_v3Contig1I	17	15887	17587	1701	1	NA	hypothetical protein	NA	NA	X	NA
980	SmI	SMIPMB4A_v3c2760	SMIPMB4A_v3Contig1I	21	21113	22210	1098	-1	NA	hypothetical protein	NA	NA	X	NA
981	SmI	SMIPMB4A_v3c2770	SMIPMB4A_v3Contig1I	22	22210	24582	2373	-1	NA	hypothetical protein	NA	NA	X	NA
983	SmI	SMIPMB4A_v3c2820	SMIPMB4A_v3Contig1I	27	30883	31839	957	-1	NA	hypothetical protein	NA	NA	X	NA
984	SmI	SMIPMB4A_v3c2840	SMIPMB4A_v3Contig1I	29	32710	33312	603	1	NA	hypothetical protein	NA	NA	X	NA
985	SmI	SMIPMB4A_v3c2860	SMIPMB4A_v3Contig1I	31	33912	35951	2040	-1	NA	hypothetical protein	NA	NA	X	NA
986	SmI	SMIPMB4A_v3c2880	SMIPMB4A_v3Contig1J	1	744	2012	1269	-1	NA	hypothetical protein	NA	NA	X	NA
987	SmI	SMIPMB4A_v3c2890	SMIPMB4A_v3Contig1J	2	2028	3212	1185	-1	NA	hypothetical protein	NA	NA	X	NA
988	SmI	SMIPMB4A_v3c2900	SMIPMB4A_v3Contig1J	3	3222	5426	2205	-1	NA	hypothetical protein	NA	NA	X	NA
989	SmI	SMIPMB4A_v3c2910	SMIPMB4A_v3Contig1J	4	5442	6590	1149	-1	NA	hypothetical protein	NA	NA	X	NA
990	SmI	SMIPMB4A_v3c2930	SMIPMB4A_v3Contig1J	6	11012	13336	2325	-1	NA	hypothetical protein	NA	NA	X	NA
991	SmI	SMIPMB4A_v3c2940	SMIPMB4A_v3Contig1J	7	13405	14253	849	-1	NA	hypothetical protein	NA	NA	X	NA
993	SmI	SMIPMB4A_v3c2970	SMIPMB4A_v3Contig1J	10	16098	16439	342	-1	NA	hypothetical protein	NA	NA	X	NA
996	SmI	SMIPMB4A_v3c3000	SMIPMB4A_v3Contig1J	13	18659	22150	3492	-1	NA	hypothetical protein	NA	NA	X	NA
999	SmI	SMIPMB4A_v3c3110	SMIPMB4A_v3Contig1J	24	35582	36313	732	1	NA	hypothetical protein	NA	NA	X	NA
1000	SmI	SMIPMB4A_v3c3170	SMIPMB4A_v3Contig1J	30	44516	45100	585	-1	NA	hypothetical protein	NA	NA	X	NA
1014	SmI	SMIPMB4A_v3c3500	SMIPMB4A_v3Contig1J	63	82829	84745	1917	1	NA	hypothetical protein	NA	NA	X	NA
1015	SmI	SMIPMB4A_v3c3530	SMIPMB4A_v3Contig1J	66	86324	86632	309	1	NA	hypothetical protein	NA	NA	X	NA
1018	SmI	SMIPMB4A_v3c3580	SMIPMB4A_v3Contig1J	71	90704	91063	360	1	NA	hypothetical protein	NA	NA	X	NA
1019	SmI	SMIPMB4A_v3c3590	SMIPMB4A_v3Contig1J	72	91182	92186	1005	1	NA	hypothetical protein	NA	NA	X	NA
1020	SmI	SMIPMB4A_v3c3600	SMIPMB4A_v3Contig1J	73	92206	95166	2961	1	NA	hypothetical protein	NA	NA	X	NA
1021	SmI	SMIPMB4A_v3c3660	SMIPMB4A_v3Contig1J	79	103309	103464	156	1	NA	hypothetical protein	NA	NA	X	NA
1023	SmI	SMIPMB4A_v3c3750	SMIPMB4A_v3Contig1J	88	117512	118006	495	-1	NA	hypothetical protein	NA	NA	X	NA
1025	SmI	SMIPMB4A_v3c3780	SMIPMB4A_v3Contig1J	91	121473	121727	255	1	NA	hypothetical protein	NA	NA	X	NA
1029	SmI	SMIPMB4A_v3c3830	SMIPMB4A_v3Contig1K	4	2835	3365	531	1	NA	hypothetical protein	NA	NA	X	NA
1030	SmI	SMIPMB4A_v3c3840	SMIPMB4A_v3Contig1K	5	3891	4118	228	1	NA	hypothetical protein	NA	NA	X	NA
1031	SmI	SMIPMB4A_v3c3860	SMIPMB4A_v3Contig1K	6	4670	5194	525	1	NA	hypothetical protein	NA	NA	X	NA
1033	SmI	SMIPMB4A_v3c3890	SMIPMB4A_v3Contig1K	9	6613	6930	318	-1	NA	hypothetical protein	NA	NA	X	NA
1034	SmI	SMIPMB4A_v3c3900	SMIPMB4A_v3Contig1K	10	7325	7633	309	1	NA	hypothetical protein	NA	NA	X	NA
1035	SmI	SMIPMB4A_v3c3910	SMIPMB4A_v3Contig1K	11	8042	8353	312	1	NA	hypothetical protein	NA	NA	X	NA
1037	SmI	SMIPMB4A_v3c3930	SMIPMB4A_v3Contig1K	13	10552	11121	570	1	NA	hypothetical protein	NA	NA	X	NA
1038	SmI	SMIPMB4A_v3c3940	SMIPMB4A_v3Contig1K	14	11404	11910	507	1	NA	hypothetical protein	NA	NA	X	NA
1039	SmI	SMIPMB4A_v3c3950	SMIPMB4A_v3Contig1K	15	12078	12812	735	1	NA	hypothetical protein	NA	NA	X	NA
1040	SmI	SMIPMB4A_v3c4020	SMIPMB4A_v3Contig1K	19	16542	16874	333	-1	NA	hypothetical protein	NA	NA	X	NA
1042	SmI	SMIPMB4A_v3c4040	SMIPMB4A_v3Contig1K	21	18059	19306	1248	1	NA	hypothetical protein	NA	NA	X	NA
1043	SmI	SMIPMB4A_v3c4050	SMIPMB4A_v3Contig1K	22	19314	19916	603	1	NA	hypothetical protein	NA	NA	X	NA
1044	SmI	SMIPMB4A_v3c4060	SMIPMB4A_v3Contig1K	23	19906	20517	612	1	NA	hypothetical protein	NA	NA	X	NA
1045	SmI	SMIPMB4A_v3c4070	SMIPMB4A_v3Contig1K	24	20525	21046	522	1	NA	hypothetical protein	NA	NA	X	NA
1047	SmI	SMIPMB4A_v3c4090	SMIPMB4A_v3Contig1K	26	22862	23638	777	1	NA	hypothetical protein	NA	NA	X	NA
1048	SmI	SMIPMB4A_v3c4110	SMIPMB4A_v3Contig1K	28	24922	25710	789	-1	NA	hypothetical protein	NA	NA	X	NA
1049	SmI	SMIPMB4A_v3c4120	SMIPMB4A_v3Contig1K	29	25843	26880	1038	-1	NA	hypothetical protein	NA	NA	X	NA
1052	SmI	SMIPMB4A_v3c4200	SMIPMB4A_v3Contig1M	2	1239	1823	585	-1	NA	hypothetical protein	NA	NA	X	NA
1053	SmI	SMIPMB4A_v3c4230	SMIPMB4A_v3Contig1M	5	5345	6091	747	-1	NA	hypothetical protein	NA	NA	X	NA
1054	SmI	SMIPMB4A_v3c4240	SMIPMB4A_v3Contig1M	6	6332	6565	234	1	NA	hypothetical protein	NA	NA	X	NA
1055	SmI	SMIPMB4A_v3c4250	SMIPMB4A_v3Contig1M	7	6790	7107	318	1	NA	hypothetical protein	NA	NA	X	NA
1060	SmI	SMIPMB4A_v3c4300	SMIPMB4A_v3Contig1M	12	11354	13327	1974	-1	NA	hypothetical protein	NA	NA	X	NA
1062	SmI	SMIPMB4A_v3c4320	SMIPMB4A_v3Contig1M	14	14467	15375	909	-1	NA	hypothetical protein	NA	NA	X	NA
1063	SmI	SMIPMB4A_v3c4330	SMIPMB4A_v3Contig1M	15	15493	15996	504	-1	NA	hypothetical protein	NA	NA	X	NA
1064	SmI	SMIPMB4A_v3c4340	SMIPMB4A_v3Contig1M	16	16270	17676	1407	-1	NA	hypothetical protein	NA	NA	X	NA
1065	SmI	SMIPMB4A_v3c4350	SMIPMB4A_v3Contig1M	17	17903	18667	765	-1	NA	hypothetical protein	NA	NA	X	NA
1071	SmI	SMIPMB4A_v3c4420	SMIPMB4A_v3Contig1N	6	4694	5356	663	1	NA	hypothetical protein	NA	NA	X	NA
1072	SmI	SMIPMB4A_v3c4430	SMIPMB4A_v3Contig1N	7	5375	6103	729	1	NA	hypothetical protein	NA	NA	X	NA
1075	SmI	SMIPMB4A_v3c4500	SMIPMB4A_v3Contig1N	14	12650	12802	153	1	NA	hypothetical protein	NA	NA	X	NA
1077	SmI	SMIPMB4A_v3c4520	SMIPMB4A_v3Contig1N	16	13767	14384	618	-1	NA	hypothetical protein	NA	NA	X	NA
1079	SmI	SMIPMB4A_v3c4570	SMIPMB4A_v3Contig1N	21	21432	21896	465	1	NA	hypothetical protein	NA	NA	X	NA
1081	SmI	SMIPMB4A_v3c4590	SMIPMB4A_v3Contig1N	23	23520	23852	333	1	NA	hypothetical protein	NA	NA	X	NA
1083	SmI	SMIPMB4A_v3c4640	SMIPMB4A_v3Contig1N	28	26336	27121	786	-1	NA	hypothetical protein	NA	NA	X	NA
1086	SmI	SMIPMB4A_v3c4680	SMIPMB4A_v3Contig1N	32	30453	31796	1344	1	NA	hypothetical protein	NA	NA	X	NA
1087	SmI	SMIPMB4A_v3c4690	SMIPMB4A_v3Contig1N	33	31928	32437	510	1	NA	hypothetical protein	NA	NA	X	NA
1092	SmI	SMIPMB4A_v3c4800	SMIPMB4A_v3Contig1N	44	44683	45138	456	1	NA	hypothetical protein	NA	NA	X	NA
1093	SmI	SMIPMB4A_v3c4810	SMIPMB4A_v3Contig1N	45	45340	45750	411	1	NA	hypothetical protein	NA	NA	X	NA
1094	SmI	SMIPMB4A_v3c4820	SMIPMB4A_v3Contig1N	46	45843	46859	1017	1	NA	hypothetical protein	NA	NA	X	NA
1095	SmI	SMIPMB4A_v3c4860	SMIPMB4A_v3Contig1N	50	51497	51787	291	1	NA	hypothetical protein	NA	NA	X	NA
1096	SmI	SMIPMB4A_v3c4870	SMIPMB4A_v3Contig1N	51	52293	53102	810	1	NA	hypothetical protein	NA	NA	X	NA
1097	SmI	SMIPMB4A_v3c4880	SMIPMB4A_v3Contig1N	52	53297	53875	579	1	NA	hypothetical protein	NA	NA	X	NA
1098	SmI	SMIPMB4A_v3c4890	SMIPMB4A_v3Contig1N	53	53975	54352	378	1	NA	hypothetical protein	NA	NA	X	NA
1099	SmI	SMIPMB4A_v3c4900	SMIPMB4A_v3Contig1N	54	54413	54853	441	-1	NA	hypothetical protein	NA	NA	X	NA
1100	SmI	SMIPMB4A_v3c4910	SMIPMB4A_v3Contig1N	55	54920	55339	420	-1	NA	hypothetical protein	NA	NA	X	NA
1101	SmI	SMIPMB4A_v3c4940	SMIPMB4A_v3Contig1N	58	57968	59257	1290	1	NA	hypothetical protein	NA	NA	X	NA
1103	SmI	SMIPMB4A_v3c5010	SMIPMB4A_v3Contig1N	62	67302	68672	1371	1	NA	hypothetical protein	NA	NA	X	NA
1105	SmI	SMIPMB4A_v3c5040	SMIPMB4A_v3Contig1N	65	70335	70622	288	1	NA	hypothetical protein	NA	NA	X	NA
1108	SmI	SMIPMB4A_v3c5110	SMIPMB4A_v3Contig1O	1	380	2404	2025	1	NA	hypothetical protein	NA	NA	X	NA
1109	SmI	SMIPMB4A_v3c5120	SMIPMB4A_v3Contig1O	2	2407	3003	597	1	NA	hypothetical protein	NA	NA	X	NA
1110	SmI	SMIPMB4A_v3c5130	SMIPMB4A_v3Contig1O	3	3155	4801	1647	1	NA	hypothetical protein	NA	NA	X	NA
1111	SmI	SMIPMB4A_v3c5140	SMIPMB4A_v3Contig1O	4	4881	5333	453	1	NA	hypothetical protein	NA	NA	X	NA
1112	SmI	SMIPMB4A_v3c5150	SMIPMB4A_v3Contig1O	5	5375	6040	666	1	NA	hypothetical protein	NA	NA	X	NA
1114	SmI	SMIPMB4A_v3c5200	SMIPMB4A_v3Contig1O	9	10016	10564	549	1	NA	hypothetical protein	NA	NA	X	NA
1116	SmI	SMIPMB4A_v3c5230	SMIPMB4A_v3Contig1O	12	12845	13105	261	-1	NA	hypothetical protein	NA	NA	X	NA
1117	SmI	SMIPMB4A_v3c5250	SMIPMB4A_v3Contig1O	13	13469	15520	2052	1	NA	hypothetical protein	NA	NA	X	NA
1121	SmI	SMIPMB4A_v3c5290	SMIPMB4A_v3Contig1O	17	18132	18806	675	1	NA	hypothetical protein	NA	NA	X	NA
1123	SmI	SMIPMB4A_v3c5320	SMIPMB4A_v3Contig1O	20	21764	22966	1203	1	NA	hypothetical protein	NA	NA	X	NA
1124	SmI	SMIPMB4A_v3c5330	SMIPMB4A_v3Contig2A	1	85	348	264	-1	NA	hypothetical protein	NA	NA	X	NA
1128	SmI	SMIPMB4A_v3c5380	SMIPMB4A_v3Contig2A	6	4729	5433	705	-1	NA	hypothetical protein	NA	NA	X	NA
1129	SmI	SMIPMB4A_v3c5410	SMIPMB4A_v3Contig2A	9	9553	9876	324	-1	NA	hypothetical protein	NA	NA	X	NA
1130	SmI	SMIPMB4A_v3c5420	SMIPMB4A_v3Contig2A	10	9932	10573	642	-1	NA	hypothetical protein	NA	NA	X	NA
1133	SmI	SMIPMB4A_v3c5450	SMIPMB4A_v3Contig2A	13	12697	13053	357	-1	NA	hypothetical protein	NA	NA	X	NA
1134	SmI	SMIPMB4A_v3c5470	SMIPMB4A_v3Contig2A	15	14050	14406	357	1	NA	hypothetical protein	NA	NA	X	NA
1136	SmI	SMIPMB4A_v3c5560	SMIPMB4A_v3Contig2A	24	25889	27397	1509	-1	NA	hypothetical protein	NA	NA	X	NA
1138	SmI	SMIPMB4A_v3c5630	SMIPMB4A_v3Contig2A	31	36484	36771	288	-1	NA	hypothetical protein	NA	NA	X	NA
1140	SmI	SMIPMB4A_v3c5650	SMIPMB4A_v3Contig2A	33	37239	38729	1491	-1	NA	hypothetical protein	NA	NA	X	NA
1143	SmI	SMIPMB4A_v3c5680	SMIPMB4A_v3Contig2A	36	41871	42404	534	-1	NA	hypothetical protein	NA	NA	X	NA
1145	SmI	SMIPMB4A_v3c5750	SMIPMB4A_v3Contig2A	43	50142	51017	876	-1	NA	hypothetical protein	NA	NA	X	NA
1148	SmI	SMIPMB4A_v3c5800	SMIPMB4A_v3Contig2A	48	54352	55110	759	-1	NA	hypothetical protein	NA	NA	X	NA
1150	SmI	SMIPMB4A_v3c5850	SMIPMB4A_v3Contig2A	53	59113	59265	153	-1	NA	hypothetical protein	NA	NA	X	NA
1157	SmI	SMIPMB4A_v3c5990	SMIPMB4A_v3Contig2A	67	70487	71521	1035	-1	NA	hypothetical protein	NA	NA	X	NA
1161	SmI	SMIPMB4A_v3c6050	SMIPMB4A_v3Contig2A	71	76378	76992	615	-1	NA	hypothetical protein	NA	NA	X	NA
1164	SmI	SMIPMB4A_v3c6100	SMIPMB4A_v3Contig2A	74	80240	80425	186	1	NA	hypothetical protein	NA	NA	X	NA
1165	SmI	SMIPMB4A_v3c6110	SMIPMB4A_v3Contig2A	75	80431	80601	171	1	NA	hypothetical protein	NA	NA	X	NA
1166	SmI	SMIPMB4A_v3c6190	SMIPMB4A_v3Contig3A	6	7482	8051	570	1	NA	hypothetical protein	NA	NA	X	NA
1168	SmI	SMIPMB4A_v3c6200	SMIPMB4A_v3Contig3A	8	8264	8701	438	1	NA	hypothetical protein	NA	NA	X	NA
1177	SmI	SMIPMB4A_v3c6380	SMIPMB4A_v3Contig3A	26	24347	25111	765	1	NA	hypothetical protein	NA	NA	X	NA
1178	SmI	SMIPMB4A_v3c6390	SMIPMB4A_v3Contig3A	27	25183	26058	876	1	NA	hypothetical protein	NA	NA	X	NA
1183	SmI	SMIPMB4A_v3c6470	SMIPMB4A_v3Contig3A	33	34440	35969	1530	1	NA	hypothetical protein	NA	NA	X	NA
1186	SmI	SMIPMB4A_v3c6580	SMIPMB4A_v3Contig3A	44	49169	50233	1065	1	NA	hypothetical protein	NA	NA	X	NA
1187	SmI	SMIPMB4A_v3c6590	SMIPMB4A_v3Contig3A	45	50679	51608	930	1	NA	hypothetical protein	NA	NA	X	NA
1188	SmI	SMIPMB4A_v3c6620	SMIPMB4A_v3Contig3A	48	53577	54800	1224	1	NA	hypothetical protein	NA	NA	X	NA
1190	SmI	SMIPMB4A_v3c6640	SMIPMB4A_v3Contig3A	50	55293	55787	495	-1	NA	hypothetical protein	NA	NA	X	NA
1194	SmI	SMIPMB4A_v3c6930	SMIPMB4A_v3Contig3A	80	71659	71838	180	1	NA	hypothetical protein	NA	NA	X	NA
1195	SmI	SMIPMB4A_v3c6940	SMIPMB4A_v3Contig3A	81	71871	72347	477	-1	NA	hypothetical protein	NA	NA	X	NA
1197	SmI	SMIPMB4A_v3c6960	SMIPMB4A_v3Contig3A	83	73442	74179	738	1	NA	hypothetical protein	NA	NA	X	NA
1198	SmI	SMIPMB4A_v3c7040	SMIPMB4A_v3Contig3B	3	2484	2801	318	1	NA	hypothetical protein	NA	NA	X	NA
1199	SmI	SMIPMB4A_v3c7050	SMIPMB4A_v3Contig3B	4	2964	3452	489	1	NA	hypothetical protein	NA	NA	X	NA
1200	SmI	SMIPMB4A_v3c7060	SMIPMB4A_v3Contig3B	5	3452	3922	471	1	NA	hypothetical protein	NA	NA	X	NA
1201	SmI	SMIPMB4A_v3c7090	SMIPMB4A_v3Contig3B	8	5349	5600	252	1	NA	hypothetical protein	NA	NA	X	NA
1210	SmI	SMIPMB4A_v3c7290	SMIPMB4A_v3Contig3B	24	25038	26798	1761	1	NA	hypothetical protein	NA	NA	X	NA
1211	SmI	SMIPMB4A_v3c7370	SMIPMB4A_v3Contig3B	32	35347	37389	2043	1	NA	hypothetical protein	NA	NA	X	NA
1212	SmI	SMIPMB4A_v3c7380	SMIPMB4A_v3Contig3B	33	37472	39679	2208	1	NA	hypothetical protein	NA	NA	X	NA
1213	SmI	SMIPMB4A_v3c7390	SMIPMB4A_v3Contig3B	34	39793	40362	570	1	NA	hypothetical protein	NA	NA	X	NA
1214	SmI	SMIPMB4A_v3c7400	SMIPMB4A_v3Contig3B	35	40375	41133	759	1	NA	hypothetical protein	NA	NA	X	NA
1215	SmI	SMIPMB4A_v3c7410	SMIPMB4A_v3Contig3B	36	41148	41861	714	1	NA	hypothetical protein	NA	NA	X	NA
1216	SmI	SMIPMB4A_v3c7420	SMIPMB4A_v3Contig3B	37	41910	44651	2742	1	NA	hypothetical protein	NA	NA	X	NA
1217	SmI	SMIPMB4A_v3c7430	SMIPMB4A_v3Contig3B	38	44747	45415	669	1	NA	hypothetical protein	NA	NA	X	NA
1221	SmI	SMIPMB4A_v3c7470	SMIPMB4A_v3Contig3B	42	49090	49335	246	-1	NA	hypothetical protein	NA	NA	X	NA
1222	SmI	SMIPMB4A_v3c7480	SMIPMB4A_v3Contig3B	43	49431	50132	702	1	NA	hypothetical protein	NA	NA	X	NA
1223	SmI	SMIPMB4A_v3c7520	SMIPMB4A_v3Contig3B	47	53244	54206	963	1	NA	hypothetical protein	NA	NA	X	NA
1226	SmI	SMIPMB4A_v3c7570	SMIPMB4A_v3Contig3B	52	59497	60153	657	1	NA	hypothetical protein	NA	NA	X	NA
1228	SmI	SMIPMB4A_v3c7660	SMIPMB4A_v3Contig3B	61	70051	70299	249	1	NA	hypothetical protein	NA	NA	X	NA
1229	SmI	SMIPMB4A_v3c7670	SMIPMB4A_v3Contig3B	62	70353	72065	1713	1	NA	hypothetical protein	NA	NA	X	NA
1231	SmI	SMIPMB4A_v3c7700	SMIPMB4A_v3Contig3B	65	75429	75692	264	-1	NA	hypothetical protein	NA	NA	X	NA
1232	SmI	SMIPMB4A_v3c7710	SMIPMB4A_v3Contig3B	66	75818	76291	474	1	NA	hypothetical protein	NA	NA	X	NA
1233	SmI	SMIPMB4A_v3c7720	SMIPMB4A_v3Contig3B	67	76295	76738	444	1	NA	hypothetical protein	NA	NA	X	NA
1234	SmI	SMIPMB4A_v3c7730	SMIPMB4A_v3Contig3B	68	76904	77614	711	1	NA	hypothetical protein	NA	NA	X	NA
1235	SmI	SMIPMB4A_v3c7760	SMIPMB4A_v3Contig3B	71	79099	79362	264	1	NA	hypothetical protein	NA	NA	X	NA
1238	SmI	SMIPMB4A_v3c7800	SMIPMB4A_v3Contig3B	75	83629	84822	1194	-1	NA	hypothetical protein	NA	NA	X	NA
1246	SmI	SMIPMB4A_v3c7880	SMIPMB4A_v3Contig3B	83	89008	89181	174	-1	NA	hypothetical protein	NA	NA	X	NA
1256	SmI	SMIPMB4A_v3c8090	SMIPMB4A_v3Contig3C	17	20700	21098	399	1	NA	hypothetical protein	NA	NA	X	NA
1257	SmI	SMIPMB4A_v3c8100	SMIPMB4A_v3Contig3C	18	21240	21974	735	1	NA	hypothetical protein	NA	NA	X	NA
1259	SmI	SMIPMB4A_v3c8120	SMIPMB4A_v3Contig3C	20	23581	25539	1959	1	NA	hypothetical protein	NA	NA	X	NA
1260	SmI	SMIPMB4A_v3c8160	SMIPMB4A_v3Contig3C	24	29686	30081	396	1	NA	hypothetical protein	NA	NA	X	NA
1261	SmI	SMIPMB4A_v3c8170	SMIPMB4A_v3Contig3C	25	30148	30318	171	1	NA	hypothetical protein	NA	NA	X	NA
1263	SmI	SMIPMB4A_v3c8210	SMIPMB4A_v3Contig3C	29	31751	32065	315	1	NA	hypothetical protein	NA	NA	X	NA
1265	SmI	SMIPMB4A_v3c8270	SMIPMB4A_v3Contig3C	34	39883	40215	333	1	NA	hypothetical protein	NA	NA	X	NA
1268	SmI	SMIPMB4A_v3c8300	SMIPMB4A_v3Contig3C	37	41462	42826	1365	1	NA	hypothetical protein	NA	NA	X	NA
1271	SmI	SMIPMB4A_v3c8340	SMIPMB4A_v3Contig3C	41	47364	48413	1050	1	NA	hypothetical protein	NA	NA	X	NA
1272	SmI	SMIPMB4A_v3c8350	SMIPMB4A_v3Contig3C	42	48651	48917	267	-1	NA	hypothetical protein	NA	NA	X	NA
1274	SmI	SMIPMB4A_v3c8450	SMIPMB4A_v3Contig3D	2	1100	1966	867	1	NA	hypothetical protein	NA	NA	X	NA
1275	SmI	SMIPMB4A_v3c8460	SMIPMB4A_v3Contig3D	3	2073	2924	852	1	NA	hypothetical protein	NA	NA	X	NA
1276	SmI	SMIPMB4A_v3c8470	SMIPMB4A_v3Contig3D	4	3053	3757	705	1	NA	hypothetical protein	NA	NA	X	NA
1277	SmI	SMIPMB4A_v3c8480	SMIPMB4A_v3Contig3D	5	4010	4768	759	1	NA	hypothetical protein	NA	NA	X	NA
1278	SmI	SMIPMB4A_v3c8510	SMIPMB4A_v3Contig3D	8	8995	9513	519	1	NA	hypothetical protein	NA	NA	X	NA
1279	SmI	SMIPMB4A_v3c8520	SMIPMB4A_v3Contig3D	9	9874	10446	573	1	NA	hypothetical protein	NA	NA	X	NA
1280	SmI	SMIPMB4A_v3c8530	SMIPMB4A_v3Contig3D	10	10717	11013	297	1	NA	hypothetical protein	NA	NA	X	NA
1283	SmI	SMIPMB4A_v3c8560	SMIPMB4A_v3Contig3D	13	16257	16418	162	1	NA	hypothetical protein	NA	NA	X	NA
1284	SmI	SMIPMB4A_v3c8570	SMIPMB4A_v3Contig3D	14	16561	16779	219	1	NA	hypothetical protein	NA	NA	X	NA
1285	SmI	SMIPMB4A_v3c8580	SMIPMB4A_v3Contig3D	15	16767	17078	312	1	NA	hypothetical protein	NA	NA	X	NA
1286	SmI	SMIPMB4A_v3c8590	SMIPMB4A_v3Contig3D	16	17085	18563	1479	1	NA	hypothetical protein	NA	NA	X	NA
1287	SmI	SMIPMB4A_v3c8600	SMIPMB4A_v3Contig3D	17	18591	19157	567	1	NA	hypothetical protein	NA	NA	X	NA
1290	SmI	SMIPMB4A_v3c8680	SMIPMB4A_v3Contig3E	8	10356	10799	444	1	NA	hypothetical protein	NA	NA	X	NA
1291	SmI	SMIPMB4A_v3c8720	SMIPMB4A_v3Contig3E	10	15216	16730	1515	1	NA	hypothetical protein	NA	NA	X	NA
1292	SmI	SMIPMB4A_v3c8730	SMIPMB4A_v3Contig3E	11	16848	17351	504	1	NA	hypothetical protein	NA	NA	X	NA
1293	SmI	SMIPMB4A_v3c8740	SMIPMB4A_v3Contig3E	12	17344	18102	759	1	NA	hypothetical protein	NA	NA	X	NA
1295	SmI	SMIPMB4A_v3c8770	SMIPMB4A_v3Contig3E	15	19588	20529	942	1	NA	hypothetical protein	NA	NA	X	NA
1296	SmI	SMIPMB4A_v3c8780	SMIPMB4A_v3Contig3E	16	21462	22040	579	1	NA	hypothetical protein	NA	NA	X	NA
1300	SmI	SMIPMB4A_v3c8840	SMIPMB4A_v3Contig3E	21	29915	30493	579	1	NA	hypothetical protein	NA	NA	X	NA
1302	SmI	SMIPMB4A_v3c8870	SMIPMB4A_v3Contig3E	24	34170	34643	474	1	NA	hypothetical protein	NA	NA	X	NA
1303	SmI	SMIPMB4A_v3c8890	SMIPMB4A_v3Contig3E	26	35741	36004	264	-1	NA	hypothetical protein	NA	NA	X	NA
1304	SmI	SMIPMB4A_v3c8910	SMIPMB4A_v3Contig3E	28	37658	38557	900	1	NA	hypothetical protein	NA	NA	X	NA
1305	SmI	SMIPMB4A_v3c8940	SMIPMB4A_v3Contig3E	31	41510	42046	537	1	NA	hypothetical protein	NA	NA	X	NA
1306	SmI	SMIPMB4A_v3c8950	SMIPMB4A_v3Contig3E	32	42218	43990	1773	1	NA	hypothetical protein	NA	NA	X	NA
1308	SmI	SMIPMB4A_v3c8980	SMIPMB4A_v3Contig3E	35	47876	49195	1320	-1	NA	hypothetical protein	NA	NA	X	NA
1310	SmI	SMIPMB4A_v3c9040	SMIPMB4A_v3Contig3E	41	56581	57168	588	1	NA	hypothetical protein	NA	NA	X	NA
1311	SmI	SMIPMB4A_v3c9050	SMIPMB4A_v3Contig3E	42	57565	57939	375	1	NA	hypothetical protein	NA	NA	X	NA
1312	SmI	SMIPMB4A_v3c9070	SMIPMB4A_v3Contig3E	44	59897	60616	720	1	NA	hypothetical protein	NA	NA	X	NA
1313	SmI	SMIPMB4A_v3c9090	SMIPMB4A_v3Contig3E	46	64761	65720	960	1	NA	hypothetical protein	NA	NA	X	NA
1314	SmI	SMIPMB4A_v3c9100	SMIPMB4A_v3Contig3E	47	66013	66702	690	1	NA	hypothetical protein	NA	NA	X	NA
1316	SmI	SMIPMB4A_v3c9120	SMIPMB4A_v3Contig3E	49	67679	68224	546	-1	NA	hypothetical protein	NA	NA	X	NA
1317	SmI	SMIPMB4A_v3c9140	SMIPMB4A_v3Contig3E	50	68625	70478	1854	1	NA	hypothetical protein	NA	NA	X	NA
1318	SmI	SMIPMB4A_v3c9200	SMIPMB4A_v3Contig3E	54	75104	75574	471	-1	NA	hypothetical protein	NA	NA	X	NA
1321	SmI	SMIPMB4A_v3c9260	SMIPMB4A_v3Contig3E	60	84178	84825	648	1	NA	hypothetical protein	NA	NA	X	NA
1322	SmI	SMIPMB4A_v3c9280	SMIPMB4A_v3Contig3E	62	85557	85862	306	1	NA	hypothetical protein	NA	NA	X	NA
1324	SmI	SMIPMB4A_v3c9320	SMIPMB4A_v3Contig3E	66	89334	90605	1272	1	NA	hypothetical protein	NA	NA	X	NA
1325	SmI	SMIPMB4A_v3c9330	SMIPMB4A_v3Contig3E	67	90671	90952	282	1	NA	hypothetical protein	NA	NA	X	NA
1326	SmI	SMIPMB4A_v3c9340	SMIPMB4A_v3Contig3E	68	91033	91299	267	1	NA	hypothetical protein	NA	NA	X	NA
1327	SmI	SMIPMB4A_v3c9350	SMIPMB4A_v3Contig3E	69	91306	91527	222	1	NA	hypothetical protein	NA	NA	X	NA
1330	SmI	SMIPMB4A_v3c9380	SMIPMB4A_v3Contig3E	72	94726	95706	981	-1	NA	hypothetical protein	NA	NA	X	NA
1331	SmI	SMIPMB4A_v3c9400	SMIPMB4A_v3Contig3E	74	96722	97195	474	1	NA	hypothetical protein	NA	NA	X	NA
1333	SmI	SMIPMB4A_v3c9440	SMIPMB4A_v3Contig3E	78	103226	103600	375	1	NA	hypothetical protein	NA	NA	X	NA
1334	SmI	SMIPMB4A_v3c9450	SMIPMB4A_v3Contig3E	79	103686	104240	555	-1	NA	hypothetical protein	NA	NA	X	NA
1335	SmI	SMIPMB4A_v3c9470	SMIPMB4A_v3Contig3F	1	257	2299	2043	-1	NA	hypothetical protein	NA	NA	X	NA
1336	SmI	SMIPMB4A_v3c9480	SMIPMB4A_v3Contig3F	2	2381	2692	312	-1	NA	hypothetical protein	NA	NA	X	NA
1337	SmI	SMIPMB4A_v3c9490	SMIPMB4A_v3Contig3F	3	2969	3832	864	-1	NA	hypothetical protein	NA	NA	X	NA
1338	SmI	SMIPMB4A_v3c9510	SMIPMB4A_v3Contig3F	5	6209	7150	942	-1	NA	hypothetical protein	NA	NA	X	NA
1340	SmI	SMIPMB4A_v3c9530	SMIPMB4A_v3Contig3F	7	9053	9691	639	-1	NA	hypothetical protein	NA	NA	X	NA
1341	SmI	SMIPMB4A_v3c9540	SMIPMB4A_v3Contig3F	8	9732	10232	501	-1	NA	hypothetical protein	NA	NA	X	NA
1342	SmI	SMIPMB4A_v3c9550	SMIPMB4A_v3Contig3F	9	10238	11074	837	-1	NA	hypothetical protein	NA	NA	X	NA
1343	SmI	SMIPMB4A_v3c9560	SMIPMB4A_v3Contig3F	10	11095	11946	852	-1	NA	hypothetical protein	NA	NA	X	NA
1344	SmI	SMIPMB4A_v3c9590	SMIPMB4A_v3Contig4A	2	489	1424	936	-1	NA	hypothetical protein	NA	NA	X	NA
1345	SmI	SMIPMB4A_v3c9610	SMIPMB4A_v3Contig4A	4	5490	6689	1200	-1	NA	hypothetical protein	NA	NA	X	NA
1348	SmI	SMIPMB4A_v3c9650	SMIPMB4A_v3Contig4A	8	12389	13891	1503	-1	NA	hypothetical protein	NA	NA	X	NA
1349	SmI	SMIPMB4A_v3c9680	SMIPMB4A_v3Contig4B	2	3078	3584	507	-1	NA	hypothetical protein	NA	NA	X	NA
1352	SmI	SMIPMB4A_v3c9710	SMIPMB4A_v3Contig4B	5	4531	5313	783	-1	NA	hypothetical protein	NA	NA	X	NA
1353	SmI	SMIPMB4A_v3c9740	SMIPMB4A_v3Contig4B	8	9580	10485	906	-1	NA	hypothetical protein	NA	NA	X	NA
1355	SmI	SMIPMB4A_v3c9810	SMIPMB4A_v3Contig4B	15	17911	18612	702	-1	NA	hypothetical protein	NA	NA	X	NA
1356	SmI	SMIPMB4A_v3c9820	SMIPMB4A_v3Contig4B	16	18877	19902	1026	1	NA	hypothetical protein	NA	NA	X	NA
1357	SmI	SMIPMB4A_v3c9840	SMIPMB4A_v3Contig4B	18	22273	23496	1224	1	NA	hypothetical protein	NA	NA	X	NA
920	SmI	SMIPMB4A_v3c1650	SMIPMB4A_v3Contig1D	50	58565	59350	786	-1	NA	lethal factor	NA	NA	X	NA
1061	SmI	SMIPMB4A_v3c4310	SMIPMB4A_v3Contig1M	13	13329	14450	1122	-1	NA	lipolytic enzyme, GDSL family	NA	NA	X	NA
1078	SmI	SMIPMB4A_v3c4540	SMIPMB4A_v3Contig1N	18	16032	16499	468	1	NA	MarR family transcriptional regulator	NA	NA	X	NA
380	SmI	SMIPMB4A_v3c8140	SMIPMB4A_v3Contig3C	22	26650	28245	1596	1	NA	MATE efflux family protein	NA	NA	X	NA
380	SmI	SMIPMB4A_v3c8330	SMIPMB4A_v3Contig3C	40	45627	47225	1599	1	NA	MATE efflux family protein	NA	NA	X	NA
1026	SmI	SMIPMB4A_v3c3790	SMIPMB4A_v3Contig1J	92	121835	123511	1677	1	NA	MATE efflux family protein	NA	NA	X	NA
1137	SmI	SMIPMB4A_v3c5600	SMIPMB4A_v3Contig2A	28	34263	34490	228	1	NA	NifU-like domain-containing protein	NA	NA	X	NA
362	SmI	SMIPMB4A_v3c1710	SMIPMB4A_v3Contig1E	3	3384	4022	639	1	NA	nitroreductase	K00540	NA	X	NA
362	SmI	SMIPMB4A_v3c3480	SMIPMB4A_v3Contig1J	61	81640	82284	645	1	NA	oxygen-insensitive NAD(P)H nitroreductase	K00540	NA	X	NA
1249	SmI	SMIPMB4A_v3c7910	SMIPMB4A_v3Contig3C	1	193	303	111	-1	NA	plectrovirus SpV1-C74 ORF 14 uncharacterized protein	NA	NA	X	NA
1163	SmI	SMIPMB4A_v3c6090	SMIPMB4A_v3Contig2A	73	79890	80237	348	1	NA	plectrovirus SpV1-R8A2B ORF 4 uncharacterized protein	NA	NA	X	NA
1239	SmI	SMIPMB4A_v3c7810	SMIPMB4A_v3Contig3B	76	85131	86414	1284	-1	NA	plectrovirus SVTS2 ORF 1 uncharacterized protein	NA	NA	X	NA
1245	SmI	SMIPMB4A_v3c7870	SMIPMB4A_v3Contig3B	82	88841	89008	168	-1	NA	plectrovirus SVTS2 ORF 12 uncharacterized protein	NA	NA	X	NA
1243	SmI	SMIPMB4A_v3c7850	SMIPMB4A_v3Contig3B	80	88324	88506	183	-1	NA	plectrovirus SVTS2 ORF 13 uncharacterized protein	NA	NA	X	NA
1247	SmI	SMIPMB4A_v3c7890	SMIPMB4A_v3Contig3B	84	89183	89398	216	-1	NA	plectrovirus SVTS2 ORF 14 uncharacterized protein	NA	NA	X	NA
1242	SmI	SMIPMB4A_v3c7840	SMIPMB4A_v3Contig3B	79	87055	88053	999	-1	NA	plectrovirus SVTS2 ORF 2 uncharacterized protein	NA	NA	X	NA
1241	SmI	SMIPMB4A_v3c7830	SMIPMB4A_v3Contig3B	78	86756	87055	300	-1	NA	plectrovirus SVTS2 ORF 5 uncharacterized protein	NA	NA	X	NA
1244	SmI	SMIPMB4A_v3c7860	SMIPMB4A_v3Contig3B	81	88554	88763	210	-1	NA	plectrovirus SVTS2 ORF 7 uncharacterized protein	NA	NA	X	NA
1240	SmI	SMIPMB4A_v3c7820	SMIPMB4A_v3Contig3B	77	86517	86756	240	-1	NA	plectrovirus SVTS2 ORF 9 uncharacterized protein	NA	NA	X	NA
1248	SmI	SMIPMB4A_v3c7900	SMIPMB4A_v3Contig3B	85	89388	89684	297	-1	NA	plectrovirus SVTS2 ORF C uncharacterized protein	NA	NA	X	NA
361	SmI	SMIPMB4A_v3c1640	SMIPMB4A_v3Contig1D	49	56887	58527	1641	-1	NA	protective antigen	NA	NA	X	NA
361	SmI	SMIPMB4A_v3c9500	SMIPMB4A_v3Contig3F	4	3843	5465	1623	-1	NA	protective antigen	NA	NA	X	NA
864	SmI	SMIPMB4A_v3c0600	SMIPMB4A_v3Contig1C	3	2472	4043	1572	-1	NA	PTS system glucose-specific IIABC component	NA	NA	X	NA
34	SmI	SMIPMB4A_v3c3450	SMIPMB4A_v3Contig1J	58	76879	78450	1572	1	NA	putative ABC transporter	NA	NA	X	NA
34	SmI	SMIPMB4A_v3c5570	SMIPMB4A_v3Contig2A	25	27411	29588	2178	-1	NA	putative ABC transporter	NA	NA	X	NA
368	SmI	SMIPMB4A_v3c2920	SMIPMB4A_v3Contig1J	5	6738	10982	4245	-1	NA	putative ABC transporter permease	NA	NA	X	NA
957	SmI	SMIPMB4A_v3c2390	SMIPMB4A_v3Contig1H	21	22333	22557	225	-1	NA	putative acyl carrier protein	NA	NA	X	NA
994	SmI	SMIPMB4A_v3c2980	SMIPMB4A_v3Contig1J	11	16441	17193	753	-1	NA	putative chitin deacetylase	NA	NA	X	NA
1297	SmI	SMIPMB4A_v3c8790	SMIPMB4A_v3Contig3E	17	22037	22825	789	-1	NA	putative choline kinase	NA	NA	X	NA
1146	SmI	SMIPMB4A_v3c5770	SMIPMB4A_v3Contig2A	45	51913	52233	321	-1	NA	putative DNA-binding protein	NA	NA	X	NA
884	SmI	SMIPMB4A_v3c0950	SMIPMB4A_v3Contig1C	35	48434	48994	561	-1	NA	putative dnad-like replication protein	NA	NA	X	NA
211	SmI	SMIPMB4A_v3c0720	SMIPMB4A_v3Contig1C	15	15630	16694	1065	-1	NA	putative hydrolase	NA	NA	X	NA
1323	SmI	SMIPMB4A_v3c9290	SMIPMB4A_v3Contig3E	63	86120	87904	1785	1	NA	putative permease	NA	NA	X	NA
1016	SmI	SMIPMB4A_v3c3560	SMIPMB4A_v3Contig1J	69	88709	90130	1422	1	NA	putative polypeptide chain release factor methylase	NA	NA	X	NA
921	SmI	SMIPMB4A_v3c1660	SMIPMB4A_v3Contig1D	51	59474	59839	366	-1	NA	putative PTS system glucose-specific IIBC component	NA	NA	X	NA
944	SmI	SMIPMB4A_v3c2210	SMIPMB4A_v3Contig1H	3	5147	5431	285	-1	NA	putative PTS system IIB component	NA	NA	X	NA
836	SmI	SMIPMB4A_v3c0150	SMIPMB4A_v3Contig1A	15	16316	17701	1386	-1	NA	putative rhomboid-like transmembrane protein	NA	NA	X	NA
909	SmI	SMIPMB4A_v3c1470	SMIPMB4A_v3Contig1D	34	38488	38793	306	-1	NA	putative ribosomal protein l7ae	NA	NA	X	NA
1076	SmI	SMIPMB4A_v3c4510	SMIPMB4A_v3Contig1N	15	12915	13700	786	1	NA	putative RpiR family transcriptional regulator	NA	NA	X	NA
1315	SmI	SMIPMB4A_v3c9110	SMIPMB4A_v3Contig3E	48	67222	67662	441	-1	NA	putative spiralin	NA	NA	X	NA
35	SmI	SMIPMB4A_v3c4770	SMIPMB4A_v3Contig1N	41	41169	41720	552	1	NA	putative transmembrane protein	NA	NA	X	NA
35	SmI	SMIPMB4A_v3c8880	SMIPMB4A_v3Contig3E	25	34814	35374	561	-1	NA	putative transmembrane protein	NA	NA	X	NA
35	SmI	SMIPMB4A_v3c8900	SMIPMB4A_v3Contig3E	27	37166	37606	441	1	NA	putative transmembrane protein	NA	NA	X	NA
35	SmI	SMIPMB4A_v3c8920	SMIPMB4A_v3Contig3E	29	38579	39208	630	1	NA	putative transmembrane protein	NA	NA	X	NA
213	SmI	SMIPMB4A_v3c1110	SMIPMB4A_v3Contig1C	49	59334	60347	1014	-1	NA	putative transmembrane protein	NA	NA	X	NA
213	SmI	SMIPMB4A_v3c2260	SMIPMB4A_v3Contig1H	8	10158	11327	1170	1	NA	putative transmembrane protein	NA	NA	X	NA
213	SmI	SMIPMB4A_v3c7920	SMIPMB4A_v3Contig3C	2	472	1644	1173	1	NA	putative transmembrane protein	NA	NA	X	NA
1091	SmI	SMIPMB4A_v3c4780	SMIPMB4A_v3Contig1N	42	41772	42878	1107	1	NA	putative transmembrane protein	NA	NA	X	NA
1267	SmI	SMIPMB4A_v3c8290	SMIPMB4A_v3Contig3C	36	40803	41483	681	1	NA	putative trifolitoxin immunity protein	NA	NA	X	NA
854	SmI	SMIPMB4A_v3c0450	SMIPMB4A_v3Contig1B	9	8217	8642	426	-1	NA	ribosomal-protein-alanine acetyltransferase	NA	NA	X	NA
1203	SmI	SMIPMB4A_v3c7130	SMIPMB4A_v3Contig3B	12	7275	8123	849	1	NA	ribosome biogenesis GTPase A	NA	NA	X	NA
377	SmI	SMIPMB4A_v3c9580	SMIPMB4A_v3Contig4A	1	117	437	321	1	NA	RNA binding S1 domain-containing protein	NA	NA	X	NA
210	SmI	SMIPMB4A_v3c0280	SMIPMB4A_v3Contig1A	28	28902	29744	843	1	NA	RpiR family transcriptional regulator	NA	NA	X	NA
210	SmI	SMIPMB4A_v3c1560	SMIPMB4A_v3Contig1D	41	48843	49682	840	-1	NA	RpiR family transcriptional regulator	NA	NA	X	NA
378	SmI	SMIPMB4A_v3c7010	SMIPMB4A_v3Contig3A	88	78719	79561	843	1	NA	RpiR family transcriptional regulator	K15835	NA	X	NA
930	SmI	SMIPMB4A_v3c1850	SMIPMB4A_v3Contig1E	15	16865	17659	795	-1	NA	RpiR family transcriptional regulator	NA	NA	X	NA
1270	SmI	SMIPMB4A_v3c8320	SMIPMB4A_v3Contig3C	39	43990	44916	927	1	NA	saccharopine dehydrogenase related protein	NA	NA	X	NA
1299	SmI	SMIPMB4A_v3c8820	SMIPMB4A_v3Contig3E	20	24127	24450	324	1	NA	single-stranded DNA-binding protein	NA	NA	X	NA
360	SmI	SMIPMB4A_v3c1610	SMIPMB4A_v3Contig1D	46	52747	54294	1548	-1	NA	sodium-dependent transporter	NA	NA	X	NA
831	SmI	SMIPMB4A_v3c0060	SMIPMB4A_v3Contig1A	6	8094	8822	729	-1	NA	spiralin	NA	NA	X	NA
982	SmI	SMIPMB4A_v3c2780	SMIPMB4A_v3Contig1I	23	24603	28475	3873	-1	NA	superfamily I DNA/RNA helicase	K10742	NA	X	NA
905	SmI	SMIPMB4A_v3c1320	SMIPMB4A_v3Contig1D	19	20993	21601	609	-1	NA	thiamine pyrophosphokinase	NA	NA	X	NA
1269	SmI	SMIPMB4A_v3c8310	SMIPMB4A_v3Contig3C	38	43314	44012	699	1	NA	ThiJ/PfpI family protein	NA	NA	X	NA
913	SmI	SMIPMB4A_v3c1550	SMIPMB4A_v3Contig1D	40	47498	48163	666	-1	NA	transcription regulator	NA	NA	X	NA
210	SmI	SMIPMB4A_v3c1400	SMIPMB4A_v3Contig1D	27	28866	29717	852	1	NA	transcriptional regulator	NA	NA	X	NA
378	SmI	SMIPMB4A_v3c7000	SMIPMB4A_v3Contig3A	87	77899	78714	816	1	NA	transcriptional regulator	NA	NA	X	NA
832	SmI	SMIPMB4A_v3c0070	SMIPMB4A_v3Contig1A	7	9069	9704	636	-1	NA	transmembrane protein	NA	NA	X	NA
1056	SmI	SMIPMB4A_v3c4260	SMIPMB4A_v3Contig1M	8	7756	8559	804	-1	NA	transmembrane protein	NA	NA	X	NA
1329	SmI	SMIPMB4A_v3c9370	SMIPMB4A_v3Contig3E	71	93443	94729	1287	1	NA	transmembrane protein	NA	NA	X	NA
1219	SmI	SMIPMB4A_v3c7450	SMIPMB4A_v3Contig3B	40	46997	48556	1560	1	NA	two-component regulator system yiem receptor component protein	NA	NA	X	NA
1144	SmI	SMIPMB4A_v3c5720	SMIPMB4A_v3Contig2A	40	47212	47745	534	-1	NA	Xre family transcriptional regulator	NA	NA	X	NA
217	SmI	SMIPMB4A_v3c7650	SMIPMB4A_v3Contig3B	60	68612	69970	1359	1	NA	xylose ABC transporter periplasmic binding component	NA	NA	X	NA
217	SmI	SMIPMB4A_v3c9430	SMIPMB4A_v3Contig3E	77	101767	103167	1401	1	NA	xylose ABC transporter periplasmic binding component	NA	NA	X	NA
379	SmI	SMIPMB4A_v3c9150	SMIPMB4A_v3Contig3E	51	70504	71493	990	1	natA	Na+ ABC transporter ATP-binding protein	NA	NA	X	NA
1320	SmI	SMIPMB4A_v3c9250	SMIPMB4A_v3Contig3E	59	82002	84176	2175	1	oppA	oligopeptide ABC transporter substrate-binding protein	NA	NA	X	NA
1319	SmI	SMIPMB4A_v3c9210	SMIPMB4A_v3Contig3E	55	75780	77024	1245	1	oppB	oligopeptide ABC transporter permease	K15581	NA	X	NA
881	SmI	SMIPMB4A_v3c0900	SMIPMB4A_v3Contig1C	30	42935	43870	936	-1	pldB	lysophospholipase	NA	NA	X	NA
925	SmI	SMIPMB4A_v3c1770	SMIPMB4A_v3Contig1E	8	8822	9736	915	1	pnuC	nicotinamide mononucleotide transporter PnuC	NA	NA	X	NA
366	SmI	SMIPMB4A_v3c2190	SMIPMB4A_v3Contig1H	1	321	1850	1530	-1	potE	amino acid permease	NA	NA	X	NA
1208	SmI	SMIPMB4A_v3c7230	SMIPMB4A_v3Contig3B	19	17891	19213	1323	1	pstS	phosphate ABC transporter substrate-binding protein	NA	NA	X	NA
217	SmI	SMIPMB4A_v3c3610	SMIPMB4A_v3Contig1J	74	95437	96840	1404	1	rbsB	ribose/galactose ABC transporter substrate-binding protein	NA	NA	X	NA
1202	SmI	SMIPMB4A_v3c7100	SMIPMB4A_v3Contig3B	9	5601	6092	492	1	rimM	16S rRNA-processing protein RimM	NA	NA	X	NA
1191	SmI	SMIPMB4A_v3c6740	SMIPMB4A_v3Contig3A	60	60943	61962	1020	1	rpmC	50S ribosomal protein L29	NA	NA	X	NA
1351	SmI	SMIPMB4A_v3c9700	SMIPMB4A_v3Contig4B	4	4269	4418	150	-1	rpmG	50S ribosomal protein L33	NA	NA	X	NA
1107	SmI	SMIPMB4A_v3c5080	SMIPMB4A_v3Contig1N	69	76803	78032	1230	1	scm1	motility transmembrane protein	NA	NA	X	NA
1106	SmI	SMIPMB4A_v3c5050	SMIPMB4A_v3Contig1N	66	70682	73870	3189	1	secDF	bifunctional preprotein translocase subunit SecD/SecF	NA	NA	X	NA
1282	SmI	SMIPMB4A_v3c8550	SMIPMB4A_v3Contig3D	12	13575	16241	2667	1	trsE	transfer complex protein TrsE	NA	NA	X	NA
1120	SmI	SMIPMB4A_v3c5280	SMIPMB4A_v3Contig1O	16	17907	18128	222	1	xseB	putative exodeoxyribonuclease vII small subunit protein	NA	NA	X	NA
381	SmI	SMIPMB4A_v3c9010	SMIPMB4A_v3Contig3E	38	53297	53920	624	1	yaaF	deoxyguanosine kinase	NA	NA	X	NA
1005	SmI	SMIPMB4A_v3c3320	SMIPMB4A_v3Contig1J	45	62467	63189	723	1	yabB	methyltransferase	K15460	NA	X	NA
877	SmI	SMIPMB4A_v3c0840	SMIPMB4A_v3Contig1C	26	34067	34903	837	-1	ybbH	GntR family transcriptional regulator	NA	NA	X	NA
869	SmI	SMIPMB4A_v3c0710	SMIPMB4A_v3Contig1C	14	14194	15630	1437	-1	ykbA	amino acid permease	NA	NA	X	NA
211	SmI	SMIPMB4A_v3c0630	SMIPMB4A_v3Contig1C	6	6450	7445	996	-1	yqkD	hydrolase	NA	NA	X	NA
844	SmI	SMIPMB4A_v3c0330	SMIPMB4A_v3Contig1A	31	36883	38415	1533	-1	yxkO	carbohydrate kinase	NA	NA	X	NA
1067	SmI	SMIPMB4A_v3c4380	SMIPMB4A_v3Contig1N	2	1386	2150	765	1	pyrK	dihydroorotate dehydrogenase electron transfer subunit	K02823	COG0543	CH	2-polyprenylphenol hydroxylase and related flavodoxin oxidoreductases
966	SmI	SMIPMB4A_v3c2560	SMIPMB4A_v3Contig1I	1	199	1203	1005	-1	ldhA	D-lactate dehydrogenase	K03778	COG1052	CHR	Lactate dehydrogenase and related dehydrogenases
1147	SmI	SMIPMB4A_v3c5790	SMIPMB4A_v3Contig2A	47	53249	54250	1002	-1	NA	alcohol dehydrogenase	K00001	COG0604;COG1062;COG1064;COG1454	CR	NADPH:quinone reductase and related Zn-dependent oxidoreductases;Zn-dependent alcohol dehydrogenases, class III;Zn-dependent alcohol dehydrogenases;Alcohol dehydrogenase, class IV
369	SmI	SMIPMB4A_v3c3210	SMIPMB4A_v3Contig1J	34	47045	48490	1446	-1	guaB	inosine 5'-monophosphate dehydrogenase	K00088	COG0516;COG0517	FR	IMP dehydrogenase/GMP reductase;FOG: CBS domain
908	SmI	SMIPMB4A_v3c1450	SMIPMB4A_v3Contig1D	32	35820	36521	702	-1	fruR	DeoR family transcriptional regulator	K03436	COG1349	GK	Transcriptional regulators of sugar metabolism
1074	SmI	SMIPMB4A_v3c4490	SMIPMB4A_v3Contig1N	13	11909	12598	690	1	NA	DeoR family transcriptional regulator	K02530	COG1349	GK	Transcriptional regulators of sugar metabolism
214	SmI	SMIPMB4A_v3c1410	SMIPMB4A_v3Contig1D	28	29736	30425	690	-1	yfiL	ABC transporter ATP-binding protein	K01990	COG1131;COG1134	GMV	ABC-type multidrug transport system, ATPase component;ABC-type polysaccharide/polyol phosphate transport system, ATPase component
379	SmI	SMIPMB4A_v3c8130	SMIPMB4A_v3Contig3C	21	25542	26522	981	1	yhcH	ABC transporter ATP-binding protein	K01990	COG1131;COG1134	GMV	ABC-type multidrug transport system, ATPase component;ABC-type polysaccharide/polyol phosphate transport system, ATPase component
914	SmI	SMIPMB4A_v3c1570	SMIPMB4A_v3Contig1D	42	49834	50280	447	1	NA	PTS system IIA component	K02821	COG1762	GT	Phosphotransferase system mannitol/fructose-specific IIA domain (Ntr-type)
1122	SmI	SMIPMB4A_v3c5300	SMIPMB4A_v3Contig1O	18	18820	20598	1779	1	dxs	1-deoxy-D-xylulose-5-phosphate synthase	K01662	COG1154	HI	Deoxyxylulose-5-phosphate synthase
1255	SmI	SMIPMB4A_v3c8080	SMIPMB4A_v3Contig3C	16	19531	20412	882	-1	ispH	4-hydroxy-3-methylbut-2-enyl diphosphate reductase	K03527	COG0761	IM	Penicillin tolerance protein
1350	SmI	SMIPMB4A_v3c9690	SMIPMB4A_v3Contig4B	3	3634	4092	459	-1	NA	acetyltransferase	K03830	COG0454	KR	Histone acetyltransferase HPA2 and related acetyltransferases
837	SmI	SMIPMB4A_v3c0170	SMIPMB4A_v3Contig1A	17	18621	19208	588	-1	lsp	lipoprotein signal peptidase	K03101	COG0597	MU	Lipoprotein signal peptidase

## Sheet: SmI-
Cluster_id	Genome_id	Locus_tag	Contig	Order	Start	End	Size	Strand	Gene	Description	KEGG	COG	COG_cat	COG_desc
253	Mg	MG_126	NC_000908	127	153920	154963	1044	-1	trpS	tryptophanyl-tRNA synthetase	K01867	COG0180	J	Tryptophanyl-tRNA synthetase
253	PaO	PAM_466	NC_005303	462	522922	523959	1038	1	trpS	tryptophanyl-tRNA synthetase	K01867	COG0180	J	Tryptophanyl-tRNA synthetase
287	Mg	MG_339	NC_000908	345	427090	428112	1023	-1	recA	recombinase A	K03553	COG0468	L	RecA/RadA recombinase
287	PaO	PAM_717	NC_005303	712	809376	809729	354	-1	NA	hypothetical protein	K03553	COG0468	L	RecA/RadA recombinase
225	Mg	MG_048	NC_000908	46	56969	58309	1341	-1	ffh	signal recognition particle protein	K03106	COG0541	U	Signal recognition particle GTPase
225	PaO	PAM_678	NC_005303	673	770094	771374	1281	-1	ffh	signal recognition particle GTPase	K03106	COG0541	U	Signal recognition particle GTPase
305	Mg	MG_407	NC_000908	416	509460	510836	1377	-1	eno	phosphopyruvate hydratase	K01689	COG0148	G	Enolase
262	Mg	MG_187	NC_000908	189	216761	218518	1758	1	NA	ABC transporter ATP-binding protein	K02023	COG3839	G	ABC-type sugar transport systems, ATPase components
263	Mg	MG_188	NC_000908	190	218521	219510	990	1	NA	ABC transporter permease	K02025	COG1175	G	ABC-type sugar transport systems, permease components
264	Mg	MG_189	NC_000908	191	219482	220438	957	1	NA	ABC transporter permease	K02026	COG0395;COG3833	G	ABC-type sugar transport system, permease component;ABC-type maltose transport systems, permease component
305	PaO	PAM_284	NC_005303	283	329038	330330	1293	1	eno	enolase	K01689	COG0148	G	Enolase
262	PaO	PAM_752	NC_005303	747	849015	850058	1044	-1	malK	ABC-type sugar transport system, ATPase	K02023	COG3839	G	ABC-type sugar transport systems, ATPase components
263	PaO	PAM_751	NC_005303	746	848010	848951	942	-1	ugpA	ABC-type sugar transport system, permease	K02025	COG1175	G	ABC-type sugar transport systems, permease components
264	PaO	PAM_750	NC_005303	745	847087	847881	795	-1	ugpE	sugar permease	K02026	COG0395;COG3833	G	ABC-type sugar transport system, permease component;ABC-type maltose transport systems, permease component
275	Mg	MG_231	NC_000908	235	276647	278812	2166	1	nrdE	ribonucleotide-diphosphate reductase subunit alpha	K00525	COG0209	F	Ribonucleotide reductase, alpha subunit
274	Mg	MG_229	NC_000908	233	275141	276163	1023	1	nrdF	ribonucleotide-diphosphate reductase subunit beta	K00526	COG0208	F	Ribonucleotide reductase, beta subunit
275	PaO	PAM_054	NC_005303	54	67342	69651	2310	1	nrdA	ribonucleotide reductase alpha subunit	K00525	COG0209	F	Ribonucleotide reductase, alpha subunit
274	PaO	PAM_055	NC_005303	55	70037	71089	1053	1	nrdF	ribonucleotide reductase beta subunit	K00526	COG0208	F	Ribonucleotide reductase, beta subunit
255	Mg	MG_130	NC_000908	131	156566	158020	1455	1	NA	hypothetical protein	K06950	COG1418	R	Predicted HD superfamily hydrolase
255	PaO	PAM_272	NC_005303	271	314047	315633	1587	1	NA	hypothetical protein	K06950	COG1418	R	Predicted HD superfamily hydrolase
243	Mg	MG_105	NC_000908	106	133570	134172	603	1	NA	hypothetical protein	NA	NA	X	NA
236	Mg	MG_077	NC_000908	77	103104	104327	1224	1	oppB	peptide ABC transporter permease	K15581	NA	X	NA
243	PaO	PAM_584	NC_005303	580	653913	654704	792	-1	NA	uncharacterized ACR	NA	NA	X	NA
236	PaO	PAM_190	NC_005303	190	227128	228054	927	-1	dppB	ABC-type dipeptide/oligopeptide transport system, permease component	K02033	COG0601	EP	ABC-type dipeptide/oligopeptide/nickel transport systems, permease components

## Sheet: Mg+
Cluster_id	Genome_id	Locus_tag	Contig	Order	Start	End	Size	Strand	Gene	Description	KEGG	COG	COG_cat	COG_desc
440	Mg	MG_173	NC_000908	175	202424	202636	213	1	infA	translation initiation factor IF-1	K02518	COG0361	J	Translation initiation factor 1 (IF-1)
429	Mg	MG_143	NC_000908	144	182851	183189	339	1	NA	ribosome-binding factor A	K02834	COG0858	J	Ribosome-binding factor A
531	Mg	MG_370	NC_000908	378	468152	469123	972	-1	NA	RluA family pseudouridine synthase	K06179	COG0564	J	Pseudouridylate synthases, 23S RNA-specific
568	Mg	MG_465	NC_000908	469	569528	569914	387	-1	rnpA	ribonuclease P protein component	K03536	COG0594	J	RNase P protein component
525	Mg	MG_361	NC_000908	368	459615	460103	489	1	rplJ	50S ribosomal protein L10	K02864	COG0244	J	Ribosomal protein L10
526	Mg	MG_362	NC_000908	369	460126	460494	369	1	rplL	50S ribosomal protein L7/L12	K02935	COG0222	J	Ribosomal protein L7/L12
439	Mg	MG_167	NC_000908	169	198165	198512	348	1	rplR	50S ribosomal protein L18	K02881	COG0256	J	Ribosomal protein L18
435	Mg	MG_153	NC_000908	155	191782	192102	321	1	rplW	50S ribosomal protein L23	K02892	COG0089	J	Ribosomal protein L23
438	Mg	MG_162	NC_000908	164	196121	196447	327	1	rplX	50S ribosomal protein L24	K02895	COG0198	J	Ribosomal protein L24
555	Mg	MG_426	NC_000908	432	533041	533235	195	1	rpmB	50S ribosomal protein L28	K02902	COG0227	J	Ribosomal protein L28
436	Mg	MG_159	NC_000908	161	194890	195492	603	1	rpmC	50S ribosomal protein L29	K02904	COG0255	J	Ribosomal protein L29
472	Mg	MG_257	NC_000908	260	307637	307930	294	1	rpmE	50S ribosomal protein L31	K02909	COG0254	J	Ribosomal protein L31
527	Mg	MG_363	NC_000908	370	460497	460670	174	1	rpmF	50S ribosomal protein L32	K02911	COG0333	J	Ribosomal protein L32
401	Mg	MG_473	NC_000908	54	64367	64513	147	-1	rpmG	50S ribosomal protein L33	K02913	COG0267	J	Ribosomal protein L33
508	Mg	MG_325	NC_000908	330	408793	408954	162	-1	rpmG	50S ribosomal protein L33	K02913	COG0267	J	Ribosomal protein L33
569	Mg	MG_466	NC_000908	470	569883	570029	147	-1	rpmH	50S ribosomal protein L34	K02914	COG0230	J	Ribosomal protein L34
446	Mg	MG_197	NC_000908	198	236065	236244	180	1	rpmI	50S ribosomal protein L35	K02916	COG0291	J	Ribosomal protein L35
441	Mg	MG_174	NC_000908	176	202647	202760	114	1	rpmJ	50S ribosomal protein L36	K02919	COG0257	J	Ribosomal protein L36
408	Mg	MG_090	NC_000908	90	116926	117552	627	1	rpsF	30S ribosomal protein S6	K02990	COG0360	J	Ribosomal protein S6
554	Mg	MG_424	NC_000908	430	531220	531480	261	-1	rpsO	30S ribosomal protein S15	K02956	COG0184	J	Ribosomal protein S15P/S13E
437	Mg	MG_160	NC_000908	162	195492	195749	258	1	rpsQ	30S ribosomal protein S17	K02961	COG0186	J	Ribosomal protein S17
410	Mg	MG_092	NC_000908	92	118025	118342	318	1	rpsR	30S ribosomal protein S18	K02963	COG0238	J	Ribosomal protein S18
528	Mg	MG_522	NC_000908	371	460685	460951	267	-1	rpsT	30S ribosomal protein S20	K02968	COG0268	J	Ribosomal protein S20
452	Mg	MG_481	NC_000908	212	250808	250996	189	1	rpsU	30S ribosomal protein S21	K02970	COG0828	J	Ribosomal protein S21
399	Mg	MG_054	NC_000908	52	63035	63985	951	-1	NA	transcription antitermination protein NusG	K02601	COG0250	K	Transcription antiterminator
389	Mg	MG_022	NC_000908	20	26036	26473	438	1	rpoE	DNA-directed RNA polymerase subunit delta	K03048	COG3343	K	DNA-directed RNA polymerase, delta subunit
500	Mg	MG_315	NC_000908	319	393658	394551	894	-1	NA	DNA polymerase III subunit delta	K02340	COG1466	L	DNA polymerase III, delta subunit
384	Mg	MG_007	NC_000908	7	9156	9920	765	1	NA	DNA polymerase III subunit delta'	K02341	COG0470	L	ATPase involved in DNA replication
385	Mg	MG_010	NC_000908	10	12068	12724	657	1	NA	DNA primase-related protein	K02316	COG0358	L	DNA primase (bacterial type)
521	Mg	MG_353	NC_000908	360	450719	451048	330	-1	NA	DNA-binding protein HU	K03530	COG0776	L	Bacterial nucleoid DNA-binding protein
490	Mg	MG_505	NC_000908	295	357475	357891	417	-1	NA	hypothetical protein	K07447	COG0816	L	Predicted endonuclease involved in recombination (possible Holliday junction resolvase in Mycoplasmas and B. subtilis)
518	Mg	MG_349	NC_000908	355	446576	447790	1215	1	NA	hypothetical protein	K03346	COG3611	L	Replication initiation/membrane attachment protein
524	Mg	MG_358	NC_000908	365	456755	457372	618	1	ruvA	Holliday junction DNA helicase RuvA	K03550	COG0632	L	Holliday junction resolvasome, DNA-binding subunit
409	Mg	MG_091	NC_000908	91	117553	118035	483	1	ssb	single-strand binding protein family	K03111	COG0629	L	Single-stranded DNA-binding protein
418	Mg	MG_118	NC_000908	119	143936	144958	1023	1	galE	UDP-glucose 4-epimerase	K01784	COG1087	M	UDP-glucose 4-epimerase
537	Mg	MG_380	NC_000908	388	478999	479577	579	1	gidB	methyltransferase GidB	K03501	COG0357	M	Predicted S-adenosylmethionine-dependent methyltransferase involved in bacterial cell division
426	Mg	MG_137	NC_000908	137	162377	163591	1215	1	glf	UDP-galactopyranose mutase	K01854	COG0562	M	UDP-galactopyranose mutase
564	Mg	MG_453	NC_000908	457	556437	557315	879	1	gtaB	UTP-glucose-1-phosphate uridylyltransferase	K00963	COG1210	M	UDP-glucose pyrophosphorylase
407	Mg	MG_086	NC_000908	86	112718	113866	1149	1	lgt	prolipoprotein diacylglyceryl transferase	K13292	COG0682	M	Prolipoprotein diacylglyceryltransferase
220	Mg	MG_025	NC_000908	23	28652	29548	897	1	NA	glycosyl transferase, group 2 family protein	K00754	COG0438;COG0463	M	Glycosyltransferase;Glycosyltransferases involved in cell wall biogenesis
220	Mg	MG_060	NC_000908	60	67650	68543	894	1	NA	glycosyl transferase, group 2 family protein	K00754	COG0438;COG0463	M	Glycosyltransferase;Glycosyltransferases involved in cell wall biogenesis
512	Mg	MG_517	NC_000908	341	420333	421358	1026	1	NA	glycosyl transferase, group 2 family protein	K00754	COG0438;COG0463	M	Glycosyltransferase;Glycosyltransferases involved in cell wall biogenesis
479	Mg	MG_277	NC_000908	281	335412	338324	2913	-1	NA	hypothetical protein	K12257	COG0342;COG0341	U	Preprotein translocase subunit SecD;Preprotein translocase subunit SecF
400	Mg	MG_055	NC_000908	53	63989	64360	372	-1	secE	preprotein translocase subunit SecE	K03073	COG0690	U	Preprotein translocase subunit SecE
414	Mg	MG_476	NC_000908	104	131149	131382	234	1	secG	preprotein translocase subunit SecG	K03075	COG1314	U	Preprotein translocase subunit SecG
544	Mg	MG_393	NC_000908	402	496628	496960	333	-1	groES	co-chaperonin GroES	K04078	COG0234	O	Co-chaperonin GroES (HSP10)
561	Mg	MG_448	NC_000908	453	552447	552899	453	-1	NA	methionine sulfoxide reductase B	K07305	COG0229	O	Conserved domain frequently associated with peptide methionine sulfoxide reductase
550	Mg	MG_408	NC_000908	417	510903	511376	474	1	pmsR	methionine sulfoxide reductase A	K07304	COG0225	O	Peptide methionine sulfoxide reductase
546	Mg	MG_398	NC_000908	407	502422	502823	402	-1	atpC	F0F1 ATP synthase subunit epsilon	K02114	COG0355	C	F0F1-type ATP synthase, epsilon subunit (mitochondrial delta subunit)
548	Mg	MG_404	NC_000908	413	507823	508131	309	-1	atpE	F0F1 ATP synthase subunit C	K02110	COG0636	C	F0F1-type ATP synthase, subunit c/Archaeal/vacuolar-type H+-ATPase, subunit K
547	Mg	MG_402	NC_000908	411	506671	507201	531	-1	atpH	F0F1 ATP synthase subunit delta	K02113	COG0712	C	F0F1-type ATP synthase, delta subunit (mitochondrial oligomycin sensitivity protein)
395	Mg	MG_038	NC_000908	36	44750	46276	1527	-1	glpK	glycerol kinase	K00864	COG0554	C	Glycerol kinase
396	Mg	MG_039	NC_000908	37	46267	47421	1155	-1	NA	FAD-dependent glycerol-3-phosphate dehydrogenase	K00111	COG0578	C	Glycerol-3-phosphate dehydrogenase
393	Mg	MG_033	NC_000908	31	39127	39903	777	1	glpF	glycerol uptake facilitator	K02440	COG0580	G	Glycerol uptake facilitator and related permeases (Major Intrinsic Protein Family)
443	Mg	MG_186	NC_000908	188	216016	216768	753	1	NA	nuclease-like protein	K02027	COG1653;COG2182	G	ABC-type sugar transport system, periplasmic component;Maltose-binding periplasmic proteins/domains
415	Mg	MG_112	NC_000908	113	139397	140026	630	1	NA	ribulose-phosphate 3-epimerase	K01783	COG0036	G	Pentose-5-phosphate-3-epimerase
398	Mg	MG_045	NC_000908	43	53204	54655	1452	1	NA	spermidine/putrescine ABC transporter spermidine/putrescine binding protein	K11069	COG0687	E	Spermidine/putrescine-binding periplasmic protein
462	Mg	MG_230	NC_000908	234	276167	276628	462	1	nrdI	ribonucleotide reductase stimulatory protein	K03647	COG1780	F	Protein involved in ribonucleotide reduction
468	Mg	MG_245	NC_000908	248	293448	293945	498	1	NA	5-formyltetrahydrofolate cyclo-ligase	K01934	COG0212	H	5-formyltetrahydrofolate cyclo-ligase
474	Mg	MG_264	NC_000908	268	321046	321642	597	1	NA	dephospho-CoA kinase	K00859	COG0237	H	Dephospho-CoA kinase
454	Mg	MG_482	NC_000908	214	251444	251788	345	1	acpS	4'-phosphopantetheinyl transferase	K00997	COG0736	I	Phosphopantetheinyl transferase (holo-ACP synthase)
493	Mg	MG_303	NC_000908	307	372926	373999	1074	-1	NA	metal ABC transporter ATP-binding protein	K02006	COG1122	P	ABC-type cobalt transport system, ATPase component
494	Mg	MG_304	NC_000908	308	373981	374793	813	-1	NA	metal ABC transporter ATP-binding protein	K02006	COG1122	P	ABC-type cobalt transport system, ATPase component
492	Mg	MG_302	NC_000908	306	371994	372947	954	-1	NA	metal ABC transporter permease	K02008	COG0619	P	ABC-type cobalt transport system, permease component CbiQ and related transporters
552	Mg	MG_412	NC_000908	421	514991	516124	1134	-1	NA	phosphate ABC transporter substrate-binding protein	K02040	COG0226	P	ABC-type phosphate transport system, periplasmic component
551	Mg	MG_409	NC_000908	418	511373	512050	678	-1	NA	phosphate transport system regulatory protein PhoU	K02039	COG0704	P	Phosphate uptake regulator
488	Mg	MG_290	NC_000908	293	355120	355857	738	1	NA	phosphonate ABC transporter ATP-binding protein	K02041	COG3638	P	ABC-type phosphate/phosphonate transport system, ATPase component
489	Mg	MG_291	NC_000908	294	355847	357478	1632	1	NA	phosphonate ABC transporter permease	K02042	COG3639	P	ABC-type phosphate/phosphonate transport system, permease component
487	Mg	MG_289	NC_000908	292	354024	355130	1107	1	NA	phosphonate ABC transporter substrate-binding protein	K02044	COG3221	P	ABC-type phosphate/phosphonate transport system, periplasmic component
420	Mg	MG_125	NC_000908	126	153082	153939	858	1	NA	Cof-like hydrolase	K07024	COG0561	R	Predicted hydrolases of the HAD superfamily
473	Mg	MG_263	NC_000908	267	320177	321052	876	1	NA	Cof-like hydrolase	K07024	COG0561	R	Predicted hydrolases of the HAD superfamily
475	Mg	MG_265	NC_000908	269	321578	322414	837	-1	NA	Cof-like hydrolase	K07024	COG0561	R	Predicted hydrolases of the HAD superfamily
532	Mg	MG_371	NC_000908	379	469110	470084	975	-1	NA	DHH family protein	K06881	COG0618	R	Exopolyphosphatase-related proteins
469	Mg	MG_248	NC_000908	251	295473	296129	657	-1	NA	hypothetical protein	K06967	COG2384	R	Predicted SAM-dependent methyltransferase
541	Mg	MG_388	NC_000908	397	490699	491163	465	-1	NA	hypothetical protein	K07042	COG0319	R	Predicted metal-dependent hydrolase
545	Mg	MG_397	NC_000908	406	500720	502420	1701	-1	NA	hypothetical protein	K07158	COG1412	R	Uncharacterized proteins of PilT N-term./Vapc superfamily
449	Mg	MG_207	NC_000908	207	247407	247910	504	1	NA	serine/threonine protein phosphatase	K07095	COG0622	R	Predicted phosphoesterase
388	Mg	MG_020	NC_000908	18	23542	24468	927	1	pip	proline iminopeptidase	K01259	COG0596	R	Predicted hydrolases or acyltransferases (alpha/beta hydrolase superfamily)
424	Mg	MG_134	NC_000908	134	159798	160100	303	1	NA	hypothetical protein	K09747	COG0718	S	Uncharacterized protein conserved in bacteria
495	Mg	MG_306	NC_000908	310	376794	377975	1182	-1	NA	hypothetical protein	K07027	COG0392	S	Predicted integral membrane protein
455	Mg	MG_213	NC_000908	216	252580	253995	1416	1	scpA	segregation and condensation protein A	K05896	COG1354	S	Uncharacterized conserved protein
497	Mg	MG_312	NC_000908	316	387916	391335	3420	-1	hmw1	HMW1 cytadherence accessory protein	NA	NA	X	NA
457	Mg	MG_218	NC_000908	221	259177	264594	5418	1	hmw2	HMW2 cytadherence accessory protein	NA	NA	X	NA
502	Mg	MG_317	NC_000908	321	395625	397424	1800	-1	hmw3	HMW3 cytadherence accessory protein	NA	NA	X	NA
444	Mg	MG_191	NC_000908	193	221570	225904	4335	1	mgpB	MgPa adhesin	NA	NA	X	NA
445	Mg	MG_192	NC_000908	194	225906	229067	3162	1	mgpC	hypothetical protein	NA	NA	X	NA
543	Mg	MG_390	NC_000908	399	491534	493516	1983	-1	NA	ABC transporter ATP-binding protein/permease	NA	NA	X	NA
442	Mg	MG_184	NC_000908	186	210391	211344	954	1	NA	adenine-specific DNA modification methylase	K00571	NA	X	NA
284	Mg	MG_310	NC_000908	314	386463	387269	807	1	NA	alpha/beta fold family hydrolase	NA	NA	X	NA
284	Mg	MG_327	NC_000908	332	409871	410677	807	-1	NA	alpha/beta fold family hydrolase	NA	NA	X	NA
516	Mg	MG_344	NC_000908	350	440359	441180	822	-1	NA	alpha/beta fold family hydrolase	NA	NA	X	NA
273	Mg	MG_225	NC_000908	229	270405	271874	1470	1	NA	amino acid-polyamine-organocation (APC) permease family protein	NA	NA	X	NA
273	Mg	MG_226	NC_000908	230	271840	273318	1479	1	NA	amino acid-polyamine-organocation (APC) permease family protein	NA	NA	X	NA
412	Mg	MG_098	NC_000908	98	124417	125850	1434	1	NA	aspartyl/glutamyl-tRNA amidotransferase subunit C	NA	NA	X	NA
501	Mg	MG_316	NC_000908	320	394475	395584	1110	-1	NA	ComEC/Rec2-related protein	NA	NA	X	NA
496	Mg	MG_308	NC_000908	312	381493	382725	1233	-1	NA	DEAD-box ATP dependent DNA helicase	NA	NA	X	NA
562	Mg	MG_450	NC_000908	454	553558	554430	873	-1	NA	degV family protein	NA	NA	X	NA
392	Mg	MG_029	NC_000908	27	31143	31703	561	-1	NA	DJ-1/PfpI family protein	NA	NA	X	NA
383	Mg	MG_002	NC_000908	2	1828	2760	933	1	NA	DnaJ domain-containing protein	NA	NA	X	NA
447	Mg	MG_200	NC_000908	200	237347	239152	1806	1	NA	DnaJ domain-containing protein	NA	NA	X	NA
222	Mg	MG_032	NC_000908	30	36977	38977	2001	1	NA	hypothetical protein	NA	NA	X	NA
222	Mg	MG_096	NC_000908	96	121571	123523	1953	1	NA	hypothetical protein	NA	NA	X	NA
307	Mg	MG_414	NC_000908	422	516245	519355	3111	-1	NA	hypothetical protein	NA	NA	X	NA
307	Mg	MG_525	NC_000908	423	519420	521414	1995	-1	NA	hypothetical protein	NA	NA	X	NA
309	Mg	MG_432	NC_000908	438	538351	539547	1197	-1	NA	hypothetical protein	NA	NA	X	NA
309	Mg	MG_443	NC_000908	448	547664	548851	1188	-1	NA	hypothetical protein	NA	NA	X	NA
386	Mg	MG_011	NC_000908	11	12701	13564	864	-1	NA	hypothetical protein	NA	NA	X	NA
391	Mg	MG_028	NC_000908	26	30548	31153	606	1	NA	hypothetical protein	NA	NA	X	NA
402	Mg	MG_474	NC_000908	55	64527	64910	384	-1	NA	hypothetical protein	NA	NA	X	NA
404	Mg	MG_074	NC_000908	74	98906	99319	414	1	NA	hypothetical protein	NA	NA	X	NA
405	Mg	MG_075	NC_000908	75	99383	102457	3075	1	NA	hypothetical protein	NA	NA	X	NA
406	Mg	MG_076	NC_000908	76	102454	102870	417	-1	NA	hypothetical protein	NA	NA	X	NA
413	Mg	MG_101	NC_000908	101	128687	129355	669	1	NA	hypothetical protein	NA	NA	X	NA
416	Mg	MG_116	NC_000908	117	142563	143318	756	1	NA	hypothetical protein	NA	NA	X	NA
417	Mg	MG_117	NC_000908	118	143311	143955	645	1	NA	hypothetical protein	NA	NA	X	NA
419	Mg	MG_123	NC_000908	124	151306	152721	1416	1	NA	hypothetical protein	NA	NA	X	NA
422	Mg	MG_129	NC_000908	130	156223	156576	354	1	NA	hypothetical protein	NA	NA	X	NA
423	Mg	MG_133	NC_000908	133	158984	159778	795	-1	NA	hypothetical protein	NA	NA	X	NA
425	Mg	MG_135	NC_000908	135	160072	160914	843	-1	NA	hypothetical protein	NA	NA	X	NA
427	Mg	MG_140	NC_000908	140	175805	179146	3342	1	NA	hypothetical protein	NA	NA	X	NA
428	Mg	MG_477	NC_000908	142	180746	181018	273	1	NA	hypothetical protein	NA	NA	X	NA
430	Mg	MG_144	NC_000908	145	183214	184053	840	1	NA	hypothetical protein	NA	NA	X	NA
431	Mg	MG_147	NC_000908	148	186136	187263	1128	1	NA	hypothetical protein	NA	NA	X	NA
432	Mg	MG_148	NC_000908	149	187302	188531	1230	1	NA	hypothetical protein	NA	NA	X	NA
434	Mg	MG_478	NC_000908	151	189492	189956	465	1	NA	hypothetical protein	NA	NA	X	NA
448	Mg	MG_202	NC_000908	202	239827	240195	369	1	NA	hypothetical protein	NA	NA	X	NA
451	Mg	MG_480	NC_000908	211	250149	250808	660	1	NA	hypothetical protein	NA	NA	X	NA
453	Mg	MG_211	NC_000908	213	250998	251441	444	1	NA	hypothetical protein	NA	NA	X	NA
458	Mg	MG_491	NC_000908	222	264597	265637	1041	1	NA	hypothetical protein	NA	NA	X	NA
459	Mg	MG_219	NC_000908	223	265597	266043	447	1	NA	hypothetical protein	NA	NA	X	NA
460	Mg	MG_220	NC_000908	224	266075	266356	282	-1	NA	hypothetical protein	NA	NA	X	NA
461	Mg	MG_223	NC_000908	227	268012	269247	1236	1	NA	hypothetical protein	NA	NA	X	NA
463	Mg	MG_233	NC_000908	237	279200	279499	300	1	NA	hypothetical protein	NA	NA	X	NA
464	Mg	MG_236	NC_000908	240	280664	281086	423	1	NA	hypothetical protein	NA	NA	X	NA
465	Mg	MG_237	NC_000908	241	281079	281963	885	1	NA	hypothetical protein	NA	NA	X	NA
466	Mg	MG_241	NC_000908	245	286885	288747	1863	1	NA	hypothetical protein	NA	NA	X	NA
467	Mg	MG_242	NC_000908	246	288753	290645	1893	1	NA	hypothetical protein	NA	NA	X	NA
470	Mg	MG_255	NC_000908	258	305001	306098	1098	1	NA	hypothetical protein	NA	NA	X	NA
471	Mg	MG_256	NC_000908	259	306821	307591	771	1	NA	hypothetical protein	NA	NA	X	NA
476	Mg	MG_267	NC_000908	271	324812	325159	348	-1	NA	hypothetical protein	NA	NA	X	NA
477	Mg	MG_268	NC_000908	272	325193	325879	687	-1	NA	hypothetical protein	NA	NA	X	NA
478	Mg	MG_269	NC_000908	273	326030	327052	1023	-1	NA	hypothetical protein	NA	NA	X	NA
480	Mg	MG_279	NC_000908	283	340526	341182	657	-1	NA	hypothetical protein	NA	NA	X	NA
481	Mg	MG_280	NC_000908	284	341175	341972	798	-1	NA	hypothetical protein	NA	NA	X	NA
482	Mg	MG_281	NC_000908	285	342033	343703	1671	-1	NA	hypothetical protein	NA	NA	X	NA
483	Mg	MG_284	NC_000908	288	346854	347252	399	1	NA	hypothetical protein	NA	NA	X	NA
484	Mg	MG_285	NC_000908	289	347215	348258	1044	1	NA	hypothetical protein	NA	NA	X	NA
485	Mg	MG_286	NC_000908	290	348261	348851	591	1	NA	hypothetical protein	NA	NA	X	NA
491	Mg	MG_296	NC_000908	300	364026	364415	390	-1	NA	hypothetical protein	NA	NA	X	NA
498	Mg	MG_313	NC_000908	317	391395	392258	864	-1	NA	hypothetical protein	NA	NA	X	NA
499	Mg	MG_314	NC_000908	318	392303	393634	1332	-1	NA	hypothetical protein	NA	NA	X	NA
504	Mg	MG_319	NC_000908	323	398298	398834	537	-1	NA	hypothetical protein	NA	NA	X	NA
505	Mg	MG_320	NC_000908	324	398938	399798	861	-1	NA	hypothetical protein	NA	NA	X	NA
507	Mg	MG_515	NC_000908	328	406975	407784	810	-1	NA	hypothetical protein	NA	NA	X	NA
509	Mg	MG_328	NC_000908	333	410664	412934	2271	-1	NA	hypothetical protein	NA	NA	X	NA
510	Mg	MG_331	NC_000908	336	414985	415623	639	-1	NA	hypothetical protein	NA	NA	X	NA
511	Mg	MG_332	NC_000908	337	415611	416330	720	-1	NA	hypothetical protein	NA	NA	X	NA
513	Mg	MG_337	NC_000908	343	422697	423113	417	1	NA	hypothetical protein	NA	NA	X	NA
515	Mg	MG_343	NC_000908	349	439315	440355	1041	-1	NA	hypothetical protein	NA	NA	X	NA
519	Mg	MG_350	NC_000908	356	447790	448725	936	1	NA	hypothetical protein	NA	NA	X	NA
520	Mg	MG_521	NC_000908	357	448943	449617	675	-1	NA	hypothetical protein	NA	NA	X	NA
522	Mg	MG_354	NC_000908	361	451197	451610	414	1	NA	hypothetical protein	NA	NA	X	NA
529	Mg	MG_364	NC_000908	372	461015	461689	675	1	NA	hypothetical protein	NA	NA	X	NA
530	Mg	MG_366	NC_000908	374	462619	464622	2004	1	NA	hypothetical protein	NA	NA	X	NA
533	Mg	MG_373	NC_000908	381	471221	472066	846	-1	NA	hypothetical protein	NA	NA	X	NA
534	Mg	MG_374	NC_000908	382	472067	472891	825	-1	NA	hypothetical protein	NA	NA	X	NA
535	Mg	MG_376	NC_000908	384	474578	474892	315	-1	NA	hypothetical protein	NA	NA	X	NA
536	Mg	MG_377	NC_000908	385	474898	475479	582	-1	NA	hypothetical protein	NA	NA	X	NA
538	Mg	MG_381	NC_000908	389	479570	480226	657	1	NA	hypothetical protein	NA	NA	X	NA
539	Mg	MG_524	NC_000908	393	483369	483818	450	-1	NA	hypothetical protein	NA	NA	X	NA
540	Mg	MG_386	NC_000908	395	484702	489552	4851	-1	NA	hypothetical protein	NA	NA	X	NA
542	Mg	MG_389	NC_000908	398	491147	491530	384	-1	NA	hypothetical protein	NA	NA	X	NA
549	Mg	MG_406	NC_000908	415	508978	509454	477	-1	NA	hypothetical protein	NA	NA	X	NA
553	Mg	MG_422	NC_000908	428	526987	529494	2508	-1	NA	hypothetical protein	NA	NA	X	NA
559	Mg	MG_441	NC_000908	446	546299	546709	411	-1	NA	hypothetical protein	NA	NA	X	NA
560	Mg	MG_447	NC_000908	452	550803	552446	1644	-1	NA	hypothetical protein	NA	NA	X	NA
563	Mg	MG_452	NC_000908	456	555667	556452	786	1	NA	hypothetical protein	NA	NA	X	NA
566	Mg	MG_456	NC_000908	460	558939	559943	1005	-1	NA	hypothetical protein	NA	NA	X	NA
567	Mg	MG_459	NC_000908	463	563311	563820	510	-1	NA	hypothetical protein	NA	NA	X	NA
60	Mg	MG_067	NC_000908	67	81046	82596	1551	1	NA	lipoprotein	NA	NA	X	NA
60	Mg	MG_068	NC_000908	68	82620	84044	1425	1	NA	lipoprotein	NA	NA	X	NA
60	Mg	MG_395	NC_000908	404	498316	499890	1575	-1	NA	lipoprotein	NA	NA	X	NA
156	Mg	MG_307	NC_000908	311	377975	381508	3534	-1	NA	lipoprotein	NA	NA	X	NA
156	Mg	MG_309	NC_000908	313	382732	386409	3678	-1	NA	lipoprotein	NA	NA	X	NA
156	Mg	MG_338	NC_000908	344	423100	426912	3813	-1	NA	lipoprotein	NA	NA	X	NA
261	Mg	MG_185	NC_000908	187	211444	213549	2106	1	NA	lipoprotein	NA	NA	X	NA
261	Mg	MG_260	NC_000908	263	310511	312808	2298	1	NA	lipoprotein	NA	NA	X	NA
310	Mg	MG_439	NC_000908	444	544562	545380	819	-1	NA	lipoprotein	NA	NA	X	NA
310	Mg	MG_440	NC_000908	445	545380	546156	777	-1	NA	lipoprotein	NA	NA	X	NA
397	Mg	MG_040	NC_000908	38	47580	49355	1776	1	NA	lipoprotein	NA	NA	X	NA
411	Mg	MG_095	NC_000908	95	120191	121387	1197	1	NA	lipoprotein	NA	NA	X	NA
433	Mg	MG_149	NC_000908	150	188607	189452	846	1	NA	lipoprotein	NA	NA	X	NA
506	Mg	MG_321	NC_000908	325	400119	402923	2805	-1	NA	lipoprotein	NA	NA	X	NA
517	Mg	MG_348	NC_000908	354	445197	446165	969	-1	NA	lipoprotein	NA	NA	X	NA
557	Mg	MG_428	NC_000908	434	533807	534322	516	1	NA	LuxR regulatory protein	NA	NA	X	NA
403	Mg	MG_061	NC_000908	61	68522	70225	1704	-1	NA	MFS family transporter	NA	NA	X	NA
514	Mg	MG_342	NC_000908	348	438730	439236	507	-1	NA	NADPH-dependent FMN reductase domain-containing protein	NA	NA	X	NA
394	Mg	MG_037	NC_000908	35	43401	44753	1353	1	NA	nicotinate phosphoribosyltransferase	NA	NA	X	NA
556	Mg	MG_427	NC_000908	433	533271	533696	426	1	NA	OsmC-like protein	NA	NA	X	NA
565	Mg	MG_454	NC_000908	458	557305	557772	468	-1	NA	OsmC-like protein	NA	NA	X	NA
503	Mg	MG_318	NC_000908	322	397439	398281	843	-1	NA	P32 adhesin	NA	NA	X	NA
456	Mg	MG_217	NC_000908	220	258041	259159	1119	1	NA	proline-rich P65 protein	NA	NA	X	NA
421	Mg	MG_127	NC_000908	128	154999	155436	438	1	NA	Spx subfamily protein	NA	NA	X	NA
390	Mg	MG_027	NC_000908	25	30093	30548	456	1	NA	transcription termination/antitermination protein NusB	NA	NA	X	NA
558	Mg	MG_438	NC_000908	443	543006	544157	1152	1	NA	type I restriction modification DNA specificity domain-containing protein	NA	NA	X	NA
387	Mg	MG_012	NC_000908	12	13569	14432	864	-1	NA	alpha-L-glutamate ligase	K05844	COG0189	HJ	Glutathione synthase/Ribosomal protein S6 modification enzyme (glutaminyl transferase)
486	Mg	MG_287	NC_000908	291	348883	349137	255	1	NA	acyl carrier protein	K02078	COG0236	IQ	Acyl carrier protein
523	Mg	MG_356	NC_000908	363	453911	454753	843	-1	NA	choline/ethanolamine kinase	K00924	COG0515;COG1493	KLRT	Serine/threonine protein kinase;Serine kinase of the HPr protein, regulates carbohydrate metabolism
450	Mg	MG_210	NC_000908	210	249403	249948	546	-1	lspA	signal peptidase II	K03101	COG0597	MU	Lipoprotein signal peptidase
570	Mg	MG_526	NC_000908	473	576351	577205	855	-1	NA	ABC transporter ATP-binding protein	K02003	COG1136;COG4181	QV	ABC-type antimicrobial peptide transport system, ATPase component;Predicted ABC-type transport system involved in lysophospholipase L1 biosynthesis, ATPase component
234	Mg	MG_064	NC_000908	64	73690	77685	3996	1	NA	ABC transporter permease	K02004	COG0577;COG3127	QV	ABC-type antimicrobial peptide transport system, permease component;Predicted ABC-type transport system involved in lysophospholipase L1 biosynthesis, permease component
234	Mg	MG_468	NC_000908	472	570994	576345	5352	-1	NA	ABC transporter permease	K02004	COG0577;COG3127	QV	ABC-type antimicrobial peptide transport system, permease component;Predicted ABC-type transport system involved in lysophospholipase L1 biosynthesis, permease component

## Sheet: Mg-
Cluster_id	Genome_id	Locus_tag	Contig	Order	Start	End	Size	Strand	Gene	Description	KEGG	COG	COG_cat	COG_desc
327	PaO	PAM_223	NC_005303	223	254967	255203	237	1	infA	translation initiation factor IF-1	K02518	COG0361	J	Translation initiation factor 1 (IF-1)
335	PaO	PAM_275	NC_005303	274	316651	317526	876	1	miaA	tRNA delta(2)-isopentenylpyrophosphate	K00791	COG0324	J	tRNA delta(2)-isopentenylpyrophosphate transferase
331	PaO	PAM_251	NC_005303	250	284635	286782	2148	1	pnp	polyribonucleotide nucleotidyltransferase	K00962	COG1185	J	Polyribonucleotide nucleotidyltransferase (polynucleotide phosphorylase)
333	PaO	PAM_258	NC_005303	257	292922	293431	510	1	rplJ	ribosomal protein L10	K02864	COG0244	J	Ribosomal protein L10
326	PaO	PAM_216	NC_005303	216	250720	251073	354	1	rplR	ribosomal protein L18	K02881	COG0256	J	Ribosomal protein L18
324	PaO	PAM_202	NC_005303	202	244512	244802	291	1	rplW	ribosomal protein L23	K02892	COG0089	J	Ribosomal protein L23
325	PaO	PAM_209	NC_005303	209	247851	248114	264	1	rpsQ	ribosomal protein S17	K02961	COG0186	J	Ribosomal protein S17
318	PaO	PAM_011	NC_005303	11	13006	13245	240	1	rpsR	ribosomal protein S18	K02963	COG0238	J	Ribosomal protein S18
329	PaO	PAM_238	NC_005303	238	266482	267219	738	1	rsuA	16S rRNA pseudouridylate synthase	K06178	COG1187	J	16S rRNA uridine-516 pseudouridylate synthase and related pseudouridylate synthases
323	PaO	PAM_144	NC_005303	144	170667	171371	705	1	spoU	rRNA methylase	K03437	COG0566	J	rRNA methylases
328	PaO	PAM_237	NC_005303	237	265512	266363	852	1	truB	pseudouridine synthase	K03177	COG0130	J	Pseudouridine synthase
327	SmI	SMIPMB4A_v3c6870	SMIPMB4A_v3Contig3A	73	68251	68469	219	1	infA	translation initiation factor IF-1	K02518	COG0361	J	Translation initiation factor 1 (IF-1)
335	SmI	SMIPMB4A_v3c4830	SMIPMB4A_v3Contig1N	47	47125	48060	936	1	miaA	tRNA delta(2)-isopentenylpyrophosphate transferase	K00791	COG0324	J	tRNA delta(2)-isopentenylpyrophosphate transferase
331	SmI	SMIPMB4A_v3c1890	SMIPMB4A_v3Contig1E	19	23122	25230	2109	-1	pnp	polynucleotide phosphorylase/polyadenylase	K00962	COG1185	J	Polyribonucleotide nucleotidyltransferase (polynucleotide phosphorylase)
329	SmI	SMIPMB4A_v3c8420	SMIPMB4A_v3Contig3C	49	53949	54692	744	1	rluB	ribosomal large subunit pseudouridine synthase B	K06178	COG1187	J	16S rRNA uridine-516 pseudouridylate synthase and related pseudouridylate synthases
333	SmI	SMIPMB4A_v3c2960	SMIPMB4A_v3Contig1J	9	14768	15259	492	-1	rplJ	50S ribosomal protein L10	K02864	COG0244	J	Ribosomal protein L10
326	SmI	SMIPMB4A_v3c6820	SMIPMB4A_v3Contig3A	68	64697	65062	366	1	rplR	50S ribosomal protein L18	K02881	COG0256	J	Ribosomal protein L18
324	SmI	SMIPMB4A_v3c6680	SMIPMB4A_v3Contig3A	54	57842	58129	288	1	rplW	50S ribosomal protein L23	K02892	COG0089	J	Ribosomal protein L23
325	SmI	SMIPMB4A_v3c6750	SMIPMB4A_v3Contig3A	61	61962	62219	258	1	rpsQ	30S ribosomal protein S17	K02961	COG0186	J	Ribosomal protein S17
318	SmI	SMIPMB4A_v3c3430	SMIPMB4A_v3Contig1J	56	74322	74546	225	1	rpsR	30S ribosomal protein S18	K02963	COG0238	J	Ribosomal protein S18
323	SmI	SMIPMB4A_v3c7740	SMIPMB4A_v3Contig3B	69	77635	78417	783	1	spoU	rRNA methylase	K03437	COG0566	J	rRNA methylases
328	SmI	SMIPMB4A_v3c4720	SMIPMB4A_v3Contig1N	36	35137	36048	912	1	truB	tRNA pseudouridine synthase B	K03177	COG0130	J	Pseudouridine synthase
332	PaO	PAM_255	NC_005303	254	290859	291473	615	1	nusG	transcription antiterminator	K02601	COG0250	K	Transcription antiterminator
332	SmI	SMIPMB4A_v3c6210	SMIPMB4A_v3Contig3A	9	8732	9385	654	1	nusG	transcription antitermination protein NusG	K02601	COG0250	K	Transcription antiterminator
339	PaO	PAM_304	NC_005303	303	346579	347034	456	-1	NA	Hollyday junction resolvase	K07447	COG0816	L	Predicted endonuclease involved in recombination (possible Holliday junction resolvase in Mycoplasmas and B. subtilis)
1	PaO	PAM_062	NC_005303	62	83133	83315	183	1	NA	hypothetical protein	K03111	COG0629	L	Single-stranded DNA-binding protein
1	PaO	PAM_701	NC_005303	696	792359	792595	237	-1	NA	hypothetical protein	K03111	COG0629	L	Single-stranded DNA-binding protein
352	PaO	PAM_631	NC_005303	627	714980	715972	993	-1	NA	ribonuclease HII Family 2	K03471	COG1039	L	Ribonuclease HIII
1	PaO	PAM_041	NC_005303	41	53544	53873	330	1	ssb	single-stranded DNA-binding protein	K03111	COG0629	L	Single-stranded DNA-binding protein
1	PaO	PAM_319	NC_005303	318	366900	367229	330	-1	ssb	single-stranded DNA-binding protein	K03111	COG0629	L	Single-stranded DNA-binding protein
1	PaO	PAM_324	NC_005303	323	370112	370441	330	1	ssb	single-stranded DNA-binding protein	K03111	COG0629	L	Single-stranded DNA-binding protein
1	PaO	PAM_359	NC_005303	358	407793	408122	330	-1	ssb	single-stranded DNA-binding protein	K03111	COG0629	L	Single-stranded DNA-binding protein
1	PaO	PAM_364	NC_005303	363	411005	411334	330	1	ssb	single-stranded DNA-binding protein	K03111	COG0629	L	Single-stranded DNA-binding protein
1	PaO	PAM_396	NC_005303	395	442093	442422	330	-1	ssb	single-stranded DNA-binding protein	K03111	COG0629	L	Single-stranded DNA-binding protein
1	PaO	PAM_410	NC_005303	409	455138	455473	336	1	ssb	single-stranded DNA-binding protein	K03111	COG0629	L	Single-stranded DNA-binding protein
1	PaO	PAM_512	NC_005303	508	578517	578846	330	1	ssb	single-stranded DNA-binding protein	K03111	COG0629	L	Single-stranded DNA-binding protein
1	PaO	PAM_535	NC_005303	531	602609	602923	315	-1	ssb	single-stranded DNA-binding protein	K03111	COG0629	L	Single-stranded DNA-binding protein
1	PaO	PAM_564	NC_005303	560	631045	631380	336	-1	ssb	single-stranded DNA-binding protein	K03111	COG0629	L	Single-stranded DNA-binding protein
1	PaO	PAM_655	NC_005303	650	741787	742131	345	-1	ssb	single-stranded DNA-binding protein	K03111	COG0629	L	Single-stranded DNA-binding protein
1	PaO	PAM_699	NC_005303	694	791133	791447	315	-1	ssb	single-stranded DNA-binding protein	K03111	COG0629	L	Single-stranded DNA-binding protein
1	PaO	PAM_726	NC_005303	721	818238	818567	330	1	ssb	single-stranded DNA-binding protein	K03111	COG0629	L	Single-stranded DNA-binding protein
1	PaO	PAM_759	NC_005303	423	468563	468877	315	-1	ssb	single-stranded DNA-binding protein	K03111	COG0629	L	Single-stranded DNA-binding protein
352	SmI	SMIPMB4A_v3c0120	SMIPMB4A_v3Contig1A	12	13588	14487	900	1	rnhC	ribonuclease HIII	K03471	COG1039	L	Ribonuclease HIII
1	SmI	SMIPMB4A_v3c3420	SMIPMB4A_v3Contig1J	55	73869	74303	435	1	ssbA	single-strand DNA-binding protein	K03111	COG0629	L	Single-stranded DNA-binding protein
339	SmI	SMIPMB4A_v3c5100	SMIPMB4A_v3Contig1N	71	80877	81296	420	1	yrrK	Holliday junction resolvase-like protein	K07447	COG0816	L	Predicted endonuclease involved in recombination (possible Holliday junction resolvase in Mycoplasmas and B. subtilis)
334	PaO	PAM_267	NC_005303	266	307603	308241	639	-1	gidB	S-adenosylmethionine-dependent	K03501	COG0357	M	Predicted S-adenosylmethionine-dependent methyltransferase involved in bacterial cell division
334	SmI	SMIPMB4A_v3c6250	SMIPMB4A_v3Contig3A	13	11254	11952	699	1	gidB	16S rRNA methyltransferase GidB	K03501	COG0357	M	Predicted S-adenosylmethionine-dependent methyltransferase involved in bacterial cell division
330	PaO	PAM_241	NC_005303	241	269418	270569	1152	1	gpsA	glycerol 3-phosphate dehydrogenase	K00057	COG0240	C	Glycerol-3-phosphate dehydrogenase
204	PaO	PAM_467	NC_005303	463	524013	524456	444	-1	iscU	nifU homolog	K04488	COG0822	C	NifU homolog involved in Fe-S cluster formation
330	SmI	SMIPMB4A_v3c7510	SMIPMB4A_v3Contig3B	46	52146	53156	1011	1	gpsA	NAD(P)H-dependent glycerol-3-phosphate dehydrogenase	K00057	COG0240	C	Glycerol-3-phosphate dehydrogenase
204	SmI	SMIPMB4A_v3c2670	SMIPMB4A_v3Contig1I	12	10118	10570	453	-1	sufU	FeS assembly protein	K04488	COG0822	C	NifU homolog involved in Fe-S cluster formation
354	PaO	PAM_740	NC_005303	735	835931	836995	1065	-1	frvX	endo-1,4-beta-glucanase homolog	K01179	COG3405	G	Endoglucanase Y
30	PaO	PAM_290	NC_005303	289	337963	339339	1377	1	argE	acetylornithine deacetylase	K01439	COG0624	E	Acetylornithine deacetylase/Succinyl-diaminopimelate desuccinylase and related deacylases
350	PaO	PAM_611	NC_005303	607	689018	690640	1623	-1	pyrG	CTP synthase	K01937	COG0504	F	CTP synthase (UTP-ammonia lyase)
350	SmI	SMIPMB4A_v3c6330	SMIPMB4A_v3Contig3A	21	18628	20223	1596	1	pyrG	CTP synthetase	K01937	COG0504	F	CTP synthase (UTP-ammonia lyase)
317	PaO	PAM_007	NC_005303	7	7660	8976	1317	1	folC	folylpolyglutamate synthase	K11754	COG0285	H	Folylpolyglutamate synthase
317	SmI	SMIPMB4A_v3c5390	SMIPMB4A_v3Contig2A	7	5437	6561	1125	-1	folC	folylpolyglutamate synthase	K11754	COG0285	H	Folylpolyglutamate synthase
33	PaO	PAM_585	NC_005303	581	654894	657572	2679	-1	mgtA	cation transport ATPase	K01531	COG0474	P	Cation transport ATPase
353	SmI	SMIPMB4A_v3c8650	SMIPMB4A_v3Contig3E	5	5850	7787	1938	1	copA	copper transporter ATPase	K01533	COG2217	P	Cation transport ATPase
33	SmI	SMIPMB4A_v3c2180	SMIPMB4A_v3Contig1G	5	5809	8541	2733	-1	mgtA	Mg(2+) transport ATPase, P-type	K01531	COG0474	P	Cation transport ATPase
33	SmI	SMIPMB4A_v3c2200	SMIPMB4A_v3Contig1H	2	2084	4798	2715	-1	mgtA	Mg(2+) transport ATPase, P-type	K01531	COG0474	P	Cation transport ATPase
320	PaO	PAM_101	NC_005303	101	125929	126663	735	-1	NA	hypothetical protein	K03698	COG3481	R	Predicted HD-superfamily hydrolase
322	PaO	PAM_137	NC_005303	137	162349	162891	543	1	NA	hypothetical protein	K03152	COG0693	R	Putative intracellular protease/amidase
351	PaO	PAM_624	NC_005303	620	707580	708020	441	1	NA	hypothetical protein	K07042	COG0319	R	Predicted metal-dependent hydrolase
322	SmI	SMIPMB4A_v3c4920	SMIPMB4A_v3Contig1N	56	55418	55969	552	1	NA	DJ-1 family protein	K03152	COG0693	R	Putative intracellular protease/amidase
320	SmI	SMIPMB4A_v3c7300	SMIPMB4A_v3Contig3B	25	26843	27784	942	1	yhaM	3'-5' exoribonuclease YhaM	K03698	COG3481	R	Predicted HD-superfamily hydrolase
351	SmI	SMIPMB4A_v3c4600	SMIPMB4A_v3Contig1N	24	23891	24367	477	1	yqfG	metalloprotease	K07042	COG0319	R	Predicted metal-dependent hydrolase
204	PaO	PAM_100	NC_005303	100	125336	125773	438	1	iscU	nifU-like protein	NA	NA	X	NA
321	PaO	PAM_103	NC_005303	103	128672	129157	486	-1	NA	cytosine/adenosine deaminase	NA	NA	X	NA
30	PaO	PAM_024	NC_005303	24	30946	31737	792	1	NA	hypothetical protein	NA	NA	X	NA
30	PaO	PAM_291	NC_005303	290	339373	339753	381	1	NA	hypothetical protein	NA	NA	X	NA
349	PaO	PAM_592	NC_005303	588	668644	669240	597	1	NA	hypothetical protein	NA	NA	X	NA
338	PaO	PAM_299	NC_005303	298	343768	344328	561	-1	NA	N6-adenine-specific methylase	NA	NA	X	NA
353	PaO	PAM_733	NC_005303	728	826939	828939	2001	1	zntA	cation transport ATPase	NA	NA	X	NA
33	SmI	SMIPMB4A_v3c4560	SMIPMB4A_v3Contig1N	20	18660	21371	2712	1	mgtA	Mg(2+) transport ATPase, P-type	NA	NA	X	NA
349	SmI	SMIPMB4A_v3c1220	SMIPMB4A_v3Contig1D	10	11818	12414	597	-1	NA	hypothetical protein	NA	NA	X	NA
338	SmI	SMIPMB4A_v3c7600	SMIPMB4A_v3Contig3B	55	62821	63384	564	1	NA	N6-adenine-specific methylase	NA	NA	X	NA
30	SmI	SMIPMB4A_v3c7690	SMIPMB4A_v3Contig3B	64	73754	75097	1344	1	ytjP	dipeptidase PepV	NA	NA	X	NA
354	SmI	SMIPMB4A_v3c2350	SMIPMB4A_v3Contig1H	17	18435	19526	1092	-1	ytoP	glutamyl aminopeptidase	NA	NA	X	NA
321	SmI	SMIPMB4A_v3c3270	SMIPMB4A_v3Contig1J	40	57794	58237	444	1	tadA	tRNA-specific adenosine deaminase	K11991	COG0590	FJ	Cytosine/adenosine deaminases

## Sheet: PaO+
Cluster_id	Genome_id	Locus_tag	Contig	Order	Start	End	Size	Strand	Gene	Description	KEGG	COG	COG_cat	COG_desc
733	PaO	PAM_455	NC_005303	451	505066	506739	1674	1	argS	arginyl-tRNA synthetase	K01887	COG0018	J	Arginyl-tRNA synthetase
785	PaO	PAM_620	NC_005303	616	701859	703673	1815	1	glnS	glutamyl- and glutaminyl-tRNA synthetase	K01886	COG0008	J	Glutamyl- and glutaminyl-tRNA synthetases
612	PaO	PAM_087	NC_005303	87	109844	110179	336	1	NA	hypothetical protein	K07584	COG2868	J	Predicted ribosomal protein
773	PaO	PAM_597	NC_005303	593	673491	674036	546	1	NA	hypothetical protein	K01890	COG0072	J	Phenylalanyl-tRNA synthetase beta subunit
622	PaO	PAM_102	NC_005303	102	127074	128312	1239	-1	pcnB	tRNA nucleotidyltransferase/polyA polymerase	K00970	COG0617	J	tRNA nucleotidyltransferase/poly(A) polymerase
737	PaO	PAM_473	NC_005303	469	529079	530188	1110	-1	prfB	protein chain release factor B	K02836	COG1186	J	Protein chain release factor B
649	PaO	PAM_151	NC_005303	151	178391	178732	342	1	rbfA	ribosome-binding factor A	K02834	COG0858	J	Ribosome-binding factor A
687	PaO	PAM_248	NC_005303	248	276812	277237	426	1	rnpA	ribonuclease P	K03536	COG0594	J	RNase P protein component
692	PaO	PAM_259	NC_005303	258	293443	293853	411	1	rplL	ribosomal protein L7/L12	K02935	COG0222	J	Ribosomal protein L7/L12
675	PaO	PAM_211	NC_005303	211	248611	248850	240	1	rplX	ribosomal protein L24	K02895	COG0198	J	Ribosomal protein L24
624	PaO	PAM_106	NC_005303	106	130471	130659	189	-1	rpmB	ribosomal protein L28	K02902	COG0227	J	Ribosomal protein L28
674	PaO	PAM_208	NC_005303	208	247531	247851	321	1	rpmC	ribosomal protein L29	K02904	COG0255	J	Ribosomal protein L29
677	PaO	PAM_218	NC_005303	218	251600	251797	198	1	rpmD	ribosomal protein L30/L7E	K02907	COG1841	J	Ribosomal protein L30/L7E
623	PaO	PAM_105	NC_005303	105	129965	130246	282	-1	rpmE	ribosomal protein L31	K02909	COG0254	J	Ribosomal protein L31
673	PaO	PAM_198	NC_005303	198	241162	241368	207	1	rpmF	ribosomal protein L32	K02911	COG0333	J	Ribosomal protein L32
685	PaO	PAM_244	NC_005303	244	272498	272647	150	1	rpmG	ribosomal protein L33	K02913	COG0267	J	Ribosomal protein L33
690	PaO	PAM_253	NC_005303	252	290245	290430	186	1	rpmG	ribosomal protein L33	K02913	COG0267	J	Ribosomal protein L33
686	PaO	PAM_247	NC_005303	247	276574	276708	135	1	rpmH	ribosomal protein L34	K02914	COG0230	J	Ribosomal protein L34
826	PaO	PAM_743	NC_005303	738	838388	838594	207	-1	rpmI	ribosomal protein L35	K02916	COG0291	J	Ribosomal protein L35
678	PaO	PAM_224	NC_005303	224	255216	255332	117	1	rpmJ	ribosomal protein L36	K02919	COG0257	J	Ribosomal protein L36
576	PaO	PAM_009	NC_005303	9	12171	12509	339	1	rpsF	ribosomal protein S6	K02990	COG0360	J	Ribosomal protein S6
676	PaO	PAM_213	NC_005303	213	249426	249695	270	1	rpsN	ribosomal protein S14	K02954	COG0199	J	Ribosomal protein S14
645	PaO	PAM_136	NC_005303	136	161971	162195	225	1	rpsO	ribosomal protein S15P/S13E	K02956	COG0184	J	Ribosomal protein S15P/S13E
736	PaO	PAM_472	NC_005303	468	528365	528628	264	-1	rpsP	ribosomal protein S16	K02959	COG0228	J	Ribosomal protein S16
608	PaO	PAM_081	NC_005303	81	105231	105491	261	1	rpsT	ribosomal protein S20	K02968	COG0268	J	Ribosomal protein S20
786	PaO	PAM_623	NC_005303	619	707185	707358	174	1	rpsU	ribosomal protein S21	K02970	COG0828	J	Ribosomal protein S21
579	PaO	PAM_015	NC_005303	15	18448	19005	558	1	sua5	translation factor	K07566	COG0009	J	Putative translation factor (SUA5)
798	PaO	PAM_671	NC_005303	666	761965	762189	225	1	cspC	cold shock protein	K03704	COG1278	K	Cold shock proteins
648	PaO	PAM_149	NC_005303	149	176111	176368	258	1	NA	hypothetical protein	K07742	COG2740	K	Predicted nucleic-acid-binding protein implicated in transcription termination
780	PaO	PAM_614	NC_005303	610	692554	693063	510	-1	NA	hypothetical protein	K03048	COG3343	K	DNA-directed RNA polymerase, delta subunit
727	PaO	PAM_443	NC_005303	438	484321	484770	450	1	nusB	transcription termination factor	K03625	COG0781	K	Transcription termination factor
823	PaO	PAM_736	NC_005303	731	831894	832091	198	-1	rpoZ	DNA-directed RNA polymerase subunit K/omega	K03060	COG1758	K	DNA-directed RNA polymerase, subunit K/omega
17	PaO	PAM_409	NC_005303	408	454082	454966	885	1	dam	site-specific DNA methylase	K06223	COG0338	L	Site-specific DNA methylase
17	PaO	PAM_565	NC_005303	561	631552	632436	885	-1	dam	site-specific DNA methylase	K06223	COG0338	L	Site-specific DNA methylase
800	PaO	PAM_673	NC_005303	668	763875	765068	1194	-1	dnaB	replication initiation/membrane attachment	K03346	COG3611	L	Replication initiation/membrane attachment protein
4	PaO	PAM_686	NC_005303	681	779198	780697	1500	-1	dnaB	replicative DNA helicase	K02314	COG0305	L	Replicative DNA helicase
799	PaO	PAM_672	NC_005303	667	762974	763792	819	-1	dnaC	DNA replication protein	K11144	COG1484	L	DNA replication protein
8	PaO	PAM_524	NC_005303	520	589785	591110	1326	1	dnaG	DNA primase	K02316	COG0358	L	DNA primase (bacterial type)
8	PaO	PAM_569	NC_005303	565	636788	638113	1326	-1	dnaG	DNA primase	K02316	COG0358	L	DNA primase (bacterial type)
3	PaO	PAM_043	NC_005303	43	55120	55410	291	1	himA	bacterial nucleoid DNA-binding protein	K03530	COG0776	L	Bacterial nucleoid DNA-binding protein
3	PaO	PAM_063	NC_005303	63	83594	83884	291	1	himA	bacterial nucleoid DNA-binding protein	K03530	COG0776	L	Bacterial nucleoid DNA-binding protein
3	PaO	PAM_317	NC_005303	316	365361	365651	291	-1	himA	bacterial nucleoid DNA-binding protein	K03530	COG0776	L	Bacterial nucleoid DNA-binding protein
3	PaO	PAM_325	NC_005303	324	370495	370785	291	1	himA	bacterial nucleoid DNA-binding protein	K03530	COG0776	L	Bacterial nucleoid DNA-binding protein
3	PaO	PAM_357	NC_005303	356	406254	406544	291	-1	himA	bacterial nucleoid DNA-binding protein	K03530	COG0776	L	Bacterial nucleoid DNA-binding protein
3	PaO	PAM_365	NC_005303	364	411388	411678	291	1	himA	bacterial nucleoid DNA-binding protein	K03530	COG0776	L	Bacterial nucleoid DNA-binding protein
3	PaO	PAM_394	NC_005303	393	440557	440847	291	-1	himA	bacterial nucleoid DNA-binding protein	K03530	COG0776	L	Bacterial nucleoid DNA-binding protein
3	PaO	PAM_402	NC_005303	401	445899	446189	291	1	himA	bacterial nucleoid DNA-binding protein	K03530	COG0776	L	Bacterial nucleoid DNA-binding protein
3	PaO	PAM_513	NC_005303	509	578883	579173	291	1	himA	bacterial nucleoid DNA-binding protein	K03530	COG0776	L	Bacterial nucleoid DNA-binding protein
3	PaO	PAM_534	NC_005303	530	602204	602536	333	-1	himA	bacterial nucleoid DNA-binding protein	K03530	COG0776	L	Bacterial nucleoid DNA-binding protein
3	PaO	PAM_563	NC_005303	559	630574	630864	291	-1	himA	bacterial nucleoid DNA-binding protein	K03530	COG0776	L	Bacterial nucleoid DNA-binding protein
3	PaO	PAM_654	NC_005303	649	741367	741657	291	-1	himA	bacterial nucleoid DNA-binding protein	K03530	COG0776	L	Bacterial nucleoid DNA-binding protein
3	PaO	PAM_698	NC_005303	693	790728	791060	333	-1	himA	bacterial nucleoid DNA-binding protein	K03530	COG0776	L	Bacterial nucleoid DNA-binding protein
3	PaO	PAM_758	NC_005303	422	468172	468504	333	-1	himA	bacterial nucleoid DNA-binding protein	K03530	COG0776	L	Bacterial nucleoid DNA-binding protein
683	PaO	PAM_242	NC_005303	242	270744	271028	285	1	himA	bacterial nucleoid DNA-binding protein	K03530	COG0776	L	Bacterial nucleoid DNA-binding protein
580	PaO	PAM_016	NC_005303	16	19044	20015	972	-1	holA	DNA polymerase III delta subunit	K02340	COG1466	L	DNA polymerase III, delta subunit
679	PaO	PAM_231	NC_005303	231	259133	260122	990	1	holB	DNA polymerase III, delta prime subunit	K02341	COG0470	L	ATPase involved in DNA replication
813	PaO	PAM_715	NC_005303	710	808734	808919	186	-1	NA	hypothetical protein	K03553	COG0468	L	RecA/RadA recombinase
814	PaO	PAM_716	NC_005303	711	809043	809309	267	-1	NA	hypothetical protein	K03553	COG0468	L	RecA/RadA recombinase
801	PaO	PAM_675	NC_005303	670	766108	767550	1443	-1	polA	DNA polymerase I	K02335	COG0258;COG0749	L	5'-3' exonuclease (including N-terminal domain of PolI);DNA polymerase I - 3'-5' exonuclease and polymerase domains
650	PaO	PAM_154	NC_005303	154	181476	183935	2460	-1	priA	primosomal protein N'	K04066	COG1198	L	Primosomal protein N' (replication factor Y) - superfamily II helicase
577	PaO	PAM_010	NC_005303	10	12524	12868	345	1	ssb	single-stranded DNA-binding protein	K03111	COG0629	L	Single-stranded DNA-binding protein
603	PaO	PAM_058	NC_005303	58	75777	76295	519	1	mscL	large-conductance mechanosensitive channel	K03282	COG1970	M	Large-conductance mechanosensitive channel
822	PaO	PAM_732	NC_005303	727	826420	826719	300	1	NA	hypothetical protein	K06412	COG2088	M	Uncharacterized protein, involved in the regulation of septum location
691	PaO	PAM_254	NC_005303	253	290447	290857	411	1	secE	preprotein translocase subunit SecE	K03073	COG0690	U	Preprotein translocase subunit SecE
688	PaO	PAM_249	NC_005303	249	277256	278833	1578	1	yidC	preprotein translocase subunit YidC	K03217	COG0706	U	Preprotein translocase subunit YidC
637	PaO	PAM_120	NC_005303	120	142019	142288	270	1	groES	chaperonin GroES	K04078	COG0234	O	Co-chaperonin GroES (HSP10)
805	PaO	PAM_705	NC_005303	700	797190	797933	744	-1	grpE	molecular chaperone GrpE	K03687	COG0576	O	Molecular chaperone GrpE (heat shock protein)
817	PaO	PAM_721	NC_005303	716	812795	813967	1173	-1	sfcA	malic enzyme	K00027	COG0281	C	Malic enzyme
819	PaO	PAM_723	NC_005303	718	814922	816133	1212	-1	NA	hypothetical protein	K00690	COG0366	G	Glycosidases
827	PaO	PAM_749	NC_005303	744	845481	847103	1623	-1	ugpB	sugar-binding periplasmic protein	K02027	COG1653;COG2182	G	ABC-type sugar transport system, periplasmic component;Maltose-binding periplasmic proteins/domains
13	PaO	PAM_457	NC_005303	453	508817	510646	1830	1	artI	ABC-type amino acid transport system, periplasmic component	K02029	COG0765	E	ABC-type amino acid transport system, permease component
13	PaO	PAM_078	NC_005303	78	101697	103502	1806	1	artM	ABC-type amino acid transport system, permease	K02029	COG0765	E	ABC-type amino acid transport system, permease component
13	PaO	PAM_456	NC_005303	452	507001	508794	1794	1	artM	ABC-type amino acid transport system, permease	K02029	COG0765	E	ABC-type amino acid transport system, permease component
13	PaO	PAM_487	NC_005303	484	546971	547669	699	1	artM	ABC-type amino acid transport system, permease	K02029	COG0765	E	ABC-type amino acid transport system, permease component
13	PaO	PAM_588	NC_005303	584	659720	661450	1731	-1	artM	ABC-type amino acid transport system, permease	K02029	COG0765	E	ABC-type amino acid transport system, permease component
771	PaO	PAM_594	NC_005303	590	670192	671868	1677	1	asnB	asparagine synthase	K01953	COG0367	E	Asparagine synthase (glutamine-hydrolyzing)
664	PaO	PAM_187	NC_005303	187	224522	225679	1158	-1	NA	Zn-dependent carboxypeptidase	K01299	COG2317	E	Zn-dependent carboxypeptidase
667	PaO	PAM_191	NC_005303	191	231479	233050	1572	-1	oppA	ABC-type dipeptide/oligopeptide transport system, periplasmic component	K02035	COG0747	E	ABC-type dipeptide transport system, periplasmic component
793	PaO	PAM_662	NC_005303	657	749974	751200	1227	1	potD	spermidine/putrescine-binding periplasmic	K11069	COG0687	E	Spermidine/putrescine-binding periplasmic protein
657	PaO	PAM_164	NC_005303	164	195555	196007	453	1	dut	dUTPase	K01520	COG0756	F	dUTPase
12	PaO	PAM_344	NC_005303	343	391588	392202	615	-1	tmk	thymidylate kinase	K00943	COG0125	F	Thymidylate kinase
646	PaO	PAM_142	NC_005303	142	167203	168843	1641	1	udk	uridine kinase	K00876	COG0572	F	Uridine kinase
765	PaO	PAM_580	NC_005303	576	650123	650638	516	-1	folK	7,8-dihydro-6-hydroxymethylpterin-	K00950	COG0801	H	7,8-dihydro-6-hydroxymethylpterin-pyrophosphokinase
766	PaO	PAM_581	NC_005303	577	650848	651729	882	-1	folP	dihydropteroate synthase	K00796	COG0294	H	Dihydropteroate synthase and related enzymes
721	PaO	PAM_434	NC_005303	429	475432	476298	867	1	pdxK	pyridoxal/pyridoxine/pyridoxamine kinase	K00868	COG2240	H	Pyridoxal/pyridoxine/pyridoxamine kinase
725	PaO	PAM_440	NC_005303	435	481644	482027	384	1	acpS	phosphopantetheinyl transferase	K00997	COG0736	I	Phosphopantetheinyl transferase (holo-ACP synthase)
815	PaO	PAM_718	NC_005303	713	809984	810643	660	-1	NA	phosphatidylglycerophosphate synthase	K00995	COG0558	I	Phosphatidylglycerophosphate synthase
701	PaO	PAM_295	NC_005303	294	341720	342529	810	1	plsC	1-acyl-sn-glycerol-3-phosphate acyltransferase	K00655	COG0204	I	1-acyl-sn-glycerol-3-phosphate acyltransferase
778	PaO	PAM_612	NC_005303	608	690633	691631	999	-1	psd	phosphatidylserine decarboxylase	K01613	COG0688	I	Phosphatidylserine decarboxylase
779	PaO	PAM_613	NC_005303	609	691644	692378	735	-1	pssA	phosphatidylserine synthase	K00998	COG1502	I	Phosphatidylserine/phosphatidylglycerophosphate/cardiolipin synthases and related enzymes
641	PaO	PAM_132	NC_005303	132	159000	159611	612	1	abc	uncharacterized ABC-type transport system ATPase	K02071	COG1135	P	ABC-type metal ion transport system, ATPase component
582	PaO	PAM_020	NC_005303	20	24424	26190	1767	1	cbiO	ABC-type cobalt transport system, ATPase	K02006	COG1122	P	ABC-type cobalt transport system, ATPase component
662	PaO	PAM_180	NC_005303	180	212828	213877	1050	1	cbiQ	ABC-type cobalt transport system, permease	K02008	COG0619	P	ABC-type cobalt transport system, permease component CbiQ and related transporters
643	PaO	PAM_134	NC_005303	134	160750	161451	702	1	NA	permease component of an uncharacterized ABC	K02072	COG2011	P	ABC-type metal ion transport system, permease component
726	PaO	PAM_442	NC_005303	437	483706	484314	609	1	sodA	superoxide dismutase	K04564	COG0605	P	Superoxide dismutase
615	PaO	PAM_092	NC_005303	92	115631	116776	1146	1	znuA	ABC-type Mn/Zn transport system, periplasmic Mn/Zn-binding protein	K11707	COG0803	P	ABC-type metal ion transport system, periplasmic component/surface adhesin
617	PaO	PAM_094	NC_005303	94	117672	119831	2160	1	znuB	ABC-type Mn/Zn transport system, permease	K11709	COG1108	P	ABC-type Mn2+/Zn2+ transport systems, permease components
616	PaO	PAM_093	NC_005303	93	116807	117571	765	1	znuC	ABC-type Mn/Zn transport system, ATPase	K11710	COG1121	P	ABC-type Mn/Zn transport systems, ATPase component
653	PaO	PAM_158	NC_005303	158	188497	189192	696	1	NA	hemolysin III homolog	K11068	COG1272	R	Predicted membrane protein, hemolysin III homolog
611	PaO	PAM_085	NC_005303	85	108383	109348	966	1	NA	hypothetical protein	K07146	COG1054	R	Predicted sulfurtransferase
706	PaO	PAM_301	NC_005303	300	344911	345480	570	-1	NA	hypothetical protein	K07015	COG2179	R	Predicted hydrolase of the HAD superfamily
758	PaO	PAM_500	NC_005303	496	567058	567558	501	1	NA	hypothetical protein	K06925	COG0802	R	Predicted ATPase or kinase
347	PaO	PAM_447	NC_005303	442	489196	490575	1380	1	tldD	hypothetical protein	K03568	COG0312	R	Predicted Zn-dependent proteases and their inactivated homologs
723	PaO	PAM_436	NC_005303	431	477674	478192	519	1	NA	hypothetical protein	K08591	COG0344	S	Predicted membrane protein
695	PaO	PAM_270	NC_005303	269	311826	312911	1086	1	NA	uncharacterized BCR	K09760	COG1322	S	Uncharacterized protein conserved in bacteria
704	PaO	PAM_298	NC_005303	297	343499	343714	216	-1	NA	uncharacterized BCR	K09976	COG3763	S	Uncharacterized protein conserved in bacteria
638	PaO	PAM_122	NC_005303	122	144248	144949	702	1	amp	antigenic membrane protein	NA	NA	X	NA
700	PaO	PAM_292	NC_005303	291	339884	340327	444	1	argE	acetylornithine deacetylase	NA	NA	X	NA
755	PaO	PAM_495	NC_005303	491	559537	560544	1008	-1	artI	ABC-type amino acid transport system, periplasmic component	NA	NA	X	NA
13	PaO	PAM_077	NC_005303	77	100067	101188	1122	1	artM	ABC-type amino acid transport system, permease	NA	NA	X	NA
13	PaO	PAM_464	NC_005303	460	517096	517482	387	1	artM	ABC-type amino acid transport system, permease	NA	NA	X	NA
13	PaO	PAM_490	NC_005303	487	549577	550311	735	1	artM	ABC-type amino acid transport system, permease	NA	NA	X	NA
13	PaO	PAM_639	NC_005303	634	725171	725929	759	-1	artM	ABC-type amino acid transport system, permease	NA	NA	X	NA
754	PaO	PAM_494	NC_005303	490	559170	559448	279	-1	artM	ABC-type amino acid transport system, permease	NA	NA	X	NA
336	PaO	PAM_286	NC_005303	285	332415	333560	1146	1	citS	malate/citrate symporter	NA	NA	X	NA
336	PaO	PAM_720	NC_005303	715	811261	812376	1116	-1	citS	malate/citrate symporter	NA	NA	X	NA
794	PaO	PAM_667	NC_005303	662	758197	759327	1131	1	clpX	ATP-dependent protease Clp, ATPase subunit	NA	NA	X	NA
206	PaO	PAM_171	NC_005303	171	201977	202774	798	1	cof	hypothetical protein	NA	NA	X	NA
17	PaO	PAM_042	NC_005303	42	54352	55011	660	1	dam	site-specific DNA methylase	NA	NA	X	NA
17	PaO	PAM_395	NC_005303	394	440956	441615	660	-1	dam	site-specific DNA methylase	NA	NA	X	NA
768	PaO	PAM_583	NC_005303	579	652918	653784	867	-1	degV	uncharacterized BCR	NA	NA	X	NA
789	PaO	PAM_636	NC_005303	631	720990	721853	864	-1	degV	uncharacterized BCR	NA	NA	X	NA
4	PaO	PAM_074	NC_005303	74	93535	95034	1500	1	dnaB	replicative DNA helicase	NA	NA	X	NA
4	PaO	PAM_388	NC_005303	387	433451	434944	1494	-1	dnaB	replicative DNA helicase	NA	NA	X	NA
4	PaO	PAM_523	NC_005303	519	588275	589774	1500	1	dnaB	replicative DNA helicase	NA	NA	X	NA
4	PaO	PAM_550	NC_005303	546	616287	617783	1497	-1	dnaB	replicative DNA helicase	NA	NA	X	NA
4	PaO	PAM_570	NC_005303	566	638138	639634	1497	-1	dnaB	replicative DNA helicase	NA	NA	X	NA
4	PaO	PAM_645	NC_005303	640	731179	732672	1494	-1	dnaB	replicative DNA helicase	NA	NA	X	NA
8	PaO	PAM_549	NC_005303	545	614937	616262	1326	-1	dnaG	DNA primase	NA	NA	X	NA
8	PaO	PAM_572	NC_005303	568	640891	642216	1326	1	dnaG	DNA primase	NA	NA	X	NA
8	PaO	PAM_644	NC_005303	639	729934	731166	1233	-1	dnaG	DNA primase	NA	NA	X	NA
8	PaO	PAM_685	NC_005303	680	777846	779171	1326	-1	dnaG	DNA primase	NA	NA	X	NA
584	PaO	PAM_022	NC_005303	22	28890	29273	384	1	dppB	ABC-type dipeptide/oligopeptide transport system, permease component	NA	NA	X	NA
2	PaO	PAM_040	NC_005303	40	52707	53312	606	1	fliA	DNA-directed RNA polymerase specialized sigma	K03091	NA	X	NA
2	PaO	PAM_320	NC_005303	319	367444	368073	630	-1	fliA	DNA-directed RNA polymerase specialized sigma	K03091	NA	X	NA
2	PaO	PAM_323	NC_005303	322	369487	370107	621	1	fliA	DNA-directed RNA polymerase specialized sigma	NA	NA	X	NA
2	PaO	PAM_360	NC_005303	359	408337	408966	630	-1	fliA	DNA-directed RNA polymerase specialized sigma	K03091	NA	X	NA
2	PaO	PAM_363	NC_005303	362	410380	411000	621	1	fliA	DNA-directed RNA polymerase specialized sigma	NA	NA	X	NA
2	PaO	PAM_511	NC_005303	507	577680	578285	606	1	fliA	DNA-directed RNA polymerase specialized sigma	K03091	NA	X	NA
2	PaO	PAM_536	NC_005303	532	602938	603624	687	-1	fliA	DNA-directed RNA polymerase specialized sigma	NA	NA	X	NA
2	PaO	PAM_656	NC_005303	651	742394	742996	603	-1	fliA	DNA-directed RNA polymerase specialized sigma	NA	NA	X	NA
2	PaO	PAM_700	NC_005303	695	791462	792148	687	-1	fliA	DNA-directed RNA polymerase specialized sigma	NA	NA	X	NA
613	PaO	PAM_090	NC_005303	90	112097	112297	201	1	gepA	uncharacterized phage-associated protein	NA	NA	X	NA
802	PaO	PAM_680	NC_005303	675	773018	773539	522	-1	gmk	guanylate kinase	NA	NA	X	NA
0	PaO	PAM_064	NC_005303	64	84325	86229	1905	1	hflB	ATP-dependent Zn protease	NA	NA	X	NA
0	PaO	PAM_316	NC_005303	315	363945	365318	1374	-1	hflB	ATP-dependent Zn protease	NA	NA	X	NA
0	PaO	PAM_326	NC_005303	325	370828	372378	1551	1	hflB	ATP-dependent Zn protease	NA	NA	X	NA
0	PaO	PAM_356	NC_005303	355	404838	406211	1374	-1	hflB	ATP-dependent Zn protease	NA	NA	X	NA
0	PaO	PAM_366	NC_005303	365	411721	413271	1551	1	hflB	ATP-dependent Zn protease	NA	NA	X	NA
0	PaO	PAM_393	NC_005303	392	438220	440514	2295	-1	hflB	ATP-dependent Zn protease	NA	NA	X	NA
0	PaO	PAM_403	NC_005303	402	446232	448592	2361	1	hflB	ATP-dependent Zn protease	NA	NA	X	NA
0	PaO	PAM_695	NC_005303	690	787477	788985	1509	-1	hflB	ATP-dependent Zn protease	NA	NA	X	NA
0	PaO	PAM_727	NC_005303	722	819036	820409	1374	1	hflB	ATP-dependent Zn protease	NA	NA	X	NA
32	PaO	PAM_117	NC_005303	117	138877	140088	1212	1	hflB	ATP-dependent Zn protease	NA	NA	X	NA
32	PaO	PAM_561	NC_005303	557	628484	629596	1113	-1	hflB	ATP-dependent Zn protease	NA	NA	X	NA
205	PaO	PAM_762	NC_005303	426	469952	470650	699	1	hflB	ATP-dependent Zn protease	NA	NA	X	NA
709	PaO	PAM_307	NC_005303	306	351876	353144	1269	-1	hflB	ATP-dependent Zn protease	NA	NA	X	NA
743	PaO	PAM_480	NC_005303	476	538332	539384	1053	-1	hflB	ATP-dependent Zn protease	NA	NA	X	NA
792	PaO	PAM_658	NC_005303	653	744430	746226	1797	-1	hflB	ATP-dependent Zn protease	NA	NA	X	NA
812	PaO	PAM_713	NC_005303	708	805183	806277	1095	1	hflB	ATP-dependent Zn protease	NA	NA	X	NA
784	PaO	PAM_619	NC_005303	615	699943	700311	369	1	hsdM	type I restriction-modification system methyltransferase subunit	NA	NA	X	NA
783	PaO	PAM_618	NC_005303	614	697333	697932	600	1	hsdR	restriction enzymes type I helicase subunit	NA	NA	X	NA
587	PaO	PAM_028	NC_005303	28	37635	38057	423	1	ibpA	molecular chaperone	NA	NA	X	NA
708	PaO	PAM_306	NC_005303	305	350438	351805	1368	1	ksgA	dimethyladenosine transferase	NA	NA	X	NA
203	PaO	PAM_641	NC_005303	636	727017	727391	375	-1	mdoB	amino acid transporter, amino acid-binding	NA	NA	X	NA
589	PaO	PAM_030	NC_005303	30	38845	41607	2763	-1	mgtA	cation transport ATPase	K01529	NA	X	NA
689	PaO	PAM_252	NC_005303	251	286852	290022	3171	1	mgtA	cation transport ATPase	NA	NA	X	NA
739	PaO	PAM_476	NC_005303	472	533318	533827	510	-1	mutT	MutT/nudix family protein	NA	NA	X	NA
578	PaO	PAM_012	NC_005303	12	13316	15889	2574	1	NA	exopolyphosphatase-related protein	NA	NA	X	NA
0	PaO	PAM_044	NC_005303	44	55772	56566	795	1	NA	hypothetical protein	NA	NA	X	NA
0	PaO	PAM_045	NC_005303	45	56624	57805	1182	1	NA	hypothetical protein	NA	NA	X	NA
0	PaO	PAM_048	NC_005303	48	60238	60963	726	1	NA	hypothetical protein	NA	NA	X	NA
0	PaO	PAM_068	NC_005303	68	88612	89337	726	1	NA	hypothetical protein	NA	NA	X	NA
0	PaO	PAM_329	NC_005303	328	375253	375576	324	1	NA	hypothetical protein	NA	NA	X	NA
0	PaO	PAM_347	NC_005303	346	394311	395036	726	-1	NA	hypothetical protein	NA	NA	X	NA
0	PaO	PAM_350	NC_005303	349	397128	397973	846	-1	NA	hypothetical protein	NA	NA	X	NA
0	PaO	PAM_369	NC_005303	368	416146	416469	324	1	NA	hypothetical protein	NA	NA	X	NA
0	PaO	PAM_378	NC_005303	377	424246	424584	339	1	NA	hypothetical protein	NA	NA	X	NA
0	PaO	PAM_381	NC_005303	380	427492	427803	312	1	NA	hypothetical protein	NA	NA	X	NA
0	PaO	PAM_514	NC_005303	510	579216	581006	1791	1	NA	hypothetical protein	NA	NA	X	NA
0	PaO	PAM_517	NC_005303	513	584078	584812	735	1	NA	hypothetical protein	NA	NA	X	NA
0	PaO	PAM_532	NC_005303	528	599487	601100	1614	-1	NA	hypothetical protein	NA	NA	X	NA
0	PaO	PAM_539	NC_005303	535	604706	605437	732	1	NA	hypothetical protein	NA	NA	X	NA
0	PaO	PAM_575	NC_005303	571	645119	645853	735	1	NA	hypothetical protein	NA	NA	X	NA
0	PaO	PAM_650	NC_005303	645	735947	736642	696	-1	NA	hypothetical protein	NA	NA	X	NA
0	PaO	PAM_653	NC_005303	648	739442	741295	1854	-1	NA	hypothetical protein	NA	NA	X	NA
0	PaO	PAM_691	NC_005303	686	783211	784008	798	-1	NA	hypothetical protein	NA	NA	X	NA
0	PaO	PAM_696	NC_005303	691	789226	789624	399	-1	NA	hypothetical protein	NA	NA	X	NA
2	PaO	PAM_397	NC_005303	396	442897	443292	396	-1	NA	hypothetical protein	NA	NA	X	NA
2	PaO	PAM_503	NC_005303	499	570235	570435	201	1	NA	hypothetical protein	NA	NA	X	NA
2	PaO	PAM_566	NC_005303	562	632760	632996	237	-1	NA	hypothetical protein	NA	NA	X	NA
4	PaO	PAM_334	NC_005303	333	381179	381676	498	1	NA	hypothetical protein	NA	NA	X	NA
4	PaO	PAM_335	NC_005303	334	381801	382148	348	1	NA	hypothetical protein	NA	NA	X	NA
4	PaO	PAM_341	NC_005303	340	387203	387796	594	-1	NA	hypothetical protein	NA	NA	X	NA
4	PaO	PAM_375	NC_005303	374	422068	422565	498	1	NA	hypothetical protein	NA	NA	X	NA
4	PaO	PAM_545	NC_005303	541	610701	611198	498	1	NA	hypothetical protein	NA	NA	X	NA
4	PaO	PAM_571	NC_005303	567	640160	640879	720	1	NA	hypothetical protein	NA	NA	X	NA
5	PaO	PAM_384	NC_005303	383	430013	430201	189	-1	NA	hypothetical protein	NA	NA	X	NA
5	PaO	PAM_385	NC_005303	384	430185	430763	579	-1	NA	hypothetical protein	NA	NA	X	NA
5	PaO	PAM_526	NC_005303	522	592342	592800	459	1	NA	hypothetical protein	NA	NA	X	NA
5	PaO	PAM_681	NC_005303	676	773877	774095	219	-1	NA	hypothetical protein	NA	NA	X	NA
5	PaO	PAM_725	NC_005303	720	817019	817510	492	-1	NA	hypothetical protein	NA	NA	X	NA
6	PaO	PAM_047	NC_005303	47	58996	60171	1176	1	NA	hypothetical protein	NA	NA	X	NA
6	PaO	PAM_067	NC_005303	67	87922	88545	624	1	NA	hypothetical protein	NA	NA	X	NA
6	PaO	PAM_328	NC_005303	327	374032	374439	408	1	NA	hypothetical protein	NA	NA	X	NA
6	PaO	PAM_368	NC_005303	367	414925	415332	408	1	NA	hypothetical protein	NA	NA	X	NA
6	PaO	PAM_377	NC_005303	376	423544	424179	636	1	NA	hypothetical protein	NA	NA	X	NA
6	PaO	PAM_537	NC_005303	533	603676	604047	372	1	NA	hypothetical protein	NA	NA	X	NA
6	PaO	PAM_538	NC_005303	534	604274	604639	366	1	NA	hypothetical protein	NA	NA	X	NA
6	PaO	PAM_651	NC_005303	646	736709	737332	624	-1	NA	hypothetical protein	NA	NA	X	NA
6	PaO	PAM_692	NC_005303	687	784089	785780	1692	-1	NA	hypothetical protein	NA	NA	X	NA
7	PaO	PAM_050	NC_005303	50	61925	62146	222	1	NA	hypothetical protein	NA	NA	X	NA
7	PaO	PAM_071	NC_005303	71	91415	92062	648	1	NA	hypothetical protein	NA	NA	X	NA
7	PaO	PAM_333	NC_005303	332	378595	379044	450	1	NA	hypothetical protein	NA	NA	X	NA
7	PaO	PAM_345	NC_005303	344	392276	392905	630	-1	NA	hypothetical protein	NA	NA	X	NA
7	PaO	PAM_373	NC_005303	372	419488	419937	450	1	NA	hypothetical protein	NA	NA	X	NA
7	PaO	PAM_391	NC_005303	390	436440	437078	639	-1	NA	hypothetical protein	NA	NA	X	NA
7	PaO	PAM_520	NC_005303	516	586183	586833	651	1	NA	hypothetical protein	NA	NA	X	NA
7	PaO	PAM_543	NC_005303	539	608014	608664	651	1	NA	hypothetical protein	NA	NA	X	NA
7	PaO	PAM_553	NC_005303	549	619290	619652	363	-1	NA	hypothetical protein	NA	NA	X	NA
7	PaO	PAM_622	NC_005303	618	706378	706956	579	1	NA	hypothetical protein	NA	NA	X	NA
7	PaO	PAM_648	NC_005303	643	734168	734806	639	-1	NA	hypothetical protein	NA	NA	X	NA
7	PaO	PAM_689	NC_005303	684	782165	782479	315	-1	NA	hypothetical protein	NA	NA	X	NA
8	PaO	PAM_075	NC_005303	75	95046	95924	879	1	NA	hypothetical protein	NA	NA	X	NA
8	PaO	PAM_336	NC_005303	335	382174	382650	477	1	NA	hypothetical protein	NA	NA	X	NA
8	PaO	PAM_340	NC_005303	339	386376	386744	369	-1	NA	hypothetical protein	NA	NA	X	NA
8	PaO	PAM_376	NC_005303	375	423059	423451	393	1	NA	hypothetical protein	NA	NA	X	NA
8	PaO	PAM_387	NC_005303	386	432561	433439	879	-1	NA	hypothetical protein	NA	NA	X	NA
8	PaO	PAM_546	NC_005303	542	611695	612171	477	1	NA	hypothetical protein	NA	NA	X	NA
9	PaO	PAM_051	NC_005303	51	62166	63443	1278	1	NA	hypothetical protein	NA	NA	X	NA
9	PaO	PAM_052	NC_005303	52	63851	65281	1431	1	NA	hypothetical protein	NA	NA	X	NA
9	PaO	PAM_504	NC_005303	500	570647	571102	456	-1	NA	hypothetical protein	NA	NA	X	NA
9	PaO	PAM_560	NC_005303	556	627634	628083	450	1	NA	hypothetical protein	NA	NA	X	NA
9	PaO	PAM_728	NC_005303	723	820621	822714	2094	-1	NA	hypothetical protein	NA	NA	X	NA
10	PaO	PAM_338	NC_005303	337	384618	384992	375	-1	NA	hypothetical protein	NA	NA	X	NA
10	PaO	PAM_339	NC_005303	338	384989	385417	429	-1	NA	hypothetical protein	NA	NA	X	NA
10	PaO	PAM_386	NC_005303	385	431345	431971	627	-1	NA	hypothetical protein	NA	NA	X	NA
10	PaO	PAM_407	NC_005303	406	451784	452338	555	-1	NA	hypothetical protein	NA	NA	X	NA
10	PaO	PAM_525	NC_005303	521	591130	591768	639	1	NA	hypothetical protein	NA	NA	X	NA
10	PaO	PAM_548	NC_005303	544	614440	614937	498	-1	NA	hypothetical protein	NA	NA	X	NA
10	PaO	PAM_568	NC_005303	564	636225	636788	564	-1	NA	hypothetical protein	NA	NA	X	NA
10	PaO	PAM_573	NC_005303	569	642357	642983	627	1	NA	hypothetical protein	NA	NA	X	NA
10	PaO	PAM_643	NC_005303	638	729127	729507	381	-1	NA	hypothetical protein	NA	NA	X	NA
10	PaO	PAM_682	NC_005303	677	774814	775392	579	-1	NA	hypothetical protein	NA	NA	X	NA
10	PaO	PAM_684	NC_005303	679	777057	777686	630	-1	NA	hypothetical protein	NA	NA	X	NA
11	PaO	PAM_046	NC_005303	46	58212	59057	846	1	NA	hypothetical protein	NA	NA	X	NA
11	PaO	PAM_066	NC_005303	66	86592	87452	861	1	NA	hypothetical protein	NA	NA	X	NA
11	PaO	PAM_327	NC_005303	326	373206	374069	864	1	NA	hypothetical protein	NA	NA	X	NA
11	PaO	PAM_349	NC_005303	348	396223	397095	873	-1	NA	hypothetical protein	NA	NA	X	NA
11	PaO	PAM_367	NC_005303	366	414099	414962	864	1	NA	hypothetical protein	NA	NA	X	NA
11	PaO	PAM_379	NC_005303	378	425341	426198	858	1	NA	hypothetical protein	NA	NA	X	NA
11	PaO	PAM_515	NC_005303	511	582041	582913	873	1	NA	hypothetical protein	NA	NA	X	NA
11	PaO	PAM_652	NC_005303	647	737802	738662	861	-1	NA	hypothetical protein	NA	NA	X	NA
11	PaO	PAM_694	NC_005303	689	786515	787456	942	-1	NA	hypothetical protein	NA	NA	X	NA
12	PaO	PAM_072	NC_005303	72	92123	92512	390	1	NA	hypothetical protein	NA	NA	X	NA
12	PaO	PAM_390	NC_005303	389	435989	436369	381	-1	NA	hypothetical protein	NA	NA	X	NA
12	PaO	PAM_544	NC_005303	540	608739	609119	381	1	NA	hypothetical protein	NA	NA	X	NA
12	PaO	PAM_552	NC_005303	548	618799	619215	417	-1	NA	hypothetical protein	NA	NA	X	NA
12	PaO	PAM_647	NC_005303	642	733717	734097	381	-1	NA	hypothetical protein	NA	NA	X	NA
14	PaO	PAM_314	NC_005303	313	359173	360414	1242	1	NA	hypothetical protein	NA	NA	X	NA
14	PaO	PAM_354	NC_005303	353	400208	401287	1080	1	NA	hypothetical protein	NA	NA	X	NA
14	PaO	PAM_400	NC_005303	399	444994	445443	450	1	NA	hypothetical protein	NA	NA	X	NA
14	PaO	PAM_414	NC_005303	413	462170	463150	981	-1	NA	hypothetical protein	NA	NA	X	NA
14	PaO	PAM_459	NC_005303	455	512960	513976	1017	-1	NA	hypothetical protein	NA	NA	X	NA
14	PaO	PAM_506	NC_005303	502	573949	574626	678	-1	NA	hypothetical protein	NA	NA	X	NA
14	PaO	PAM_507	NC_005303	503	574616	575107	492	-1	NA	hypothetical protein	NA	NA	X	NA
14	PaO	PAM_528	NC_005303	524	596565	597347	783	-1	NA	hypothetical protein	NA	NA	X	NA
14	PaO	PAM_558	NC_005303	554	623667	624746	1080	1	NA	hypothetical protein	NA	NA	X	NA
16	PaO	PAM_313	NC_005303	312	358467	359141	675	1	NA	hypothetical protein	NA	NA	X	NA
16	PaO	PAM_353	NC_005303	352	399502	400176	675	1	NA	hypothetical protein	NA	NA	X	NA
16	PaO	PAM_415	NC_005303	414	463182	463592	411	-1	NA	hypothetical protein	NA	NA	X	NA
16	PaO	PAM_460	NC_005303	456	514166	514495	330	-1	NA	hypothetical protein	NA	NA	X	NA
16	PaO	PAM_508	NC_005303	504	575139	575801	663	-1	NA	hypothetical protein	NA	NA	X	NA
16	PaO	PAM_529	NC_005303	525	597379	597684	306	-1	NA	hypothetical protein	NA	NA	X	NA
16	PaO	PAM_530	NC_005303	526	597674	598042	369	-1	NA	hypothetical protein	NA	NA	X	NA
16	PaO	PAM_557	NC_005303	553	622961	623635	675	1	NA	hypothetical protein	NA	NA	X	NA
17	PaO	PAM_318	NC_005303	317	366112	366591	480	-1	NA	hypothetical protein	NA	NA	X	NA
17	PaO	PAM_358	NC_005303	357	407005	407484	480	-1	NA	hypothetical protein	NA	NA	X	NA
17	PaO	PAM_398	NC_005303	397	443637	443972	336	1	NA	hypothetical protein	NA	NA	X	NA
18	PaO	PAM_073	NC_005303	73	92749	93516	768	1	NA	hypothetical protein	NA	NA	X	NA
18	PaO	PAM_343	NC_005303	342	390793	391398	606	-1	NA	hypothetical protein	NA	NA	X	NA
18	PaO	PAM_389	NC_005303	388	434946	435569	624	-1	NA	hypothetical protein	NA	NA	X	NA
18	PaO	PAM_522	NC_005303	518	587659	588270	612	1	NA	hypothetical protein	NA	NA	X	NA
18	PaO	PAM_551	NC_005303	547	617804	618409	606	-1	NA	hypothetical protein	NA	NA	X	NA
18	PaO	PAM_646	NC_005303	641	732674	733297	624	-1	NA	hypothetical protein	NA	NA	X	NA
18	PaO	PAM_687	NC_005303	682	780715	781326	612	-1	NA	hypothetical protein	NA	NA	X	NA
19	PaO	PAM_311	NC_005303	310	357507	357839	333	1	NA	hypothetical protein	NA	NA	X	NA
19	PaO	PAM_351	NC_005303	350	398554	398871	318	1	NA	hypothetical protein	NA	NA	X	NA
19	PaO	PAM_417	NC_005303	416	464516	464833	318	-1	NA	hypothetical protein	NA	NA	X	NA
19	PaO	PAM_462	NC_005303	458	515398	515715	318	-1	NA	hypothetical protein	NA	NA	X	NA
19	PaO	PAM_510	NC_005303	506	576443	576775	333	-1	NA	hypothetical protein	NA	NA	X	NA
19	PaO	PAM_531	NC_005303	527	598683	599015	333	-1	NA	hypothetical protein	NA	NA	X	NA
19	PaO	PAM_555	NC_005303	551	622001	622333	333	1	NA	hypothetical protein	NA	NA	X	NA
20	PaO	PAM_312	NC_005303	311	358034	358504	471	1	NA	hypothetical protein	NA	NA	X	NA
20	PaO	PAM_352	NC_005303	351	399066	399539	474	1	NA	hypothetical protein	NA	NA	X	NA
20	PaO	PAM_416	NC_005303	415	463872	464291	420	-1	NA	hypothetical protein	NA	NA	X	NA
20	PaO	PAM_461	NC_005303	457	514916	515203	288	-1	NA	hypothetical protein	NA	NA	X	NA
20	PaO	PAM_509	NC_005303	505	576075	576248	174	-1	NA	hypothetical protein	NA	NA	X	NA
20	PaO	PAM_556	NC_005303	552	622528	622998	471	1	NA	hypothetical protein	NA	NA	X	NA
31	PaO	PAM_070	NC_005303	70	90298	90870	573	1	NA	hypothetical protein	NA	NA	X	NA
31	PaO	PAM_331	NC_005303	330	376958	377524	567	1	NA	hypothetical protein	NA	NA	X	NA
31	PaO	PAM_371	NC_005303	370	417851	418417	567	1	NA	hypothetical protein	NA	NA	X	NA
31	PaO	PAM_542	NC_005303	538	606915	607481	567	1	NA	hypothetical protein	NA	NA	X	NA
32	PaO	PAM_677	NC_005303	672	768802	769857	1056	-1	NA	hypothetical protein	NA	NA	X	NA
203	PaO	PAM_076	NC_005303	76	99183	100070	888	1	NA	hypothetical protein	NA	NA	X	NA
203	PaO	PAM_640	NC_005303	635	726242	727045	804	-1	NA	hypothetical protein	NA	NA	X	NA
205	PaO	PAM_155	NC_005303	155	184282	185001	720	-1	NA	hypothetical protein	NA	NA	X	NA
205	PaO	PAM_578	NC_005303	574	648148	648978	831	1	NA	hypothetical protein	NA	NA	X	NA
206	PaO	PAM_593	NC_005303	589	669354	670133	780	1	NA	hypothetical protein	NA	NA	X	NA
206	PaO	PAM_634	NC_005303	630	719352	720158	807	1	NA	hypothetical protein	NA	NA	X	NA
207	PaO	PAM_282	NC_005303	281	325982	327466	1485	1	NA	hypothetical protein	NA	NA	X	NA
208	PaO	PAM_330	NC_005303	329	376003	376815	813	1	NA	hypothetical protein	NA	NA	X	NA
208	PaO	PAM_370	NC_005303	369	416896	417708	813	1	NA	hypothetical protein	NA	NA	X	NA
208	PaO	PAM_576	NC_005303	572	645919	646728	810	1	NA	hypothetical protein	NA	NA	X	NA
209	PaO	PAM_533	NC_005303	529	601518	601892	375	-1	NA	hypothetical protein	NA	NA	X	NA
209	PaO	PAM_697	NC_005303	692	789973	790416	444	-1	NA	hypothetical protein	NA	NA	X	NA
209	PaO	PAM_756	NC_005303	420	467641	467976	336	-1	NA	hypothetical protein	NA	NA	X	NA
319	PaO	PAM_069	NC_005303	69	89402	90103	702	1	NA	hypothetical protein	NA	NA	X	NA
319	PaO	PAM_541	NC_005303	537	605901	606668	768	1	NA	hypothetical protein	NA	NA	X	NA
337	PaO	PAM_288	NC_005303	287	335094	336308	1215	-1	NA	hypothetical protein	NA	NA	X	NA
337	PaO	PAM_418	NC_005303	417	465284	466435	1152	-1	NA	hypothetical protein	NA	NA	X	NA
340	PaO	PAM_321	NC_005303	320	368215	368709	495	1	NA	hypothetical protein	NA	NA	X	NA
340	PaO	PAM_361	NC_005303	360	409108	409602	495	1	NA	hypothetical protein	NA	NA	X	NA
341	PaO	PAM_322	NC_005303	321	368724	369350	627	1	NA	hypothetical protein	NA	NA	X	NA
341	PaO	PAM_362	NC_005303	361	409617	410243	627	1	NA	hypothetical protein	NA	NA	X	NA
342	PaO	PAM_332	NC_005303	331	377580	377939	360	1	NA	hypothetical protein	NA	NA	X	NA
342	PaO	PAM_372	NC_005303	371	418473	418832	360	1	NA	hypothetical protein	NA	NA	X	NA
343	PaO	PAM_346	NC_005303	345	393437	394282	846	-1	NA	hypothetical protein	NA	NA	X	NA
343	PaO	PAM_518	NC_005303	514	584862	585269	408	1	NA	hypothetical protein	NA	NA	X	NA
344	PaO	PAM_382	NC_005303	381	428227	428550	324	1	NA	hypothetical protein	NA	NA	X	NA
344	PaO	PAM_404	NC_005303	403	448608	448931	324	1	NA	hypothetical protein	NA	NA	X	NA
345	PaO	PAM_383	NC_005303	382	428877	429335	459	1	NA	hypothetical protein	NA	NA	X	NA
345	PaO	PAM_405	NC_005303	404	449258	449716	459	1	NA	hypothetical protein	NA	NA	X	NA
346	PaO	PAM_392	NC_005303	391	437673	438128	456	-1	NA	hypothetical protein	NA	NA	X	NA
346	PaO	PAM_649	NC_005303	644	735580	735855	276	-1	NA	hypothetical protein	NA	NA	X	NA
348	PaO	PAM_502	NC_005303	498	568622	570076	1455	1	NA	hypothetical protein	NA	NA	X	NA
348	PaO	PAM_663	NC_005303	658	751396	752409	1014	-1	NA	hypothetical protein	NA	NA	X	NA
571	PaO	PAM_003	NC_005303	3	4447	4866	420	1	NA	hypothetical protein	NA	NA	X	NA
572	PaO	PAM_004	NC_005303	4	4948	5220	273	1	NA	hypothetical protein	NA	NA	X	NA
574	PaO	PAM_006	NC_005303	6	6431	7063	633	-1	NA	hypothetical protein	NA	NA	X	NA
581	PaO	PAM_019	NC_005303	19	23899	24366	468	1	NA	hypothetical protein	NA	NA	X	NA
583	PaO	PAM_021	NC_005303	21	27755	28120	366	1	NA	hypothetical protein	NA	NA	X	NA
586	PaO	PAM_027	NC_005303	27	34179	37277	3099	-1	NA	hypothetical protein	NA	NA	X	NA
588	PaO	PAM_029	NC_005303	29	38180	38635	456	-1	NA	hypothetical protein	NA	NA	X	NA
590	PaO	PAM_031	NC_005303	31	42625	43755	1131	1	NA	hypothetical protein	NA	NA	X	NA
591	PaO	PAM_032	NC_005303	32	44868	45518	651	1	NA	hypothetical protein	NA	NA	X	NA
592	PaO	PAM_033	NC_005303	33	45800	46258	459	1	NA	hypothetical protein	NA	NA	X	NA
593	PaO	PAM_034	NC_005303	34	46529	47068	540	1	NA	hypothetical protein	NA	NA	X	NA
594	PaO	PAM_035	NC_005303	35	47948	48301	354	1	NA	hypothetical protein	NA	NA	X	NA
595	PaO	PAM_036	NC_005303	36	48277	48939	663	1	NA	hypothetical protein	NA	NA	X	NA
597	PaO	PAM_038	NC_005303	38	50195	50506	312	1	NA	hypothetical protein	NA	NA	X	NA
598	PaO	PAM_039	NC_005303	39	50922	52589	1668	1	NA	hypothetical protein	NA	NA	X	NA
599	PaO	PAM_049	NC_005303	49	61011	61388	378	1	NA	hypothetical protein	NA	NA	X	NA
600	PaO	PAM_053	NC_005303	53	65858	66352	495	1	NA	hypothetical protein	NA	NA	X	NA
601	PaO	PAM_056	NC_005303	56	73506	73904	399	1	NA	hypothetical protein	NA	NA	X	NA
602	PaO	PAM_057	NC_005303	57	74018	74953	936	1	NA	hypothetical protein	NA	NA	X	NA
604	PaO	PAM_060	NC_005303	60	80717	81424	708	1	NA	hypothetical protein	NA	NA	X	NA
605	PaO	PAM_061	NC_005303	61	81782	82084	303	1	NA	hypothetical protein	NA	NA	X	NA
606	PaO	PAM_065	NC_005303	65	86315	86587	273	1	NA	hypothetical protein	NA	NA	X	NA
607	PaO	PAM_080	NC_005303	80	104409	104654	246	1	NA	hypothetical protein	NA	NA	X	NA
609	PaO	PAM_082	NC_005303	82	105664	105870	207	-1	NA	hypothetical protein	NA	NA	X	NA
610	PaO	PAM_084	NC_005303	84	107898	108221	324	1	NA	hypothetical protein	NA	NA	X	NA
614	PaO	PAM_091	NC_005303	91	113366	114295	930	-1	NA	hypothetical protein	NA	NA	X	NA
618	PaO	PAM_095	NC_005303	95	120521	121441	921	1	NA	hypothetical protein	NA	NA	X	NA
620	PaO	PAM_098	NC_005303	98	124440	124871	432	1	NA	hypothetical protein	NA	NA	X	NA
621	PaO	PAM_099	NC_005303	99	124840	125193	354	1	NA	hypothetical protein	NA	NA	X	NA
625	PaO	PAM_107	NC_005303	107	131206	131559	354	1	NA	hypothetical protein	NA	NA	X	NA
626	PaO	PAM_108	NC_005303	108	131721	132260	540	1	NA	hypothetical protein	NA	NA	X	NA
627	PaO	PAM_109	NC_005303	109	133602	134309	708	1	NA	hypothetical protein	NA	NA	X	NA
628	PaO	PAM_110	NC_005303	110	134511	135191	681	1	NA	hypothetical protein	NA	NA	X	NA
629	PaO	PAM_111	NC_005303	111	135268	135834	567	1	NA	hypothetical protein	NA	NA	X	NA
630	PaO	PAM_112	NC_005303	112	135841	136182	342	1	NA	hypothetical protein	NA	NA	X	NA
631	PaO	PAM_113	NC_005303	113	136537	136968	432	1	NA	hypothetical protein	NA	NA	X	NA
632	PaO	PAM_114	NC_005303	114	137018	137326	309	-1	NA	hypothetical protein	NA	NA	X	NA
633	PaO	PAM_115	NC_005303	115	137373	138002	630	1	NA	hypothetical protein	NA	NA	X	NA
634	PaO	PAM_116	NC_005303	116	138038	138400	363	1	NA	hypothetical protein	NA	NA	X	NA
635	PaO	PAM_118	NC_005303	118	140090	140833	744	1	NA	hypothetical protein	NA	NA	X	NA
636	PaO	PAM_119	NC_005303	119	141035	141751	717	1	NA	hypothetical protein	NA	NA	X	NA
644	PaO	PAM_135	NC_005303	135	161563	161895	333	1	NA	hypothetical protein	NA	NA	X	NA
647	PaO	PAM_147	NC_005303	147	172933	174789	1857	1	NA	hypothetical protein	NA	NA	X	NA
651	PaO	PAM_156	NC_005303	156	186032	186349	318	-1	NA	hypothetical protein	NA	NA	X	NA
652	PaO	PAM_157	NC_005303	157	187236	188186	951	-1	NA	hypothetical protein	NA	NA	X	NA
654	PaO	PAM_160	NC_005303	160	192132	192719	588	1	NA	hypothetical protein	NA	NA	X	NA
655	PaO	PAM_161	NC_005303	161	192871	193596	726	-1	NA	hypothetical protein	NA	NA	X	NA
656	PaO	PAM_162	NC_005303	162	193875	194648	774	1	NA	hypothetical protein	NA	NA	X	NA
658	PaO	PAM_173	NC_005303	173	204009	204341	333	1	NA	hypothetical protein	NA	NA	X	NA
659	PaO	PAM_176	NC_005303	176	207358	208038	681	1	NA	hypothetical protein	NA	NA	X	NA
660	PaO	PAM_177	NC_005303	177	208663	209136	474	1	NA	hypothetical protein	NA	NA	X	NA
669	PaO	PAM_194	NC_005303	194	235406	238492	3087	-1	NA	hypothetical protein	NA	NA	X	NA
670	PaO	PAM_195	NC_005303	195	238797	239279	483	-1	NA	hypothetical protein	NA	NA	X	NA
671	PaO	PAM_196	NC_005303	196	239527	240111	585	-1	NA	hypothetical protein	NA	NA	X	NA
672	PaO	PAM_197	NC_005303	197	240541	240843	303	1	NA	hypothetical protein	NA	NA	X	NA
680	PaO	PAM_234	NC_005303	234	263120	263794	675	1	NA	hypothetical protein	NA	NA	X	NA
681	PaO	PAM_235	NC_005303	235	263801	264769	969	1	NA	hypothetical protein	NA	NA	X	NA
684	PaO	PAM_243	NC_005303	243	271525	272415	891	1	NA	hypothetical protein	NA	NA	X	NA
693	PaO	PAM_266	NC_005303	265	306887	307555	669	1	NA	hypothetical protein	NA	NA	X	NA
694	PaO	PAM_269	NC_005303	268	310138	310833	696	-1	NA	hypothetical protein	NA	NA	X	NA
696	PaO	PAM_271	NC_005303	270	313230	313541	312	1	NA	hypothetical protein	NA	NA	X	NA
697	PaO	PAM_274	NC_005303	273	316094	316279	186	1	NA	hypothetical protein	NA	NA	X	NA
698	PaO	PAM_277	NC_005303	276	318371	319135	765	1	NA	hypothetical protein	NA	NA	X	NA
699	PaO	PAM_289	NC_005303	288	336401	337345	945	-1	NA	hypothetical protein	NA	NA	X	NA
702	PaO	PAM_296	NC_005303	295	342630	343058	429	1	NA	hypothetical protein	NA	NA	X	NA
703	PaO	PAM_297	NC_005303	296	343147	343494	348	-1	NA	hypothetical protein	NA	NA	X	NA
705	PaO	PAM_300	NC_005303	299	344325	344924	600	-1	NA	hypothetical protein	NA	NA	X	NA
710	PaO	PAM_308	NC_005303	307	353275	353958	684	-1	NA	hypothetical protein	NA	NA	X	NA
711	PaO	PAM_310	NC_005303	309	356125	356589	465	1	NA	hypothetical protein	NA	NA	X	NA
713	PaO	PAM_399	NC_005303	398	444553	444969	417	1	NA	hypothetical protein	NA	NA	X	NA
714	PaO	PAM_401	NC_005303	400	445471	445902	432	1	NA	hypothetical protein	NA	NA	X	NA
715	PaO	PAM_411	NC_005303	410	457519	458022	504	-1	NA	hypothetical protein	NA	NA	X	NA
716	PaO	PAM_412	NC_005303	411	458035	458352	318	-1	NA	hypothetical protein	NA	NA	X	NA
717	PaO	PAM_419	NC_005303	418	466441	467253	813	-1	NA	hypothetical protein	NA	NA	X	NA
718	PaO	PAM_755	NC_005303	419	467350	467559	210	-1	NA	hypothetical protein	NA	NA	X	NA
719	PaO	PAM_757	NC_005303	421	468015	468158	144	-1	NA	hypothetical protein	NA	NA	X	NA
720	PaO	PAM_761	NC_005303	425	469698	469946	249	1	NA	hypothetical protein	NA	NA	X	NA
724	PaO	PAM_437	NC_005303	432	478198	478374	177	1	NA	hypothetical protein	NA	NA	X	NA
728	PaO	PAM_444	NC_005303	439	485212	486027	816	1	NA	hypothetical protein	NA	NA	X	NA
729	PaO	PAM_446	NC_005303	441	488475	488885	411	-1	NA	hypothetical protein	NA	NA	X	NA
730	PaO	PAM_451	NC_005303	447	500414	500767	354	1	NA	hypothetical protein	NA	NA	X	NA
731	PaO	PAM_452	NC_005303	448	500774	501172	399	1	NA	hypothetical protein	NA	NA	X	NA
734	PaO	PAM_458	NC_005303	454	512523	512960	438	-1	NA	hypothetical protein	NA	NA	X	NA
735	PaO	PAM_463	NC_005303	459	516641	517093	453	1	NA	hypothetical protein	NA	NA	X	NA
738	PaO	PAM_475	NC_005303	471	533079	533180	102	1	NA	hypothetical protein	NA	NA	X	NA
740	PaO	PAM_477	NC_005303	473	534581	535153	573	-1	NA	hypothetical protein	NA	NA	X	NA
741	PaO	PAM_478	NC_005303	474	536639	537271	633	-1	NA	hypothetical protein	NA	NA	X	NA
742	PaO	PAM_479	NC_005303	475	537294	538157	864	-1	NA	hypothetical protein	NA	NA	X	NA
744	PaO	PAM_481	NC_005303	477	540710	541201	492	-1	NA	hypothetical protein	NA	NA	X	NA
745	PaO	PAM_482	NC_005303	478	541409	541867	459	-1	NA	hypothetical protein	NA	NA	X	NA
746	PaO	PAM_483	NC_005303	479	541906	542544	639	-1	NA	hypothetical protein	NA	NA	X	NA
747	PaO	PAM_484	NC_005303	480	543271	543876	606	1	NA	hypothetical protein	NA	NA	X	NA
748	PaO	PAM_485	NC_005303	481	544021	544533	513	-1	NA	hypothetical protein	NA	NA	X	NA
750	PaO	PAM_486	NC_005303	483	546002	546577	576	1	NA	hypothetical protein	NA	NA	X	NA
752	PaO	PAM_491	NC_005303	488	550598	550903	306	1	NA	hypothetical protein	NA	NA	X	NA
753	PaO	PAM_493	NC_005303	489	558252	558833	582	-1	NA	hypothetical protein	NA	NA	X	NA
756	PaO	PAM_496	NC_005303	492	560833	561162	330	-1	NA	hypothetical protein	NA	NA	X	NA
757	PaO	PAM_497	NC_005303	493	561379	561885	507	1	NA	hypothetical protein	NA	NA	X	NA
759	PaO	PAM_501	NC_005303	497	567555	568268	714	1	NA	hypothetical protein	NA	NA	X	NA
760	PaO	PAM_519	NC_005303	515	585303	585638	336	1	NA	hypothetical protein	NA	NA	X	NA
761	PaO	PAM_540	NC_005303	536	605503	605880	378	1	NA	hypothetical protein	NA	NA	X	NA
762	PaO	PAM_554	NC_005303	550	620646	621224	579	-1	NA	hypothetical protein	NA	NA	X	NA
763	PaO	PAM_562	NC_005303	558	629731	630261	531	-1	NA	hypothetical protein	NA	NA	X	NA
764	PaO	PAM_577	NC_005303	573	646867	647355	489	1	NA	hypothetical protein	NA	NA	X	NA
767	PaO	PAM_582	NC_005303	578	652100	652699	600	-1	NA	hypothetical protein	NA	NA	X	NA
769	PaO	PAM_587	NC_005303	583	659141	659554	414	1	NA	hypothetical protein	NA	NA	X	NA
770	PaO	PAM_590	NC_005303	586	665045	665407	363	1	NA	hypothetical protein	NA	NA	X	NA
772	PaO	PAM_595	NC_005303	591	672072	672425	354	1	NA	hypothetical protein	NA	NA	X	NA
774	PaO	PAM_604	NC_005303	600	683338	683694	357	1	NA	hypothetical protein	NA	NA	X	NA
775	PaO	PAM_606	NC_005303	602	684894	685229	336	-1	NA	hypothetical protein	NA	NA	X	NA
776	PaO	PAM_609	NC_005303	605	687660	688343	684	1	NA	hypothetical protein	NA	NA	X	NA
777	PaO	PAM_610	NC_005303	606	688470	688937	468	1	NA	hypothetical protein	NA	NA	X	NA
782	PaO	PAM_616	NC_005303	612	693486	693980	495	-1	NA	hypothetical protein	NA	NA	X	NA
787	PaO	PAM_629	NC_005303	625	713780	714223	444	1	NA	hypothetical protein	NA	NA	X	NA
788	PaO	PAM_632	NC_005303	628	716524	716829	306	-1	NA	hypothetical protein	NA	NA	X	NA
790	PaO	PAM_638	NC_005303	633	724006	724125	120	1	NA	hypothetical protein	NA	NA	X	NA
791	PaO	PAM_657	NC_005303	652	743087	743401	315	-1	NA	hypothetical protein	NA	NA	X	NA
795	PaO	PAM_668	NC_005303	663	759351	759710	360	1	NA	hypothetical protein	NA	NA	X	NA
796	PaO	PAM_669	NC_005303	664	759809	760351	543	-1	NA	hypothetical protein	NA	NA	X	NA
797	PaO	PAM_670	NC_005303	665	760415	760816	402	-1	NA	hypothetical protein	NA	NA	X	NA
803	PaO	PAM_690	NC_005303	685	782918	783181	264	-1	NA	hypothetical protein	NA	NA	X	NA
806	PaO	PAM_707	NC_005303	702	800947	801594	648	1	NA	hypothetical protein	NA	NA	X	NA
807	PaO	PAM_708	NC_005303	703	801872	802084	213	1	NA	hypothetical protein	NA	NA	X	NA
808	PaO	PAM_709	NC_005303	704	802724	802924	201	1	NA	hypothetical protein	NA	NA	X	NA
809	PaO	PAM_710	NC_005303	705	802998	803438	441	1	NA	hypothetical protein	NA	NA	X	NA
810	PaO	PAM_711	NC_005303	706	803705	804298	594	1	NA	hypothetical protein	NA	NA	X	NA
811	PaO	PAM_712	NC_005303	707	804382	804960	579	1	NA	hypothetical protein	NA	NA	X	NA
816	PaO	PAM_719	NC_005303	714	810624	810779	156	-1	NA	hypothetical protein	NA	NA	X	NA
818	PaO	PAM_722	NC_005303	717	814527	814697	171	1	NA	hypothetical protein	NA	NA	X	NA
820	PaO	PAM_724	NC_005303	719	816154	816372	219	-1	NA	hypothetical protein	NA	NA	X	NA
821	PaO	PAM_729	NC_005303	724	823075	823671	597	1	NA	hypothetical protein	NA	NA	X	NA
825	PaO	PAM_741	NC_005303	736	836982	837611	630	-1	NA	hypothetical protein	NA	NA	X	NA
828	PaO	PAM_753	NC_005303	748	850309	850425	117	-1	NA	hypothetical protein	NA	NA	X	NA
661	PaO	PAM_178	NC_005303	178	209279	210967	1689	1	NA	oligoendopeptidase F	K01417	NA	X	NA
712	PaO	PAM_342	NC_005303	341	388385	390145	1761	-1	NA	retron-type reverse transcriptase	NA	NA	X	NA
663	PaO	PAM_185	NC_005303	185	220738	221556	819	1	NA	uncharacterized BCR	NA	NA	X	NA
781	PaO	PAM_615	NC_005303	611	693264	693473	210	-1	NA	uncharacterized BCR	NA	NA	X	NA
665	PaO	PAM_188	NC_005303	188	225774	226019	246	-1	NA	Zn-dependent carboxypeptidase	NA	NA	X	NA
722	PaO	PAM_435	NC_005303	430	476422	477027	606	-1	nfnB	nitroreductase	K00540	NA	X	NA
619	PaO	PAM_097	NC_005303	97	123489	124316	828	1	nlpA	ABC-type uncharacterized transport system, periplasmic component	NA	NA	X	NA
642	PaO	PAM_133	NC_005303	133	159694	160737	1044	1	nlpA	ABC-type uncharacterized transport system, periplasmic component	NA	NA	X	NA
207	PaO	PAM_280	NC_005303	279	322195	323790	1596	-1	norM	Na+-driven multidrug efflux pump	NA	NA	X	NA
207	PaO	PAM_734	NC_005303	729	829139	830638	1500	-1	norM	Na+-driven multidrug efflux pump	NA	NA	X	NA
573	PaO	PAM_005	NC_005303	5	5467	6222	756	-1	pgpB	membrane-associated phospholipid phosphatase	NA	NA	X	NA
347	PaO	PAM_764	NC_005303	443	490572	491948	1377	1	pmbA	hypothetical protein	NA	NA	X	NA
575	PaO	PAM_008	NC_005303	8	10428	11675	1248	1	rfaG	1,2-diacylglycerol 3-glucosyltransferase	NA	NA	X	NA
2	PaO	PAM_408	NC_005303	407	453299	453898	600	1	rpoD	DNA-directed RNA polymerase sigma subunit	NA	NA	X	NA
2	PaO	PAM_702	NC_005303	697	792597	793223	627	-1	rpoD	DNA-directed RNA polymerase sigma subunit	NA	NA	X	NA
2	PaO	PAM_760	NC_005303	424	468879	469505	627	-1	rpoD	DNA-directed RNA polymerase sigma subunit	NA	NA	X	NA
32	PaO	PAM_664	NC_005303	659	752869	753312	444	-1	rpt1	ATP-dependent 26S proteasome regulatory subunit	NA	NA	X	NA
6	PaO	PAM_348	NC_005303	347	395103	395750	648	-1	smc	chromosome segregation ATPase homolog	NA	NA	X	NA
6	PaO	PAM_380	NC_005303	379	426668	427399	732	1	smc	chromosome segregation ATPase homolog	NA	NA	X	NA
6	PaO	PAM_516	NC_005303	512	583668	584012	345	1	smc	chromosome segregation ATPase homolog	NA	NA	X	NA
596	PaO	PAM_037	NC_005303	37	48879	49766	888	1	smc	chromosome segregation ATPase homolog	NA	NA	X	NA
804	PaO	PAM_693	NC_005303	688	785752	786582	831	-1	smc	chromosome segregation ATPase homolog	NA	NA	X	NA
707	PaO	PAM_303	NC_005303	302	345993	346577	585	-1	smtA	SAM-dependent methyltransferase	NA	NA	X	NA
732	PaO	PAM_453	NC_005303	449	501698	502771	1074	1	srmB	superfamily II DNA and RNA helicase	NA	NA	X	NA
749	PaO	PAM_765	NC_005303	482	545398	545610	213	-1	tengu	tengu-su inducer	NA	NA	X	NA
12	PaO	PAM_374	NC_005303	373	420049	420486	438	1	tmk	thymidylate kinase	NA	NA	X	NA
12	PaO	PAM_521	NC_005303	517	586909	587523	615	1	tmk	thymidylate kinase	NA	NA	X	NA
12	PaO	PAM_688	NC_005303	683	781491	782120	630	-1	tmk	thymidylate kinase	NA	NA	X	NA
5	PaO	PAM_337	NC_005303	336	383271	384200	930	-1	tra5	putative transposase	NA	NA	X	NA
5	PaO	PAM_406	NC_005303	405	450732	451340	609	-1	tra5	putative transposase	NA	NA	X	NA
5	PaO	PAM_547	NC_005303	543	612792	613721	930	-1	tra5	putative transposase	NA	NA	X	NA
5	PaO	PAM_567	NC_005303	563	634664	635593	930	-1	tra5	putative transposase	NA	NA	X	NA
5	PaO	PAM_574	NC_005303	570	643423	644361	939	1	tra5	putative transposase	NA	NA	X	NA
5	PaO	PAM_642	NC_005303	637	727774	728712	939	-1	tra5	putative transposase	NA	NA	X	NA
5	PaO	PAM_666	NC_005303	661	756675	757625	951	-1	tra5	putative transposase	NA	NA	X	NA
5	PaO	PAM_683	NC_005303	678	775705	776652	948	1	tra5	putative transposase	NA	NA	X	NA
9	PaO	PAM_315	NC_005303	314	360616	363732	3117	1	uvrD	ATP-dependent DNA helicase	NA	NA	X	NA
9	PaO	PAM_355	NC_005303	354	401509	404625	3117	1	uvrD	ATP-dependent DNA helicase	NA	NA	X	NA
9	PaO	PAM_413	NC_005303	412	458850	461282	2433	-1	uvrD	ATP-dependent DNA helicase	NA	NA	X	NA
9	PaO	PAM_505	NC_005303	501	571147	573768	2622	-1	uvrD	ATP-dependent DNA helicase	NA	NA	X	NA
9	PaO	PAM_527	NC_005303	523	593013	596129	3117	-1	uvrD	ATP-dependent DNA helicase	NA	NA	X	NA
9	PaO	PAM_559	NC_005303	555	624971	627511	2541	1	uvrD	ATP-dependent DNA helicase	NA	NA	X	NA
682	PaO	PAM_236	NC_005303	236	265227	265478	252	1	trxA	thioredoxin	K03671	COG0526	CO	Thiol-disulfide isomerase and thioredoxins
666	PaO	PAM_189	NC_005303	189	226296	227099	804	-1	dppC	ABC-type dipeptide/oligopeptide system, permease	K02034	COG1173	EP	ABC-type dipeptide/oligopeptide/nickel transport systems, permease components
668	PaO	PAM_192	NC_005303	192	233256	234059	804	-1	dppD	ABC-type dipeptide/oligopeptide transport system, ATPase component	K02031	COG0444;COG1123	EPR	ABC-type dipeptide/oligopeptide/nickel transport system, ATPase component;ATPase components of various ABC-type transport systems, contain duplicated ATPase
585	PaO	PAM_026	NC_005303	26	33626	34087	462	1	oppF	ABC-type dipeptide/oligopeptide transport system, ATPase component	K02032	COG1123;COG1124	EPR	ATPase components of various ABC-type transport systems, contain duplicated ATPase;ABC-type dipeptide/oligopeptide/nickel transport system, ATPase component
751	PaO	PAM_489	NC_005303	486	548612	549574	963	1	artI	ABC-type amino acid transport system, periplasmic component	K02030	COG0834	ET	ABC-type amino acid transport/signal transduction systems, periplasmic component/domain
639	PaO	PAM_123	NC_005303	123	145355	146122	768	1	NA	hypothetical protein	K01950	COG0171;COG0388	HR	NAD synthase;Predicted amidohydrolase
640	PaO	PAM_124	NC_005303	124	146315	147289	975	1	nadE	NAD synthase	K01950	COG0171;COG0388	HR	NAD synthase;Predicted amidohydrolase
824	PaO	PAM_739	NC_005303	734	835430	835660	231	-1	acpP	acyl carrier protein	K02078	COG0236	IQ	Acyl carrier protein

## Sheet: PaO-
Cluster_id	Genome_id	Locus_tag	Contig	Order	Start	End	Size	Strand	Gene	Description	KEGG	COG	COG_cat	COG_desc
295	Mg	MG_378	NC_000908	386	475526	477139	1614	-1	argS	arginyl-tRNA synthetase	K01887	COG0018	J	Arginyl-tRNA synthetase
244	Mg	MG_106	NC_000908	107	134147	134728	582	-1	def	peptide deformylase	K01462	COG0242	J	N-formylmethionyl-tRNA deformylase
294	Mg	MG_365	NC_000908	373	461682	462617	936	1	fmt	methionyl-tRNA formyltransferase	K00604	COG0223	J	Methionyl-tRNA formyltransferase
239	Mg	MG_099	NC_000908	99	125853	127286	1434	1	gatA	aspartyl/glutamyl-tRNA amidotransferase subunit A	K02433	COG0154	J	Asp-tRNAAsn/Glu-tRNAGln amidotransferase A subunit and related amidases
240	Mg	MG_100	NC_000908	100	127279	128712	1434	1	gatB	aspartyl/glutamyl-tRNA amidotransferase subunit B	K02434	COG0064	J	Asp-tRNAAsn/Glu-tRNAGln amidotransferase B subunit (PET112 homolog)
278	Mg	MG_252	NC_000908	255	300824	301552	729	-1	NA	RNA methyltransferase	K03218	COG0566	J	rRNA methylases
288	Mg	MG_346	NC_000908	352	443922	444422	501	1	NA	RNA methyltransferase	K03216	COG0219	J	Predicted rRNA methylase (SpoU class)
238	Mg	MG_093	NC_000908	93	118345	118797	453	1	rplI	50S ribosomal protein L9	K02939	COG0359	J	Ribosomal protein L9
257	Mg	MG_164	NC_000908	166	196998	197183	186	1	rpsN	30S ribosomal protein S14	K02954	COG0199	J	Ribosomal protein S14
311	Mg	MG_446	NC_000908	451	549905	550192	288	-1	rpsP	30S ribosomal protein S16	K02959	COG0228	J	Ribosomal protein S16
295	SmI	SMIPMB4A_v3c7630	SMIPMB4A_v3Contig3B	58	65305	66978	1674	1	argS	arginyl-tRNA synthetase	K01887	COG0018	J	Arginyl-tRNA synthetase
288	SmI	SMIPMB4A_v3c8810	SMIPMB4A_v3Contig3E	19	23501	24025	525	1	cspR	RNA methyltransferase	K03216	COG0219	J	Predicted rRNA methylase (SpoU class)
244	SmI	SMIPMB4A_v3c7590	SMIPMB4A_v3Contig3B	54	62139	62720	582	-1	def	peptide deformylase	K01462	COG0242	J	N-formylmethionyl-tRNA deformylase
294	SmI	SMIPMB4A_v3c0410	SMIPMB4A_v3Contig1B	5	3686	4645	960	-1	fmt	methionyl-tRNA formyltransferase	K00604	COG0223	J	Methionyl-tRNA formyltransferase
239	SmI	SMIPMB4A_v3c2480	SMIPMB4A_v3Contig1H	30	32255	33730	1476	-1	gatA	aspartyl/glutamyl-tRNA amidotransferase subunit A	K02433	COG0154	J	Asp-tRNAAsn/Glu-tRNAGln amidotransferase A subunit and related amidases
240	SmI	SMIPMB4A_v3c2470	SMIPMB4A_v3Contig1H	29	30820	32262	1443	-1	gatB	aspartyl/glutamyl-tRNA amidotransferase subunit B	K02434	COG0064	J	Asp-tRNAAsn/Glu-tRNAGln amidotransferase B subunit (PET112 homolog)
279	SmI	SMIPMB4A_v3c3550	SMIPMB4A_v3Contig1J	68	87814	88674	861	1	NA	N5-glutamine S-adenosyl-L-methionine-dependent methyltransferase	K02493	COG2890	J	Methylase of polypeptide chain release factors
278	SmI	SMIPMB4A_v3c6180	SMIPMB4A_v3Contig3A	5	6713	7447	735	1	NA	tRNA/rRNA methyltransferase	K03218	COG0566	J	rRNA methylases
238	SmI	SMIPMB4A_v3c6600	SMIPMB4A_v3Contig3A	46	51689	52141	453	1	rplI	50S ribosomal protein L9	K02939	COG0359	J	Ribosomal protein L9
257	SmI	SMIPMB4A_v3c6790	SMIPMB4A_v3Contig3A	65	63517	63702	186	1	rpsN	30S ribosomal protein S14	K02954	COG0199	J	Ribosomal protein S14
311	SmI	SMIPMB4A_v3c7080	SMIPMB4A_v3Contig3B	7	4962	5321	360	1	rpsP	30S ribosomal protein S16	K02959	COG0228	J	Ribosomal protein S16
270	Mg	MG_214	NC_000908	217	253979	254602	624	1	scpB	segregation and condensation protein B	K06024	COG1386	K	Predicted transcriptional regulator containing the HTH domain
242	Mg	MG_104	NC_000908	105	131385	133562	2178	1	vacB	ribonuclease R	K12573	COG0557	K	Exoribonuclease R
242	SmI	SMIPMB4A_v3c5820	SMIPMB4A_v3Contig2A	50	55673	57790	2118	-1	rnr	ribonuclease R	K12573	COG0557	K	Exoribonuclease R
270	SmI	SMIPMB4A_v3c8410	SMIPMB4A_v3Contig3C	48	53401	53949	549	1	scpB	chromosome condensation and segregation factor B	K06024	COG1386	K	Predicted transcriptional regulator containing the HTH domain
293	Mg	MG_360	NC_000908	367	458260	459495	1236	-1	NA	ImpB/MucB/SamB family protein	K02346	COG0389	L	Nucleotidyltransferase/DNA polymerase involved in DNA repair
230	Mg	MG_057	NC_000908	57	65712	66248	537	-1	NA	small primase-like protein	K05985	COG1658	L	Small primase-like proteins (Toprim domain)
267	Mg	MG_204	NC_000908	204	242224	244569	2346	1	parC	DNA topoisomerase IV, A subunit	K02621	COG0188	L	Type IIA topoisomerase (DNA gyrase/topo II, topoisomerase IV), A subunit
266	Mg	MG_203	NC_000908	203	240323	242224	1902	1	parE	DNA topoisomerase IV, B subunit	K02622	COG0187	L	Type IIA topoisomerase (DNA gyrase/topo II, topoisomerase IV), B subunit
292	Mg	MG_359	NC_000908	366	457347	458270	924	1	ruvB	Holliday junction DNA helicase RuvB	K03551	COG2255	L	Holliday junction resolvasome, helicase subunit
293	SmI	SMIPMB4A_v3c4100	SMIPMB4A_v3Contig1K	27	23645	24901	1257	-1	dinB	DNA polymerase IV	K02346	COG0389	L	Nucleotidyltransferase/DNA polymerase involved in DNA repair
230	SmI	SMIPMB4A_v3c3080	SMIPMB4A_v3Contig1J	21	32488	33006	519	-1	NA	primase-like protein	K05985	COG1658	L	Small primase-like proteins (Toprim domain)
267	SmI	SMIPMB4A_v3c9730	SMIPMB4A_v3Contig4B	7	6143	9577	3435	-1	parC	DNA topoisomerase IV subunit A	K02621	COG0188	L	Type IIA topoisomerase (DNA gyrase/topo II, topoisomerase IV), A subunit
266	SmI	SMIPMB4A_v3c9750	SMIPMB4A_v3Contig4B	9	10497	12434	1938	-1	parE	DNA topoisomerase IV subunit B	K02622	COG0187	L	Type IIA topoisomerase (DNA gyrase/topo II, topoisomerase IV), B subunit
292	SmI	SMIPMB4A_v3c5030	SMIPMB4A_v3Contig1N	64	69325	70269	945	1	ruvB	Holliday junction DNA helicase RuvB	K03551	COG2255	L	Holliday junction resolvasome, helicase subunit
272	Mg	MG_224	NC_000908	228	269250	270359	1110	1	ftsZ	cell division protein FtsZ	K03531	COG0206	D	Cell division GTPase
282	Mg	MG_298	NC_000908	302	365582	368530	2949	-1	NA	chromosome segregation protein SMC	K03529	COG1196	D	Chromosome segregation ATPases
315	Mg	MG_470	NC_000908	475	579224	580033	810	-1	soj	CobQ/CobB/MinD/ParA nucleotide binding domain-containing protein	K03496	COG1192	D	ATPases involved in chromosome partitioning
272	SmI	SMIPMB4A_v3c0220	SMIPMB4A_v3Contig1A	22	23789	25024	1236	-1	ftsZ	cell division protein FtsZ	K03531	COG0206	D	Cell division GTPase
315	SmI	SMIPMB4A_v3c6260	SMIPMB4A_v3Contig3A	14	12012	12782	771	1	parA	chromosome partitioning protein ParA	K03496	COG1192	D	ATPases involved in chromosome partitioning
282	SmI	SMIPMB4A_v3c7220	SMIPMB4A_v3Contig3B	18	14831	17797	2967	1	smc	chromosome condensation and segregation SMC ATPase	K03529	COG1196	D	Chromosome segregation ATPases
245	Mg	MG_108	NC_000908	109	135338	136120	783	1	NA	protein phosphatase 2C	K01090	COG0631;COG0639	T	Serine/threonine protein phosphatase;Diadenosine tetraphosphatase and related serine/threonine protein phosphatases
237	Mg	MG_085	NC_000908	85	111790	112725	936	1	ser	HPr kinase/phosphorylase	K06023	COG1493	T	Serine kinase of the HPr protein, regulates carbohydrate metabolism
237	SmI	SMIPMB4A_v3c5540	SMIPMB4A_v3Contig2A	22	22861	23784	924	-1	hprK	HPr kinase/phosphorylase	K06023	COG1493	T	Serine kinase of the HPr protein, regulates carbohydrate metabolism
245	SmI	SMIPMB4A_v3c1360	SMIPMB4A_v3Contig1D	23	24264	25025	762	-1	prpC	phosphorylated protein phosphatase	K01090	COG0631;COG0639	T	Serine/threonine protein phosphatase;Diadenosine tetraphosphatase and related serine/threonine protein phosphatases
314	Mg	MG_464	NC_000908	468	568399	569556	1158	-1	NA	inner membrane protein translocase component YidC	K03217	COG0706	U	Preprotein translocase subunit YidC
314	SmI	SMIPMB4A_v3c3180	SMIPMB4A_v3Contig1J	31	45100	46380	1281	-1	NA	inner membrane protein translocase component YidC	K03217	COG0706	U	Preprotein translocase subunit YidC
265	Mg	MG_201	NC_000908	201	239164	239817	654	1	grpE	co-chaperone GrpE	K03687	COG0576	O	Molecular chaperone GrpE (heat shock protein)
241	Mg	MG_102	NC_000908	102	129348	130295	948	1	trxB	thioredoxin-disulfide reductase	K00384	COG0492	O	Thioredoxin reductase
291	SmI	SMIPMB4A_v3c1950	SMIPMB4A_v3Contig1E	25	30491	32632	2142	-1	clpB	ATP-dependent Clp protease, ATPase subunit ClpB	K03695	COG0542	O	ATPases with chaperone activity, ATP-binding subunit
265	SmI	SMIPMB4A_v3c1930	SMIPMB4A_v3Contig1E	23	28726	29349	624	-1	grpE	molecular chaperone GrpE (heat shock protein)	K03687	COG0576	O	Molecular chaperone GrpE (heat shock protein)
241	SmI	SMIPMB4A_v3c5520	SMIPMB4A_v3Contig2A	20	20709	21650	942	-1	trxB	thioredoxin reductase	K00384	COG0492	O	Thioredoxin reductase
302	Mg	MG_401	NC_000908	410	505099	506655	1557	-1	atpA	F0F1 ATP synthase subunit alpha	K02111	COG0056	C	F0F1-type ATP synthase, alpha subunit
304	Mg	MG_405	NC_000908	414	508134	509012	879	-1	atpB	F0F1 ATP synthase subunit A	K02108	COG0356	C	F0F1-type ATP synthase, subunit a
300	Mg	MG_399	NC_000908	408	502828	504258	1431	-1	atpD	F0F1 ATP synthase subunit beta	K02112	COG0055	C	F0F1-type ATP synthase, beta subunit
303	Mg	MG_403	NC_000908	412	507194	507820	627	-1	atpF	F0F1 ATP synthase subunit B	K02109	COG0711	C	F0F1-type ATP synthase, subunit b
301	Mg	MG_400	NC_000908	409	504260	505099	840	-1	atpG	F0F1 ATP synthase subunit gamma	K02115	COG0224	C	F0F1-type ATP synthase, gamma subunit
283	Mg	MG_299	NC_000908	303	368733	369695	963	-1	eutD	phosphotransacetylase	K00625	COG0280	C	Phosphotransacetylase
313	Mg	MG_460	NC_000908	464	563993	564931	939	1	ldh	lactate dehydrogenase	K00016	COG0039	C	Malate/lactate dehydrogenases
150	Mg	MG_293	NC_000908	297	360651	361385	735	-1	NA	glycerophosphoryl diester phosphodiesterase family protein	K01126	COG0584	C	Glycerophosphoryl diester phosphodiesterase
150	Mg	MG_385	NC_000908	394	483989	484699	711	-1	NA	glycerophosphoryl diester phosphodiesterase family protein	K01126	COG0584	C	Glycerophosphoryl diester phosphodiesterase
302	SmI	SMIPMB4A_v3c5900	SMIPMB4A_v3Contig2A	58	62638	64209	1572	-1	atpA	F0F1 ATP synthase subunit alpha	K02111	COG0056	C	F0F1-type ATP synthase, alpha subunit
304	SmI	SMIPMB4A_v3c5940	SMIPMB4A_v3Contig2A	62	65705	66523	819	-1	atpB	F0F1 ATP synthase subunit A	K02108	COG0356	C	F0F1-type ATP synthase, subunit a
300	SmI	SMIPMB4A_v3c5880	SMIPMB4A_v3Contig2A	56	60352	61749	1398	-1	atpD	F0F1 ATP synthase subunit beta	K02112	COG0055	C	F0F1-type ATP synthase, beta subunit
303	SmI	SMIPMB4A_v3c5920	SMIPMB4A_v3Contig2A	60	64779	65315	537	-1	atpF	F0F1 ATP synthase subunit B	K02109	COG0711	C	F0F1-type ATP synthase, subunit b
301	SmI	SMIPMB4A_v3c5890	SMIPMB4A_v3Contig2A	57	61765	62622	858	-1	atpG	F0F1 ATP synthase subunit gamma	K02115	COG0224	C	F0F1-type ATP synthase, gamma subunit
283	SmI	SMIPMB4A_v3c1150	SMIPMB4A_v3Contig1D	3	2741	3718	978	-1	eutD	phosphotransacetylase	K00625	COG0280	C	Phosphotransacetylase
150	SmI	SMIPMB4A_v3c0640	SMIPMB4A_v3Contig1C	7	7734	8444	711	1	glpQ	glycerophosphoryl diester phosphodiesterase	K01126	COG0584	C	Glycerophosphoryl diester phosphodiesterase
313	SmI	SMIPMB4A_v3c0620	SMIPMB4A_v3Contig1C	5	4851	5807	957	-1	ldh	L-lactate dehydrogenase	K00016	COG0039	C	Malate/lactate dehydrogenases
232	Mg	MG_062	NC_000908	62	70530	72572	2043	1	fruA	PTS system, fructose-specific IIABC component	K02769	COG1445	G	Phosphotransferase system fructose-specific component IIB
233	Mg	MG_063	NC_000908	63	72523	73434	912	1	fruK	1-phosphofructokinase	K00882	COG1105	G	Fructose-1-phosphate kinase and related fructose-6-phosphate kinase (PfkB)
229	Mg	MG_053	NC_000908	51	61406	63058	1653	1	manB	phosphoglucomutase/phosphomannomutase	K01840	COG1109	G	Phosphomannomutase
299	Mg	MG_396	NC_000908	405	500261	500719	459	-1	NA	ribose-5-phosphate isomerase B	K01808	COG0698	G	Ribose 5-phosphate isomerase RpiB
254	Mg	MG_128	NC_000908	129	155444	156223	780	1	ppnK	inorganic polyphosphate/ATP-NAD kinase	K00858	COG0061	G	Predicted sugar kinase
235	Mg	MG_069	NC_000908	69	88228	90954	2727	1	ptsG	PTS system, glucose-specific IIABC component	K02779	COG1263	G	Phosphotransferase system IIC components, glucose/maltose/N-acetylglucosamine-specific
223	Mg	MG_041	NC_000908	39	49376	49642	267	1	ptsH	phosphocarrier protein HPr	K11189	COG1925	G	Phosphotransferase system, HPr-related proteins
308	Mg	MG_429	NC_000908	435	534319	536037	1719	-1	ptsI	phosphoenolpyruvate-protein phosphotransferase	K08483	COG1080	G	Phosphoenolpyruvate-protein kinase (PTS system EI component in bacteria)
59	Mg	MG_066	NC_000908	66	79089	81035	1947	1	tktA	transketolase	K00615	COG0021	G	Transketolase
232	SmI	SMIPMB4A_v3c1440	SMIPMB4A_v3Contig1D	31	33733	35796	2064	-1	fruA	PTS system fructose-specific IIABC component	K02769	COG1445	G	Phosphotransferase system fructose-specific component IIB
233	SmI	SMIPMB4A_v3c1430	SMIPMB4A_v3Contig1D	30	32730	33662	933	-1	fruK	1-phosphofructokinase	K00882	COG1105	G	Fructose-1-phosphate kinase and related fructose-6-phosphate kinase (PfkB)
229	SmI	SMIPMB4A_v3c7280	SMIPMB4A_v3Contig3B	23	23320	24996	1677	1	manB	phosphoglucomutase/phosphomannomutase	K01835	COG0033	G	Phosphoglucomutase
254	SmI	SMIPMB4A_v3c1670	SMIPMB4A_v3Contig1D	52	59842	60648	807	-1	ppnK	inorganic polyphosphate/ATP-NAD kinase	K00858	COG0061	G	Predicted sugar kinase
235	SmI	SMIPMB4A_v3c1380	SMIPMB4A_v3Contig1D	25	26178	28259	2082	-1	ptsG	PTS system glucose-specific enzyme IICBA component	K02779	COG1263	G	Phosphotransferase system IIC components, glucose/maltose/N-acetylglucosamine-specific
223	SmI	SMIPMB4A_v3c6980	SMIPMB4A_v3Contig3A	85	76540	76803	264	1	ptsH	phosphocarrier protein Hpr	K11189	COG1925	G	Phosphotransferase system, HPr-related proteins
308	SmI	SMIPMB4A_v3c2540	SMIPMB4A_v3Contig1H	36	38698	40431	1734	-1	ptsI	phosphoenolpyruvate-protein phosphotransferase	K08483	COG1080	G	Phosphoenolpyruvate-protein kinase (PTS system EI component in bacteria)
299	SmI	SMIPMB4A_v3c5620	SMIPMB4A_v3Contig2A	30	35986	36417	432	-1	rpiB	ribose-5-phosphate isomerase B	K01808	COG0698	G	Ribose 5-phosphate isomerase RpiB
59	SmI	SMIPMB4A_v3c9020	SMIPMB4A_v3Contig3E	39	53966	55954	1989	1	tkt	transketolase	K00615	COG0021	G	Transketolase
59	SmI	SMIPMB4A_v3c9830	SMIPMB4A_v3Contig4B	17	19984	21948	1965	-1	tkt	transketolase	K00615	COG0021	G	Transketolase
298	Mg	MG_391	NC_000908	400	493624	494967	1344	-1	NA	leucyl aminopeptidase	K01255	COG0260	E	Leucyl aminopeptidase
260	Mg	MG_183	NC_000908	185	208567	210390	1824	1	pepF	oligoendopeptidase F	K08602	COG1164	E	Oligoendopeptidase F
298	SmI	SMIPMB4A_v3c2170	SMIPMB4A_v3Contig1G	4	4387	5739	1353	1	pepA	leucyl aminopeptidase	K01255	COG0260	E	Leucyl aminopeptidase
260	SmI	SMIPMB4A_v3c2160	SMIPMB4A_v3Contig1G	3	2460	4256	1797	-1	pepF	oligoendopeptidase F	K08602	COG1164	E	Oligoendopeptidase F
228	Mg	MG_052	NC_000908	50	61014	61406	393	1	cdd	cytidine deaminase	K01489	COG0295	F	Cytidine deaminase
227	Mg	MG_051	NC_000908	49	59740	61005	1266	1	deoA	thymidine phosphorylase	K00758	COG0213	F	Thymidine phosphorylase
56	Mg	MG_049	NC_000908	47	58362	59078	717	1	deoD	purine nucleoside phosphorylase	K03784	COG0813	F	Purine-nucleoside phosphorylase
312	Mg	MG_458	NC_000908	462	562782	563309	528	-1	hpt	hypoxanthine phosphoribosyltransferase	K00760	COG0634	F	Hypoxanthine-guanine phosphoribosyltransferase
280	Mg	MG_276	NC_000908	280	334856	335398	543	-1	NA	adenine phosphoribosyltransferase	K00759	COG0503	F	Adenine/guanine phosphoribosyltransferases and related PRPP-binding proteins
226	Mg	MG_050	NC_000908	48	59082	59753	672	1	NA	deoxyribose-phosphate aldolase	K01619	COG0274	F	Deoxyribose-phosphate aldolase
296	Mg	MG_382	NC_000908	390	480691	481332	642	1	udk	uridine kinase	K00876	COG0572	F	Uridine kinase
221	Mg	MG_030	NC_000908	28	31705	32325	621	-1	upp	uracil phosphoribosyltransferase	K00761	COG0035	F	Uracil phosphoribosyltransferase
280	SmI	SMIPMB4A_v3c5060	SMIPMB4A_v3Contig1N	67	73896	74408	513	1	apt	adenine phosphoribosyltransferase	K00759	COG0503	F	Adenine/guanine phosphoribosyltransferases and related PRPP-binding proteins
228	SmI	SMIPMB4A_v3c4620	SMIPMB4A_v3Contig1N	26	24841	25236	396	1	cdd	cytidine deaminase	K01489	COG0295	F	Cytidine deaminase
227	SmI	SMIPMB4A_v3c8390	SMIPMB4A_v3Contig3C	46	51222	52532	1311	1	deoA	thymidine phosphorylase	K00758	COG0213	F	Thymidine phosphorylase
226	SmI	SMIPMB4A_v3c1000	SMIPMB4A_v3Contig1C	40	52440	53102	663	-1	deoC	deoxyribose-phosphate aldolase	K01619	COG0274	F	Deoxyribose-phosphate aldolase
56	SmI	SMIPMB4A_v3c7020	SMIPMB4A_v3Contig3B	1	258	968	711	1	deoD	purine nucleoside phosphorylase	K03784	COG0813	F	Purine-nucleoside phosphorylase
56	SmI	SMIPMB4A_v3c9000	SMIPMB4A_v3Contig3E	37	52567	53277	711	1	deoD	purine nucleoside phosphorylase	K03784	COG0813	F	Purine-nucleoside phosphorylase
312	SmI	SMIPMB4A_v3c1100	SMIPMB4A_v3Contig1C	48	58616	59203	588	-1	hprT	hypoxanthine-guanine phosphoribosyltransferase	K00760	COG0634	F	Hypoxanthine-guanine phosphoribosyltransferase
296	SmI	SMIPMB4A_v3c9300	SMIPMB4A_v3Contig3E	64	87980	88621	642	1	udk	uridine kinase	K00876	COG0572	F	Uridine kinase
221	SmI	SMIPMB4A_v3c5950	SMIPMB4A_v3Contig2A	63	66937	67560	624	-1	upp	uracil phosphoribosyltransferase	K00761	COG0035	F	Uracil phosphoribosyltransferase
218	Mg	MG_013	NC_000908	13	14395	15216	822	-1	folD	methylenetetrahydrofolate dehydrogenase/methylenetetrahydrofolate cyclohydrolase	K01491	COG0190	H	5,10-methylene-tetrahydrofolate dehydrogenase/Methenyl tetrahydrofolate cyclohydrolase
297	Mg	MG_383	NC_000908	391	481329	482075	747	-1	NA	NH(3)-dependent NAD+ synthetase	K01916	COG0171	H	NAD synthase
256	Mg	MG_145	NC_000908	146	184053	184862	810	1	NA	riboflavin biosynthesis protein RibF	K11753	COG0196	H	FAD synthase
276	Mg	MG_240	NC_000908	244	285780	286832	1053	-1	nadD	nicotinate-nucleotide adenylyltransferase	K00969	COG1057	H	Nicotinic acid mononucleotide adenylyltransferase
218	SmI	SMIPMB4A_v3c4660	SMIPMB4A_v3Contig1N	30	27773	28633	861	-1	folD	methylenetetrahydrofolate dehydrogenase/methylenetetrahydrofolate cyclohydrolase	K01491	COG0190	H	5,10-methylene-tetrahydrofolate dehydrogenase/Methenyl tetrahydrofolate cyclohydrolase
276	SmI	SMIPMB4A_v3c9800	SMIPMB4A_v3Contig4B	14	16762	17859	1098	-1	nadD	nicotinic acid mononucleotide adenylyltransferase	K00969	COG1057	H	Nicotinic acid mononucleotide adenylyltransferase
297	SmI	SMIPMB4A_v3c4850	SMIPMB4A_v3Contig1N	49	50012	50761	750	1	nadE	NH(3)-dependent NAD(+) synthetase	K01916	COG0171	H	NAD synthase
256	SmI	SMIPMB4A_v3c4730	SMIPMB4A_v3Contig1N	37	36048	36935	888	1	ribC	bifunctional riboflavin kinase/FMN adenylyltransferase	K11753	COG0196	H	FAD synthase
247	Mg	MG_114	NC_000908	115	141346	142056	711	1	pgsA	CDP-diacylglycerol--glycerol-3-phosphate 3-phosphatidyltransferase	K00995	COG0558	I	Phosphatidylglycerophosphate synthase
269	Mg	MG_212	NC_000908	215	251781	252587	807	1	plsC	1-acyl-sn-glycerol-3-phosphate acyltransferase	K00655	COG0204	I	1-acyl-sn-glycerol-3-phosphate acyltransferase
247	SmI	SMIPMB4A_v3c3980	SMIPMB4A_v3Contig1K	17	14099	14809	711	-1	pgsA	CDP-diacylglycerol--glycerol-3-phosphate 3-phosphatidyltransferase	K00995	COG0558	I	Phosphatidylglycerophosphate synthase
269	SmI	SMIPMB4A_v3c8380	SMIPMB4A_v3Contig3C	45	50411	51202	792	1	plsC	1-acyl-sn-glycerol-3-phosphate acyltransferase	K00655	COG0204	I	1-acyl-sn-glycerol-3-phosphate acyltransferase
258	Mg	MG_180	NC_000908	182	205681	206595	915	1	cbiO	cobalt transporter ATP-binding subunit	K02006	COG1122	P	ABC-type cobalt transport system, ATPase component
259	Mg	MG_181	NC_000908	183	206588	207850	1263	1	NA	metal ABC transporter permease	K02008	COG0619	P	ABC-type cobalt transport system, permease component CbiQ and related transporters
286	Mg	MG_323	NC_000908	327	405456	406139	684	1	NA	TrkA family potassium uptake protein	K03499	COG0569	P	K+ transport systems, NAD-binding component
306	Mg	MG_411	NC_000908	420	513027	514991	1965	-1	pstA	phosphate ABC transporter permease	K02038	COG0581	P	ABC-type phosphate transport system, permease component
258	SmI	SMIPMB4A_v3c6550	SMIPMB4A_v3Contig3A	41	46281	47198	918	1	cbiO	cobalt ABC transporter ATP-binding subunit	K02006	COG1122	P	ABC-type cobalt transport system, ATPase component
259	SmI	SMIPMB4A_v3c6560	SMIPMB4A_v3Contig3A	42	47204	48175	972	1	cbiQ	cobalt ABC transporter permease	K02008	COG0619	P	ABC-type cobalt transport system, permease component CbiQ and related transporters
286	SmI	SMIPMB4A_v3c2460	SMIPMB4A_v3Contig1H	28	30108	30809	702	1	ktrA	potassium uptake protein KtrA	K03499	COG0569	P	K+ transport systems, NAD-binding component
306	SmI	SMIPMB4A_v3c7240	SMIPMB4A_v3Contig3B	20	19216	21306	2091	1	pstA	phosphate ABC transporter permease	K02038	COG0581	P	ABC-type phosphate transport system, permease component
248	Mg	MG_115	NC_000908	116	142081	142554	474	1	NA	competence/damage inducible protein CinA	K03743	COG1546	R	Uncharacterized protein (competence- and mitomycin-induced)
290	Mg	MG_352	NC_000908	359	450222	450722	501	1	NA	recombination protein U	K03700	COG3331	R	Penicillin-binding protein-related factor A, putative recombinase
289	Mg	MG_347	NC_000908	353	444413	445045	633	1	NA	tRNA (guanine-N(7)-)-methyltransferase	K03439	COG0220	R	Predicted S-adenosylmethionine-dependent methyltransferase
248	SmI	SMIPMB4A_v3c3990	SMIPMB4A_v3Contig1K	18	14919	15419	501	1	cinA	competence damage-inducible protein A	K03743	COG1546	R	Uncharacterized protein (competence- and mitomycin-induced)
290	SmI	SMIPMB4A_v3c0940	SMIPMB4A_v3Contig1C	34	47950	48459	510	1	recU	Holliday junction-specific endonuclease	K03700	COG3331	R	Penicillin-binding protein-related factor A, putative recombinase
289	SmI	SMIPMB4A_v3c2850	SMIPMB4A_v3Contig1I	30	33287	33928	642	-1	trmB	tRNA (guanine-N(7)-)-methyltransferase	K03439	COG0220	R	Predicted S-adenosylmethionine-dependent methyltransferase
271	Mg	MG_221	NC_000908	225	266666	267091	426	1	NA	cell division protein MraZ	K03925	COG2001	S	Uncharacterized protein conserved in bacteria
277	Mg	MG_247	NC_000908	250	294767	295486	720	-1	NA	glycerol-3-phosphate acyltransferase PlsY	K08591	COG0344	S	Predicted membrane protein
316	Mg	MG_516	NC_000908	340	420053	420274	222	-1	NA	hypothetical protein	K09976	COG3763	S	Uncharacterized protein conserved in bacteria
271	SmI	SMIPMB4A_v3c0250	SMIPMB4A_v3Contig1A	25	27387	27818	432	-1	mraZ	cell division protein MraZ	K03925	COG2001	S	Uncharacterized protein conserved in bacteria
316	SmI	SMIPMB4A_v3c4180	SMIPMB4A_v3Contig1L	5	6477	6692	216	-1	NA	hypothetical protein	K09976	COG3763	S	Uncharacterized protein conserved in bacteria
277	SmI	SMIPMB4A_v3c9760	SMIPMB4A_v3Contig4B	10	12559	13350	792	1	plsY	glycerol-3-phosphate acyltransferase PlsY	K08591	COG0344	S	Predicted membrane protein
291	Mg	MG_355	NC_000908	362	451613	453757	2145	-1	clpB	ATP-dependent Clp protease ATPase subunit	NA	NA	X	NA
159	Mg	MG_326	NC_000908	331	408971	409858	888	-1	NA	degV family protein	NA	NA	X	NA
268	Mg	MG_208	NC_000908	208	247903	248493	591	-1	NA	glycoprotease	NA	NA	X	NA
279	Mg	MG_259	NC_000908	262	309010	310380	1371	1	NA	HemK family modification methylase	NA	NA	X	NA
281	Mg	MG_294	NC_000908	298	361378	362802	1425	-1	NA	major facilitator superfamily protein	NA	NA	X	NA
219	Mg	MG_018	NC_000908	16	19252	22347	3096	1	NA	SNF2 family helicase	NA	NA	X	NA
285	Mg	MG_322	NC_000908	326	403723	405399	1677	-1	NA	TrkH family potassium uptake protein	NA	NA	X	NA
159	SmI	SMIPMB4A_v3c2360	SMIPMB4A_v3Contig1H	18	19655	20497	843	1	degV	DegV family protein	NA	NA	X	NA
159	SmI	SMIPMB4A_v3c2370	SMIPMB4A_v3Contig1H	19	20513	21370	858	1	degV	DegV family protein	NA	NA	X	NA
285	SmI	SMIPMB4A_v3c2450	SMIPMB4A_v3Contig1H	27	28412	30004	1593	-1	ktrB	potassium uptake protein KtrB	NA	NA	X	NA
268	SmI	SMIPMB4A_v3c0460	SMIPMB4A_v3Contig1B	10	8643	9215	573	-1	NA	glycoprotease	NA	NA	X	NA
281	SmI	SMIPMB4A_v3c0650	SMIPMB4A_v3Contig1C	8	8558	9844	1287	1	NA	putative permease	NA	NA	X	NA
219	SmI	SMIPMB4A_v3c4980	SMIPMB4A_v3Contig1N	61	63227	66523	3297	1	snf2	SWF/SNF family helicase	NA	NA	X	NA
252	Mg	MG_124	NC_000908	125	152768	153076	309	1	trxA	thioredoxin	K03671	COG0526	CO	Thiol-disulfide isomerase and thioredoxins
252	SmI	SMIPMB4A_v3c1740	SMIPMB4A_v3Contig1E	5	4899	5210	312	-1	trxA	thioredoxin	K03671	COG0526	CO	Thiol-disulfide isomerase and thioredoxins
231	Mg	MG_058	NC_000908	58	66227	67225	999	-1	prs	ribose-phosphate pyrophosphokinase	K00948	COG0462	EF	Phosphoribosylpyrophosphate synthetase
231	SmI	SMIPMB4A_v3c5590	SMIPMB4A_v3Contig2A	27	33105	34145	1041	-1	prs	ribose-phosphate pyrophosphokinase	K00948	COG0462	EF	Phosphoribosylpyrophosphate synthetase
224	Mg	MG_047	NC_000908	45	55588	56739	1152	1	metX	S-adenosylmethionine synthetase	K00789	COG0192;COG1812	EH	S-adenosylmethionine synthetase;Archaeal S-adenosylmethionine synthetase
224	SmI	SMIPMB4A_v3c5740	SMIPMB4A_v3Contig2A	42	48726	49877	1152	-1	metK	S-adenosylmethionine synthetase	K00789	COG0192;COG1812	EH	S-adenosylmethionine synthetase;Archaeal S-adenosylmethionine synthetase
249	Mg	MG_119	NC_000908	120	144973	146667	1695	1	mglA	ABC transporter ATP-binding protein	K02056	COG1129;COG3845	GR	ABC-type sugar transport system, ATPase component;ABC-type uncharacterized transport systems, ATPase components
250	Mg	MG_120	NC_000908	121	146674	148236	1563	1	NA	ABC transporter permease	K02057	COG1172;COG1079	GR	Ribose/xylose/arabinose/galactoside ABC-type transport systems, permease components;Uncharacterized ABC-type transport system, permease component
251	Mg	MG_121	NC_000908	122	148239	149159	921	1	NA	ABC transporter permease	K02057	COG1172;COG1079	GR	Ribose/xylose/arabinose/galactoside ABC-type transport systems, permease components;Uncharacterized ABC-type transport system, permease component
249	SmI	SMIPMB4A_v3c3620	SMIPMB4A_v3Contig1J	75	96859	98424	1566	1	NA	ribose/galactose ABC transporter ATP-binding protein	K02056	COG1129;COG3845	GR	ABC-type sugar transport system, ATPase component;ABC-type uncharacterized transport systems, ATPase components
250	SmI	SMIPMB4A_v3c3630	SMIPMB4A_v3Contig1J	76	98408	100567	2160	1	NA	ribose/galactose ABC transporter permease	K02057	COG1172;COG1079	GR	Ribose/xylose/arabinose/galactoside ABC-type transport systems, permease components;Uncharacterized ABC-type transport system, permease component
251	SmI	SMIPMB4A_v3c3640	SMIPMB4A_v3Contig1J	77	100567	101481	915	1	NA	ribose/galactose ABC transporter permease	K02057	COG1172;COG1079	GR	Ribose/xylose/arabinose/galactoside ABC-type transport systems, permease components;Uncharacterized ABC-type transport system, permease component
246	Mg	MG_109	NC_000908	110	136105	137268	1164	1	NA	serine/threonine protein kinase	K08884	COG0515	KLRT	Serine/threonine protein kinase
246	SmI	SMIPMB4A_v3c1350	SMIPMB4A_v3Contig1D	22	23157	24170	1014	-1	NA	serine/threonine protein kinase	K08884	COG0515	KLRT	Serine/threonine protein kinase
